# Supplementary material for: Crystal structure of 3,13-dimethoxy-5,6,10,11-tetrahydrofuro[3,4-i][5]helicene-7,9-dione
Source: Acta Crystallogr Sect E Struct Rep Online. 2014 Oct 29;70(Pt 11):418–20. doi: 10.1107/S1600536814023137 (PMC4257283; doi:10.1107/S1600536814023137)
Supplement: Supplementary file 1 [file e-70-00418-sup1.cif]

##############################################################################
#                                                                            #
# This CIF contains the data in a paper accepted for publication in          #
# Acta Crystallographica Section E. It conforms to the requirements of       #
# Notes for Authors for Acta Crystallographica Section E, and has been       #
# peer reviewed under the auspices of the IUCr Commission on Journals.       #
#                                                                            #
# Full details of the Crystallographic Information File format               #
# are given in the paper "The Crystallographic Information File (CIF):       #
# a New Standard Archive File for Crystallography" by S. R. Hall, F. H.      #
# Allen and I. D. Brown [Acta Cryst. (1991), A47, 655-685].                  #
#                                                                            #
# The current version of the core CIF dictionary is obtainable from          #
# ftp://ftp.iucr.org/pub/cif_core.dic.                                       #
#                                                                            #
# Software is freely available for graphical display of the structure(s)     #
# in this CIF. For information consult the CIF software page                 #
# http://www.iucr.org/resources/cif/software.                                #
#                                                                            #
# This file may be used for bona fide research purposes within the           #
# scientific community so long as proper attribution is given to the journal # 
# article from which it was obtained.                                        #
#                                                                            #
##############################################################################
data_I
_audit_creation_method     SHELXL-2013
_chemical_name_systematic
;
3,13-dimethoxy-5,6,10,11-tetrahydrofuro[3,4-<i>i</i>][5]helicene-7,9-dione
;
_chemical_name_common     ?
_chemical_formula_moiety     'C26 H20 O5'
_chemical_formula_sum     'C26 H20 O5'
_chemical_formula_iupac     'C26 H20 O5'
_chemical_formula_weight     412.42
_chemical_melting_point     ?
_shelx_space_group_comment
;
The symmetry employed for this shelxl refinement is uniquely defined
by the following loop, which should always be used as a source of
symmetry information in preference to the above space-group names.
They are only intended as comments.
;
_space_group_crystal_system     triclinic
_space_group_name_H-M_alt     'P -1'
_space_group_name_Hall     '-P 1'
loop_
    _space_group_symop_operation_xyz
    'x, y, z'
    '-x, -y, -z'
_cell_length_a     8.7570(9)
_cell_length_b     15.9008(16)
_cell_length_c     16.2987(16)
_cell_angle_alpha     61.695(3)
_cell_angle_beta     84.535(3)
_cell_angle_gamma     84.460(3)
_cell_volume     1985.6(3)
_cell_formula_units_Z     4
_cell_measurement_reflns_used     5829
_cell_measurement_theta_min     2.34
_cell_measurement_theta_max     21.34
_cell_measurement_temperature     296(2)
_exptl_crystal_description     block
_exptl_crystal_colour     yellow
_exptl_crystal_size_max     0.420
_exptl_crystal_size_mid     0.340
_exptl_crystal_size_min     0.160
_exptl_crystal_density_diffrn     1.380
_exptl_crystal_density_meas     ?
_exptl_crystal_density_method     ?
_exptl_crystal_F_000     864
_exptl_absorpt_coefficient_mu     0.095
_exptl_absorpt_correction_type     multi-scan
_exptl_absorpt_process_details
;
(SADABS; Bruker, 2012)
;
_shelx_estimated_absorpt_T_min     0.961
_shelx_estimated_absorpt_T_max     0.985
_exptl_absorpt_correction_T_min     0.67
_exptl_absorpt_correction_T_max     0.75
_exptl_special_details     ?
_diffrn_ambient_temperature     296(2)
_diffrn_radiation_type     MoK\a
_diffrn_radiation_wavelength     0.71073
_diffrn_measurement_device_type     'Bruker APEXII CCD'
_diffrn_measurement_method     '\f and \w scans'
_diffrn_detector_area_resol_mean     ?
_diffrn_reflns_number     33986
_diffrn_reflns_av_R_equivalents     0.0487
_diffrn_reflns_theta_min     2.468
_diffrn_reflns_theta_max     25.122
_diffrn_reflns_theta_full     25.000
_diffrn_measured_fraction_theta_max     0.996
_diffrn_measured_fraction_theta_full     0.999
_diffrn_reflns_limit_h_min     -10
_diffrn_reflns_limit_h_max     10
_diffrn_reflns_limit_k_min     -18
_diffrn_reflns_limit_k_max     18
_diffrn_reflns_limit_l_min     -18
_diffrn_reflns_limit_l_max     19
_refine_special_details     ?
_reflns_number_total     7072
_reflns_number_gt     4457
_reflns_threshold_expression     'I>2\s(I)'
_refine_ls_structure_factor_coef     Fsqd
_refine_ls_matrix_type     full
_refine_ls_R_factor_all     0.0913
_refine_ls_R_factor_gt     0.0489
_refine_ls_wR_factor_gt     0.1162
_refine_ls_wR_factor_ref     0.1395
_refine_ls_goodness_of_fit_ref     1.021
_refine_ls_restrained_S_all     1.021
_refine_ls_number_reflns     7072
_refine_ls_number_parameters     559
_refine_ls_number_restraints     0
_refine_ls_hydrogen_treatment     constr
_refine_ls_weighting_scheme     calc
_refine_ls_weighting_details
              'w=1/[\s^2^(Fo^2^)+(0.0675P)^2^+0.2937P] where P=(Fo^2^+2Fc^2^)/3'
_atom_sites_solution_hydrogens     geom
_atom_sites_solution_primary     ?
_atom_sites_solution_secondary     ?
_refine_ls_shift/su_max     0.000
_refine_ls_shift/su_mean     0.000
_refine_diff_density_max     0.546
_refine_diff_density_min     -0.285
_refine_ls_extinction_method     none
_refine_ls_extinction_coef     .
loop_
    _atom_type_symbol
    _atom_type_description
    _atom_type_scat_dispersion_real
    _atom_type_scat_dispersion_imag
    _atom_type_scat_source
    'C' 'C' 0.0033 0.0016
                         'International Tables Vol C Tables 4.2.6.8 and 6.1.1.4'
    'H' 'H' 0.0000 0.0000
                         'International Tables Vol C Tables 4.2.6.8 and 6.1.1.4'
    'O' 'O' 0.0106 0.0060
                         'International Tables Vol C Tables 4.2.6.8 and 6.1.1.4'
_computing_data_collection
;
APEX2 (Bruker, 2008)
;
_computing_cell_refinement
;
SAINT (Bruker, 2013)
;
_computing_data_reduction
;
SAINT (Bruker, 2013)
;
_computing_structure_solution
;
SHELXS2013 (Sheldrick, 2008)
;
_computing_structure_refinement
;
SHELXL2013 (Sheldrick, 2008)
;
_computing_molecular_graphics
;
ORTEP-3 for Windows (Farrugia, 2012) and Mercury
(Macrae <i>et al.</i>,  2006)
;
_computing_publication_material
;
WinGX (Farrugia, 2012) and publCIF
(Westrip, 2010)
;
loop_
    _atom_site_type_symbol
    _atom_site_label
    _atom_site_fract_x
    _atom_site_fract_y
    _atom_site_fract_z
    _atom_site_U_iso_or_equiv
    _atom_site_adp_type
    _atom_site_calc_flag
    _atom_site_occupancy
    _atom_site_disorder_assembly
    _atom_site_disorder_group
    O O1 0.2293(2) -0.31891(12) 0.40355(12) 0.0598(5) Uani d 1 . .
    O O2 0.1461(2) 0.05931(15) -0.14110(13) 0.0735(6) Uani d 1 . .
    O O3 0.4061(2) 0.25200(12) 0.37700(13) 0.0591(5) Uani d 1 . .
    O O4 0.2984(2) 0.36801(12) 0.24856(13) 0.0593(5) Uani d 1 . .
    O O5 0.1804(3) 0.45029(13) 0.11326(14) 0.0781(6) Uani d 1 . .
    C C1 0.1382(3) -0.06644(16) 0.26419(16) 0.0426(6) Uani d 1 . .
    H H1 0.0655 -0.0281 0.2217 0.051 Uiso calc 1 . .
    C C2 0.1326(3) -0.16423(17) 0.30604(16) 0.0467(6) Uani d 1 . .
    H H2 0.0559 -0.1912 0.2921 0.056 Uiso calc 1 . .
    C C3 0.2405(3) -0.22305(16) 0.36894(16) 0.0446(6) Uani d 1 . .
    C C4 0.3497(3) -0.18195(16) 0.39277(15) 0.0443(6) Uani d 1 . .
    H H4 0.4207 -0.2208 0.4362 0.053 Uiso calc 1 . .
    C C5 0.4635(3) -0.03684(16) 0.38211(16) 0.0425(6) Uani d 1 . .
    H H5A 0.5507 -0.0160 0.3372 0.051 Uiso calc 1 . .
    H H5B 0.5012 -0.0827 0.4423 0.051 Uiso calc 1 . .
    C C6 0.3807(3) 0.04838(16) 0.38856(15) 0.0429(6) Uani d 1 . .
    H H6A 0.3001 0.0263 0.4379 0.051 Uiso calc 1 . .
    H H6B 0.4526 0.0807 0.4042 0.051 Uiso calc 1 . .
    C C7 0.2975(2) 0.21484(16) 0.26582(15) 0.0400(5) Uani d 1 . .
    C C8 0.2294(3) 0.27700(16) 0.18311(16) 0.0442(6) Uani d 1 . .
    C C9 0.1102(3) 0.31073(17) 0.03254(17) 0.0557(7) Uani d 1 . .
    H H9A 0.1894 0.3356 -0.0174 0.067 Uiso calc 1 . .
    H H9B 0.0542 0.3644 0.0368 0.067 Uiso calc 1 . .
    C C10 0.0011(3) 0.25601(18) 0.01103(18) 0.0552(7) Uani d 1 . .
    H H10A -0.0823 0.2348 0.0587 0.066 Uiso calc 1 . .
    H H10B -0.0425 0.2972 -0.0487 0.066 Uiso calc 1 . .
    C C11 0.0742(3) 0.14675(18) -0.06160(16) 0.0517(6) Uani d 1 . .
    H H11 0.0009 0.1797 -0.1055 0.062 Uiso calc 1 . .
    C C12 0.1672(3) 0.07429(18) -0.06706(16) 0.0499(6) Uani d 1 . .
    C C13 0.2755(3) 0.02482(18) -0.00206(16) 0.0489(6) Uani d 1 . .
    H H13 0.3399 -0.0233 -0.0061 0.059 Uiso calc 1 . .
    C C14 0.2879(3) 0.04721(16) 0.06923(16) 0.0439(6) Uani d 1 . .
    H H14 0.3613 0.0136 0.1129 0.053 Uiso calc 1 . .
    C C15 0.2512(2) -0.02339(15) 0.28425(15) 0.0375(5) Uani d 1 . .
    C C16 0.3536(2) -0.08296(16) 0.35214(15) 0.0381(5) Uani d 1 . .
    C C17 0.2585(2) 0.08169(15) 0.24154(15) 0.0372(5) Uani d 1 . .
    C C18 0.3120(2) 0.11728(16) 0.29812(15) 0.0379(5) Uani d 1 . .
    C C19 0.2096(2) 0.14721(16) 0.15063(15) 0.0383(5) Uani d 1 . .
    C C20 0.1827(3) 0.24554(16) 0.12332(15) 0.0434(6) Uani d 1 . .
    C C21 0.1934(2) 0.11857(16) 0.07733(15) 0.0399(5) Uani d 1 . .
    C C22 0.0884(3) 0.17124(16) 0.00842(15) 0.0441(6) Uani d 1 . .
    C C23 0.3521(3) -0.38130(18) 0.45629(19) 0.0671(8) Uani d 1 . .
    H H23A 0.3298 -0.4465 0.4770 0.101 Uiso calc 1 . .
    H H23B 0.3631 -0.3720 0.5094 0.101 Uiso calc 1 . .
    H H23C 0.4459 -0.3673 0.4179 0.101 Uiso calc 1 . .
    C C24 0.2461(4) -0.0086(3) -0.1551(2) 0.0984(12) Uani d 1 . .
    H H24A 0.2190 -0.0113 -0.2095 0.148 Uiso calc 1 . .
    H H24B 0.2371 -0.0704 -0.1016 0.148 Uiso calc 1 . .
    H H24C 0.3500 0.0098 -0.1638 0.148 Uiso calc 1 . .
    C C25 0.3434(3) 0.27254(18) 0.30762(19) 0.0476(6) Uani d 1 . .
    C C26 0.2271(3) 0.37458(19) 0.1722(2) 0.0552(7) Uani d 1 . .
    O O1B 0.4341(3) 0.70645(14) 0.20432(14) 0.0874(7) Uani d 1 . .
    O O2B 0.5797(2) 0.27135(14) 0.06882(13) 0.0675(5) Uani d 1 . .
    O O3B 1.2533(2) 0.37305(14) 0.53046(14) 0.0757(6) Uani d 1 . .
    O O4B 1.22652(19) 0.22009(12) 0.56595(11) 0.0583(5) Uani d 1 . .
    O O5B 1.1588(2) 0.08717(13) 0.56674(13) 0.0664(5) Uani d 1 . .
    C C1B 0.6213(3) 0.47154(17) 0.28976(16) 0.0464(6) Uani d 1 . .
    H H1B 0.5927 0.4099 0.3086 0.056 Uiso calc 1 . .
    C C2B 0.5121(3) 0.54570(18) 0.26048(17) 0.0527(7) Uani d 1 . .
    H H2B 0.4102 0.5345 0.2593 0.063 Uiso calc 1 . .
    C C3B 0.5538(3) 0.63758(18) 0.23254(17) 0.0559(7) Uani d 1 . .
    C C4B 0.7039(3) 0.65447(17) 0.23540(17) 0.0556(7) Uani d 1 . .
    H H4B 0.7309 0.7164 0.2166 0.067 Uiso calc 1 . .
    C C5B 0.9769(3) 0.59131(17) 0.27941(19) 0.0616(7) Uani d 1 . .
    H H5C 0.9848 0.6539 0.2747 0.074 Uiso calc 1 . .
    H H5D 1.0451 0.5866 0.2311 0.074 Uiso calc 1 . .
    C C6B 1.0240(3) 0.51389(16) 0.37485(18) 0.0547(7) Uani d 1 . .
    H H6C 1.1310 0.5187 0.3818 0.066 Uiso calc 1 . .
    H H6D 0.9627 0.5230 0.4231 0.066 Uiso calc 1 . .
    C C7B 1.0800(3) 0.33363(16) 0.44698(15) 0.0412(6) Uani d 1 . .
    C C8B 1.0537(2) 0.24431(16) 0.45687(15) 0.0410(6) Uani d 1 . .
    C C9B 0.9301(3) 0.13854(16) 0.40664(17) 0.0481(6) Uani d 1 . .
    H H9C 0.9410 0.0887 0.4704 0.058 Uiso calc 1 . .
    H H9D 1.0055 0.1241 0.3668 0.058 Uiso calc 1 . .
    C C10B 0.7705(3) 0.14050(15) 0.37765(16) 0.0470(6) Uani d 1 . .
    H H10C 0.7559 0.0806 0.3781 0.056 Uiso calc 1 . .
    H H10D 0.6948 0.1477 0.4217 0.056 Uiso calc 1 . .
    C C11B 0.6746(3) 0.21266(17) 0.21564(17) 0.0452(6) Uani d 1 . .
    H H11B 0.6374 0.1541 0.2301 0.054 Uiso calc 1 . .
    C C12B 0.6552(3) 0.28971(18) 0.12756(17) 0.0466(6) Uani d 1 . .
    C C13B 0.7156(3) 0.37574(17) 0.10419(16) 0.0485(6) Uani d 1 . .
    H H13B 0.7063 0.4270 0.0447 0.058 Uiso calc 1 . .
    C C14B 0.7905(3) 0.38470(16) 0.17052(16) 0.0450(6) Uani d 1 . .
    H H14B 0.8327 0.4424 0.1543 0.054 Uiso calc 1 . .
    C C15B 0.7752(3) 0.48667(15) 0.29184(15) 0.0413(6) Uani d 1 . .
    C C16B 0.8150(3) 0.57949(16) 0.26625(16) 0.0484(6) Uani d 1 . .
    C C17B 0.8906(3) 0.40605(15) 0.33414(15) 0.0394(5) Uani d 1 . .
    C C18B 1.0014(3) 0.41609(16) 0.38601(16) 0.0415(6) Uani d 1 . .
    C C19B 0.8840(2) 0.31768(15) 0.33252(15) 0.0371(5) Uani d 1 . .
    C C20B 0.9591(2) 0.23375(15) 0.39936(15) 0.0391(5) Uani d 1 . .
    C C21B 0.8044(2) 0.31013(15) 0.26054(15) 0.0370(5) Uani d 1 . .
    C C22B 0.7482(2) 0.22162(15) 0.28218(15) 0.0383(5) Uani d 1 . .
    C C23B 0.4664(5) 0.7987(2) 0.1717(3) 0.1213(15) Uani d 1 . .
    H H23D 0.3733 0.8387 0.1548 0.182 Uiso calc 1 . .
    H H23E 0.5366 0.8175 0.1178 0.182 Uiso calc 1 . .
    H H23F 0.5123 0.8055 0.2192 0.182 Uiso calc 1 . .
    C C24B 0.5497(4) 0.3489(2) -0.0203(2) 0.0901(10) Uani d 1 . .
    H H24D 0.4958 0.3272 -0.0547 0.135 Uiso calc 1 . .
    H H24E 0.6450 0.3737 -0.0537 0.135 Uiso calc 1 . .
    H H24F 0.4879 0.3984 -0.0129 0.135 Uiso calc 1 . .
    C C25B 1.1926(3) 0.3186(2) 0.51467(18) 0.0534(7) Uani d 1 . .
    C C26B 1.1451(3) 0.17239(19) 0.53251(17) 0.0498(6) Uani d 1 . .
loop_
    _atom_site_aniso_label
    _atom_site_aniso_U_11
    _atom_site_aniso_U_22
    _atom_site_aniso_U_33
    _atom_site_aniso_U_12
    _atom_site_aniso_U_13
    _atom_site_aniso_U_23
    O1 0.0713(12) 0.0406(10) 0.0656(12) -0.0097(9) -0.0121(10) -0.0208(9)
    O2 0.0628(12) 0.1206(17) 0.0705(12) 0.0183(11) -0.0239(10) -0.0726(13)
    O3 0.0602(11) 0.0715(13) 0.0662(12) -0.0122(9) -0.0033(10) -0.0477(10)
    O4 0.0737(12) 0.0499(11) 0.0646(12) -0.0148(9) 0.0019(10) -0.0343(10)
    O5 0.1114(17) 0.0406(12) 0.0715(14) -0.0087(11) -0.0069(12) -0.0163(11)
    C1 0.0413(13) 0.0467(15) 0.0422(14) -0.0038(11) -0.0092(11) -0.0215(12)
    C2 0.0435(14) 0.0499(16) 0.0515(15) -0.0100(11) -0.0077(12) -0.0256(13)
    C3 0.0514(15) 0.0410(14) 0.0443(14) -0.0099(11) -0.0008(12) -0.0214(12)
    C4 0.0509(15) 0.0418(14) 0.0398(13) -0.0001(11) -0.0115(11) -0.0177(12)
    C5 0.0413(13) 0.0473(14) 0.0422(13) -0.0033(11) -0.0116(11) -0.0219(12)
    C6 0.0473(14) 0.0490(15) 0.0392(13) -0.0090(11) -0.0072(11) -0.0244(12)
    C7 0.0402(13) 0.0441(14) 0.0391(13) -0.0093(10) 0.0029(10) -0.0220(12)
    C8 0.0488(14) 0.0385(14) 0.0451(15) -0.0076(11) 0.0059(11) -0.0200(12)
    C9 0.0667(18) 0.0458(15) 0.0484(15) 0.0065(13) -0.0072(13) -0.0181(13)
    C10 0.0546(16) 0.0589(17) 0.0472(15) 0.0137(13) -0.0142(12) -0.0220(13)
    C11 0.0430(14) 0.0713(18) 0.0426(14) 0.0054(13) -0.0138(11) -0.0277(14)
    C12 0.0417(14) 0.0731(18) 0.0449(14) -0.0003(13) -0.0078(12) -0.0356(14)
    C13 0.0468(15) 0.0594(16) 0.0494(15) 0.0053(12) -0.0068(12) -0.0336(13)
    C14 0.0400(13) 0.0516(15) 0.0429(14) 0.0037(11) -0.0106(11) -0.0242(12)
    C15 0.0391(13) 0.0423(14) 0.0349(12) -0.0025(10) -0.0059(10) -0.0205(11)
    C16 0.0389(13) 0.0447(14) 0.0353(13) -0.0045(10) -0.0037(10) -0.0217(11)
    C17 0.0331(12) 0.0415(14) 0.0401(13) -0.0020(10) -0.0021(10) -0.0217(11)
    C18 0.0365(12) 0.0433(14) 0.0376(13) -0.0053(10) -0.0008(10) -0.0216(11)
    C19 0.0349(12) 0.0445(14) 0.0365(13) -0.0002(10) -0.0048(10) -0.0197(11)
    C20 0.0477(14) 0.0407(14) 0.0390(13) -0.0011(11) -0.0019(11) -0.0169(11)
    C21 0.0405(13) 0.0451(14) 0.0346(13) -0.0010(11) -0.0052(10) -0.0189(11)
    C22 0.0407(13) 0.0520(15) 0.0377(13) 0.0028(11) -0.0064(11) -0.0197(12)
    C23 0.088(2) 0.0438(16) 0.0642(18) -0.0012(15) -0.0185(16) -0.0187(14)
    C24 0.068(2) 0.172(4) 0.115(3) 0.028(2) -0.0244(19) -0.119(3)
    C25 0.0458(15) 0.0491(16) 0.0543(16) -0.0113(12) 0.0076(13) -0.0299(14)
    C26 0.0631(17) 0.0448(17) 0.0548(17) -0.0122(13) 0.0091(14) -0.0216(14)
    O1B 0.1200(18) 0.0543(13) 0.0742(14) 0.0350(12) -0.0089(13) -0.0255(11)
    O2B 0.0745(13) 0.0880(14) 0.0598(12) -0.0165(10) -0.0110(10) -0.0473(11)
    O3B 0.0811(14) 0.0756(14) 0.0928(15) 0.0114(11) -0.0425(11) -0.0539(12)
    O4B 0.0601(11) 0.0601(12) 0.0571(11) 0.0153(9) -0.0247(9) -0.0292(10)
    O5B 0.0698(13) 0.0470(12) 0.0712(13) 0.0180(9) -0.0205(10) -0.0195(10)
    C1B 0.0567(16) 0.0393(14) 0.0456(14) 0.0044(12) -0.0124(12) -0.0216(12)
    C2B 0.0574(16) 0.0521(17) 0.0498(15) 0.0121(13) -0.0127(12) -0.0259(13)
    C3B 0.077(2) 0.0448(17) 0.0423(15) 0.0233(15) -0.0115(14) -0.0209(13)
    C4B 0.087(2) 0.0318(14) 0.0475(15) 0.0062(14) -0.0147(14) -0.0181(12)
    C5B 0.085(2) 0.0359(15) 0.0640(18) -0.0115(13) -0.0187(15) -0.0198(13)
    C6B 0.0659(17) 0.0435(15) 0.0635(17) 0.0000(12) -0.0224(14) -0.0296(14)
    C7B 0.0410(13) 0.0439(14) 0.0420(13) 0.0017(11) -0.0055(11) -0.0231(12)
    C8B 0.0364(13) 0.0408(14) 0.0418(13) 0.0040(10) -0.0039(11) -0.0170(11)
    C9B 0.0474(15) 0.0333(13) 0.0571(16) -0.0012(11) -0.0036(12) -0.0159(12)
    C10B 0.0506(15) 0.0328(13) 0.0555(15) -0.0050(11) -0.0046(12) -0.0183(12)
    C11B 0.0449(14) 0.0441(15) 0.0557(16) -0.0093(11) 0.0047(12) -0.0311(13)
    C12B 0.0448(14) 0.0596(17) 0.0492(15) -0.0032(12) 0.0000(12) -0.0371(14)
    C13B 0.0572(16) 0.0500(16) 0.0398(14) -0.0022(12) -0.0044(12) -0.0221(12)
    C14B 0.0573(15) 0.0356(13) 0.0432(14) -0.0049(11) -0.0048(12) -0.0186(12)
    C15B 0.0576(15) 0.0322(13) 0.0359(13) 0.0025(11) -0.0117(11) -0.0168(11)
    C16B 0.0684(17) 0.0353(14) 0.0434(14) -0.0009(12) -0.0131(12) -0.0187(12)
    C17B 0.0476(14) 0.0344(13) 0.0363(13) -0.0016(10) -0.0049(11) -0.0163(11)
    C18B 0.0486(14) 0.0382(14) 0.0410(13) -0.0008(11) -0.0070(11) -0.0208(11)
    C19B 0.0391(13) 0.0315(13) 0.0400(13) -0.0030(10) -0.0033(10) -0.0159(11)
    C20B 0.0376(13) 0.0339(13) 0.0429(13) -0.0004(10) -0.0014(10) -0.0162(11)
    C21B 0.0413(13) 0.0318(13) 0.0397(13) 0.0002(10) -0.0035(10) -0.0186(11)
    C22B 0.0366(12) 0.0343(13) 0.0456(14) -0.0033(10) 0.0018(10) -0.0206(11)
    C23B 0.149(4) 0.066(2) 0.113(3) 0.026(2) 0.020(3) -0.023(2)
    C24B 0.098(3) 0.120(3) 0.065(2) -0.009(2) -0.0306(18) -0.048(2)
    C25B 0.0526(16) 0.0580(18) 0.0542(16) 0.0105(13) -0.0146(13) -0.0306(15)
    C26B 0.0477(15) 0.0501(17) 0.0495(15) 0.0109(13) -0.0086(12) -0.0230(14)
_geom_special_details
;
All e.s.d.'s (except the e.s.d. in the dihedral angle between two l.s. planes)
are estimated using the full covariance matrix. The cell e.s.d.'s are taken
into account individually in the estimation of e.s.d.'s in distances, angles
and torsion angles; correlations between e.s.d.'s in cell parameters are only
used when they are defined by crystal symmetry. An approximate (isotropic)
treatment of cell e.s.d.'s is used for estimating e.s.d.'s involving l.s.
planes.
;
loop_
    _geom_bond_atom_site_label_1
    _geom_bond_atom_site_label_2
    _geom_bond_site_symmetry_2
    _geom_bond_distance
    _geom_bond_publ_flag
    O1 C3 . 1.362(3) ?
    O1 C23 . 1.429(3) ?
    O2 C12 . 1.368(3) ?
    O2 C24 . 1.414(3) ?
    O3 C25 . 1.192(3) ?
    O4 C25 . 1.399(3) ?
    O4 C26 . 1.401(3) ?
    O5 C26 . 1.193(3) ?
    C1 C2 . 1.374(3) ?
    C1 C15 . 1.399(3) ?
    C1 H1 . 0.9300 ?
    C2 C3 . 1.386(3) ?
    C2 H2 . 0.9300 ?
    C3 C4 . 1.387(3) ?
    C4 C16 . 1.391(3) ?
    C4 H4 . 0.9300 ?
    C5 C16 . 1.506(3) ?
    C5 C6 . 1.518(3) ?
    C5 H5A . 0.9700 ?
    C5 H5B . 0.9700 ?
    C6 C18 . 1.498(3) ?
    C6 H6A . 0.9700 ?
    C6 H6B . 0.9700 ?
    C7 C18 . 1.378(3) ?
    C7 C8 . 1.387(3) ?
    C7 C25 . 1.478(3) ?
    C8 C20 . 1.395(3) ?
    C8 C26 . 1.474(3) ?
    C9 C20 . 1.505(3) ?
    C9 C10 . 1.518(4) ?
    C9 H9A . 0.9700 ?
    C9 H9B . 0.9700 ?
    C10 C22 . 1.501(3) ?
    C10 H10A . 0.9700 ?
    C10 H10B . 0.9700 ?
    C11 C12 . 1.379(3) ?
    C11 C22 . 1.388(3) ?
    C11 H11 . 0.9300 ?
    C12 C13 . 1.378(3) ?
    C13 C14 . 1.383(3) ?
    C13 H13 . 0.9300 ?
    C14 C21 . 1.389(3) ?
    C14 H14 . 0.9300 ?
    C15 C16 . 1.399(3) ?
    C15 C17 . 1.480(3) ?
    C17 C18 . 1.421(3) ?
    C17 C19 . 1.427(3) ?
    C19 C20 . 1.410(3) ?
    C19 C21 . 1.488(3) ?
    C21 C22 . 1.401(3) ?
    C23 H23A . 0.9600 ?
    C23 H23B . 0.9600 ?
    C23 H23C . 0.9600 ?
    C24 H24A . 0.9600 ?
    C24 H24B . 0.9600 ?
    C24 H24C . 0.9600 ?
    O1B C23B . 1.352(4) ?
    O1B C3B . 1.379(3) ?
    O2B C12B . 1.364(3) ?
    O2B C24B . 1.418(3) ?
    O3B C25B . 1.193(3) ?
    O4B C26B . 1.397(3) ?
    O4B C25B . 1.399(3) ?
    O5B C26B . 1.194(3) ?
    C1B C2B . 1.367(3) ?
    C1B C15B . 1.398(3) ?
    C1B H1B . 0.9300 ?
    C2B C3B . 1.384(3) ?
    C2B H2B . 0.9300 ?
    C3B C4B . 1.376(4) ?
    C4B C16B . 1.386(3) ?
    C4B H4B . 0.9300 ?
    C5B C16B . 1.497(3) ?
    C5B C6B . 1.521(3) ?
    C5B H5C . 0.9700 ?
    C5B H5D . 0.9700 ?
    C6B C18B . 1.508(3) ?
    C6B H6C . 0.9700 ?
    C6B H6D . 0.9700 ?
    C7B C18B . 1.379(3) ?
    C7B C8B . 1.391(3) ?
    C7B C25B . 1.469(3) ?
    C8B C20B . 1.385(3) ?
    C8B C26B . 1.464(3) ?
    C9B C20B . 1.506(3) ?
    C9B C10B . 1.511(3) ?
    C9B H9C . 0.9700 ?
    C9B H9D . 0.9700 ?
    C10B C22B . 1.493(3) ?
    C10B H10C . 0.9700 ?
    C10B H10D . 0.9700 ?
    C11B C22B . 1.382(3) ?
    C11B C12B . 1.389(3) ?
    C11B H11B . 0.9300 ?
    C12B C13B . 1.380(3) ?
    C13B C14B . 1.385(3) ?
    C13B H13B . 0.9300 ?
    C14B C21B . 1.389(3) ?
    C14B H14B . 0.9300 ?
    C15B C16B . 1.400(3) ?
    C15B C17B . 1.478(3) ?
    C17B C18B . 1.413(3) ?
    C17B C19B . 1.425(3) ?
    C19B C20B . 1.410(3) ?
    C19B C21B . 1.478(3) ?
    C21B C22B . 1.406(3) ?
    C23B H23D . 0.9600 ?
    C23B H23E . 0.9600 ?
    C23B H23F . 0.9600 ?
    C24B H24D . 0.9600 ?
    C24B H24E . 0.9600 ?
    C24B H24F . 0.9600 ?
loop_
    _geom_angle_atom_site_label_1
    _geom_angle_atom_site_label_2
    _geom_angle_atom_site_label_3
    _geom_angle_site_symmetry_1
    _geom_angle_site_symmetry_3
    _geom_angle
    _geom_angle_publ_flag
    C3 O1 C23 . . 117.74(19) ?
    C12 O2 C24 . . 118.3(2) ?
    C25 O4 C26 . . 109.91(19) ?
    C2 C1 C15 . . 121.3(2) ?
    C2 C1 H1 . . 119.4 ?
    C15 C1 H1 . . 119.4 ?
    C1 C2 C3 . . 120.5(2) ?
    C1 C2 H2 . . 119.7 ?
    C3 C2 H2 . . 119.7 ?
    O1 C3 C2 . . 116.1(2) ?
    O1 C3 C4 . . 124.7(2) ?
    C2 C3 C4 . . 119.2(2) ?
    C3 C4 C16 . . 120.4(2) ?
    C3 C4 H4 . . 119.8 ?
    C16 C4 H4 . . 119.8 ?
    C16 C5 C6 . . 109.11(18) ?
    C16 C5 H5A . . 109.9 ?
    C6 C5 H5A . . 109.9 ?
    C16 C5 H5B . . 109.9 ?
    C6 C5 H5B . . 109.9 ?
    H5A C5 H5B . . 108.3 ?
    C18 C6 C5 . . 110.95(18) ?
    C18 C6 H6A . . 109.4 ?
    C5 C6 H6A . . 109.4 ?
    C18 C6 H6B . . 109.4 ?
    C5 C6 H6B . . 109.4 ?
    H6A C6 H6B . . 108.0 ?
    C18 C7 C8 . . 122.4(2) ?
    C18 C7 C25 . . 129.9(2) ?
    C8 C7 C25 . . 107.7(2) ?
    C7 C8 C20 . . 121.9(2) ?
    C7 C8 C26 . . 108.0(2) ?
    C20 C8 C26 . . 130.0(2) ?
    C20 C9 C10 . . 109.8(2) ?
    C20 C9 H9A . . 109.7 ?
    C10 C9 H9A . . 109.7 ?
    C20 C9 H9B . . 109.7 ?
    C10 C9 H9B . . 109.7 ?
    H9A C9 H9B . . 108.2 ?
    C22 C10 C9 . . 108.9(2) ?
    C22 C10 H10A . . 109.9 ?
    C9 C10 H10A . . 109.9 ?
    C22 C10 H10B . . 109.9 ?
    C9 C10 H10B . . 109.9 ?
    H10A C10 H10B . . 108.3 ?
    C12 C11 C22 . . 121.0(2) ?
    C12 C11 H11 . . 119.5 ?
    C22 C11 H11 . . 119.5 ?
    O2 C12 C13 . . 124.7(2) ?
    O2 C12 C11 . . 115.5(2) ?
    C13 C12 C11 . . 119.9(2) ?
    C12 C13 C14 . . 119.5(2) ?
    C12 C13 H13 . . 120.2 ?
    C14 C13 H13 . . 120.2 ?
    C13 C14 C21 . . 121.7(2) ?
    C13 C14 H14 . . 119.2 ?
    C21 C14 H14 . . 119.2 ?
    C16 C15 C1 . . 117.8(2) ?
    C16 C15 C17 . . 119.52(19) ?
    C1 C15 C17 . . 122.51(19) ?
    C4 C16 C15 . . 120.6(2) ?
    C4 C16 C5 . . 121.27(19) ?
    C15 C16 C5 . . 118.1(2) ?
    C18 C17 C19 . . 119.55(19) ?
    C18 C17 C15 . . 116.29(18) ?
    C19 C17 C15 . . 124.11(19) ?
    C7 C18 C17 . . 117.29(19) ?
    C7 C18 C6 . . 123.47(19) ?
    C17 C18 C6 . . 119.24(19) ?
    C20 C19 C17 . . 120.94(19) ?
    C20 C19 C21 . . 115.84(19) ?
    C17 C19 C21 . . 123.10(19) ?
    C8 C20 C19 . . 116.6(2) ?
    C8 C20 C9 . . 123.6(2) ?
    C19 C20 C9 . . 119.8(2) ?
    C14 C21 C22 . . 118.2(2) ?
    C14 C21 C19 . . 122.64(19) ?
    C22 C21 C19 . . 118.9(2) ?
    C11 C22 C21 . . 119.6(2) ?
    C11 C22 C10 . . 122.5(2) ?
    C21 C22 C10 . . 117.8(2) ?
    O1 C23 H23A . . 109.5 ?
    O1 C23 H23B . . 109.5 ?
    H23A C23 H23B . . 109.5 ?
    O1 C23 H23C . . 109.5 ?
    H23A C23 H23C . . 109.5 ?
    H23B C23 H23C . . 109.5 ?
    O2 C24 H24A . . 109.5 ?
    O2 C24 H24B . . 109.5 ?
    H24A C24 H24B . . 109.5 ?
    O2 C24 H24C . . 109.5 ?
    H24A C24 H24C . . 109.5 ?
    H24B C24 H24C . . 109.5 ?
    O3 C25 O4 . . 120.1(2) ?
    O3 C25 C7 . . 132.6(2) ?
    O4 C25 C7 . . 107.2(2) ?
    O5 C26 O4 . . 120.5(2) ?
    O5 C26 C8 . . 132.3(3) ?
    O4 C26 C8 . . 107.2(2) ?
    C23B O1B C3B . . 118.2(3) ?
    C12B O2B C24B . . 117.4(2) ?
    C26B O4B C25B . . 109.09(18) ?
    C2B C1B C15B . . 121.2(2) ?
    C2B C1B H1B . . 119.4 ?
    C15B C1B H1B . . 119.4 ?
    C1B C2B C3B . . 119.7(3) ?
    C1B C2B H2B . . 120.2 ?
    C3B C2B H2B . . 120.2 ?
    C4B C3B O1B . . 125.0(3) ?
    C4B C3B C2B . . 120.5(2) ?
    O1B C3B C2B . . 114.5(3) ?
    C3B C4B C16B . . 120.2(2) ?
    C3B C4B H4B . . 119.9 ?
    C16B C4B H4B . . 119.9 ?
    C16B C5B C6B . . 109.4(2) ?
    C16B C5B H5C . . 109.8 ?
    C6B C5B H5C . . 109.8 ?
    C16B C5B H5D . . 109.8 ?
    C6B C5B H5D . . 109.8 ?
    H5C C5B H5D . . 108.2 ?
    C18B C6B C5B . . 110.5(2) ?
    C18B C6B H6C . . 109.6 ?
    C5B C6B H6C . . 109.6 ?
    C18B C6B H6D . . 109.6 ?
    C5B C6B H6D . . 109.6 ?
    H6C C6B H6D . . 108.1 ?
    C18B C7B C8B . . 122.1(2) ?
    C18B C7B C25B . . 130.5(2) ?
    C8B C7B C25B . . 107.4(2) ?
    C20B C8B C7B . . 122.0(2) ?
    C20B C8B C26B . . 130.1(2) ?
    C7B C8B C26B . . 107.8(2) ?
    C20B C9B C10B . . 110.35(18) ?
    C20B C9B H9C . . 109.6 ?
    C10B C9B H9C . . 109.6 ?
    C20B C9B H9D . . 109.6 ?
    C10B C9B H9D . . 109.6 ?
    H9C C9B H9D . . 108.1 ?
    C22B C10B C9B . . 110.17(19) ?
    C22B C10B H10C . . 109.6 ?
    C9B C10B H10C . . 109.6 ?
    C22B C10B H10D . . 109.6 ?
    C9B C10B H10D . . 109.6 ?
    H10C C10B H10D . . 108.1 ?
    C22B C11B C12B . . 121.1(2) ?
    C22B C11B H11B . . 119.5 ?
    C12B C11B H11B . . 119.5 ?
    O2B C12B C13B . . 125.0(2) ?
    O2B C12B C11B . . 115.1(2) ?
    C13B C12B C11B . . 119.9(2) ?
    C12B C13B C14B . . 119.1(2) ?
    C12B C13B H13B . . 120.4 ?
    C14B C13B H13B . . 120.4 ?
    C13B C14B C21B . . 122.0(2) ?
    C13B C14B H14B . . 119.0 ?
    C21B C14B H14B . . 119.0 ?
    C1B C15B C16B . . 118.5(2) ?
    C1B C15B C17B . . 121.6(2) ?
    C16B C15B C17B . . 119.1(2) ?
    C4B C16B C15B . . 119.8(2) ?
    C4B C16B C5B . . 123.0(2) ?
    C15B C16B C5B . . 117.1(2) ?
    C18B C17B C19B . . 120.04(19) ?
    C18B C17B C15B . . 116.69(19) ?
    C19B C17B C15B . . 122.9(2) ?
    C7B C18B C17B . . 117.0(2) ?
    C7B C18B C6B . . 123.7(2) ?
    C17B C18B C6B . . 119.31(19) ?
    C20B C19B C17B . . 120.2(2) ?
    C20B C19B C21B . . 117.42(19) ?
    C17B C19B C21B . . 122.36(19) ?
    C8B C20B C19B . . 116.9(2) ?
    C8B C20B C9B . . 123.6(2) ?
    C19B C20B C9B . . 119.4(2) ?
    C14B C21B C22B . . 118.2(2) ?
    C14B C21B C19B . . 123.1(2) ?
    C22B C21B C19B . . 118.56(19) ?
    C11B C22B C21B . . 119.6(2) ?
    C11B C22B C10B . . 122.5(2) ?
    C21B C22B C10B . . 117.9(2) ?
    O1B C23B H23D . . 109.5 ?
    O1B C23B H23E . . 109.5 ?
    H23D C23B H23E . . 109.5 ?
    O1B C23B H23F . . 109.5 ?
    H23D C23B H23F . . 109.5 ?
    H23E C23B H23F . . 109.5 ?
    O2B C24B H24D . . 109.5 ?
    O2B C24B H24E . . 109.5 ?
    H24D C24B H24E . . 109.5 ?
    O2B C24B H24F . . 109.5 ?
    H24D C24B H24F . . 109.5 ?
    H24E C24B H24F . . 109.5 ?
    O3B C25B O4B . . 120.1(2) ?
    O3B C25B C7B . . 132.1(2) ?
    O4B C25B C7B . . 107.8(2) ?
    O5B C26B O4B . . 119.8(2) ?
    O5B C26B C8B . . 132.3(2) ?
    O4B C26B C8B . . 107.9(2) ?
loop_
    _geom_torsion_atom_site_label_1
    _geom_torsion_atom_site_label_2
    _geom_torsion_atom_site_label_3
    _geom_torsion_atom_site_label_4
    _geom_torsion_site_symmetry_1
    _geom_torsion_site_symmetry_2
    _geom_torsion_site_symmetry_3
    _geom_torsion_site_symmetry_4
    _geom_torsion
    _geom_torsion_publ_flag
    C15 C1 C2 C3 . . . . -0.6(3) ?
    C23 O1 C3 C2 . . . . 170.0(2) ?
    C23 O1 C3 C4 . . . . -10.5(3) ?
    C1 C2 C3 O1 . . . . -177.3(2) ?
    C1 C2 C3 C4 . . . . 3.2(3) ?
    O1 C3 C4 C16 . . . . 178.8(2) ?
    C2 C3 C4 C16 . . . . -1.8(3) ?
    C16 C5 C6 C18 . . . . -55.7(2) ?
    C18 C7 C8 C20 . . . . -5.4(3) ?
    C25 C7 C8 C20 . . . . 175.5(2) ?
    C18 C7 C8 C26 . . . . 177.6(2) ?
    C25 C7 C8 C26 . . . . -1.5(2) ?
    C20 C9 C10 C22 . . . . -57.2(3) ?
    C24 O2 C12 C13 . . . . -2.9(4) ?
    C24 O2 C12 C11 . . . . 175.0(3) ?
    C22 C11 C12 O2 . . . . -177.7(2) ?
    C22 C11 C12 C13 . . . . 0.3(4) ?
    O2 C12 C13 C14 . . . . 179.0(2) ?
    C11 C12 C13 C14 . . . . 1.2(4) ?
    C12 C13 C14 C21 . . . . 0.1(4) ?
    C2 C1 C15 C16 . . . . -3.4(3) ?
    C2 C1 C15 C17 . . . . -178.9(2) ?
    C3 C4 C16 C15 . . . . -2.3(3) ?
    C3 C4 C16 C5 . . . . 175.5(2) ?
    C1 C15 C16 C4 . . . . 4.8(3) ?
    C17 C15 C16 C4 . . . . -179.51(19) ?
    C1 C15 C16 C5 . . . . -173.1(2) ?
    C17 C15 C16 C5 . . . . 2.6(3) ?
    C6 C5 C16 C4 . . . . -138.3(2) ?
    C6 C5 C16 C15 . . . . 39.5(3) ?
    C16 C15 C17 C18 . . . . -29.0(3) ?
    C1 C15 C17 C18 . . . . 146.5(2) ?
    C16 C15 C17 C19 . . . . 153.7(2) ?
    C1 C15 C17 C19 . . . . -30.8(3) ?
    C8 C7 C18 C17 . . . . 2.0(3) ?
    C25 C7 C18 C17 . . . . -179.2(2) ?
    C8 C7 C18 C6 . . . . -178.1(2) ?
    C25 C7 C18 C6 . . . . 0.7(4) ?
    C19 C17 C18 C7 . . . . 7.2(3) ?
    C15 C17 C18 C7 . . . . -170.15(19) ?
    C19 C17 C18 C6 . . . . -172.72(19) ?
    C15 C17 C18 C6 . . . . 9.9(3) ?
    C5 C6 C18 C7 . . . . -147.6(2) ?
    C5 C6 C18 C17 . . . . 32.4(3) ?
    C18 C17 C19 C20 . . . . -13.5(3) ?
    C15 C17 C19 C20 . . . . 163.7(2) ?
    C18 C17 C19 C21 . . . . 162.52(19) ?
    C15 C17 C19 C21 . . . . -20.3(3) ?
    C7 C8 C20 C19 . . . . -0.6(3) ?
    C26 C8 C20 C19 . . . . 175.6(2) ?
    C7 C8 C20 C9 . . . . -179.3(2) ?
    C26 C8 C20 C9 . . . . -3.0(4) ?
    C17 C19 C20 C8 . . . . 9.9(3) ?
    C21 C19 C20 C8 . . . . -166.4(2) ?
    C17 C19 C20 C9 . . . . -171.4(2) ?
    C21 C19 C20 C9 . . . . 12.3(3) ?
    C10 C9 C20 C8 . . . . -150.1(2) ?
    C10 C9 C20 C19 . . . . 31.3(3) ?
    C13 C14 C21 C22 . . . . -2.9(3) ?
    C13 C14 C21 C19 . . . . -176.9(2) ?
    C20 C19 C21 C14 . . . . 143.3(2) ?
    C17 C19 C21 C14 . . . . -32.9(3) ?
    C20 C19 C21 C22 . . . . -30.7(3) ?
    C17 C19 C21 C22 . . . . 153.1(2) ?
    C12 C11 C22 C21 . . . . -3.2(4) ?
    C12 C11 C22 C10 . . . . 173.5(2) ?
    C14 C21 C22 C11 . . . . 4.4(3) ?
    C19 C21 C22 C11 . . . . 178.6(2) ?
    C14 C21 C22 C10 . . . . -172.5(2) ?
    C19 C21 C22 C10 . . . . 1.8(3) ?
    C9 C10 C22 C11 . . . . -134.6(2) ?
    C9 C10 C22 C21 . . . . 42.2(3) ?
    C26 O4 C25 O3 . . . . -179.8(2) ?
    C26 O4 C25 C7 . . . . 0.0(2) ?
    C18 C7 C25 O3 . . . . 1.8(4) ?
    C8 C7 C25 O3 . . . . -179.3(3) ?
    C18 C7 C25 O4 . . . . -178.0(2) ?
    C8 C7 C25 O4 . . . . 0.9(2) ?
    C25 O4 C26 O5 . . . . -179.9(2) ?
    C25 O4 C26 C8 . . . . -0.9(2) ?
    C7 C8 C26 O5 . . . . -179.7(3) ?
    C20 C8 C26 O5 . . . . 3.6(5) ?
    C7 C8 C26 O4 . . . . 1.5(3) ?
    C20 C8 C26 O4 . . . . -175.2(2) ?
    C15B C1B C2B C3B . . . . -0.2(4) ?
    C23B O1B C3B C4B . . . . 4.1(4) ?
    C23B O1B C3B C2B . . . . -176.9(3) ?
    C1B C2B C3B C4B . . . . -1.0(4) ?
    C1B C2B C3B O1B . . . . 179.9(2) ?
    O1B C3B C4B C16B . . . . 179.1(2) ?
    C2B C3B C4B C16B . . . . 0.1(4) ?
    C16B C5B C6B C18B . . . . 55.4(3) ?
    C18B C7B C8B C20B . . . . 6.9(3) ?
    C25B C7B C8B C20B . . . . -176.3(2) ?
    C18B C7B C8B C26B . . . . -174.9(2) ?
    C25B C7B C8B C26B . . . . 1.8(2) ?
    C20B C9B C10B C22B . . . . 55.0(3) ?
    C24B O2B C12B C13B . . . . -5.7(4) ?
    C24B O2B C12B C11B . . . . 176.7(2) ?
    C22B C11B C12B O2B . . . . -179.6(2) ?
    C22B C11B C12B C13B . . . . 2.7(3) ?
    O2B C12B C13B C14B . . . . -179.7(2) ?
    C11B C12B C13B C14B . . . . -2.2(3) ?
    C12B C13B C14B C21B . . . . -1.1(3) ?
    C2B C1B C15B C16B . . . . 2.2(3) ?
    C2B C1B C15B C17B . . . . 172.3(2) ?
    C3B C4B C16B C15B . . . . 2.0(4) ?
    C3B C4B C16B C5B . . . . -174.2(2) ?
    C1B C15B C16B C4B . . . . -3.1(3) ?
    C17B C15B C16B C4B . . . . -173.4(2) ?
    C1B C15B C16B C5B . . . . 173.4(2) ?
    C17B C15B C16B C5B . . . . 3.0(3) ?
    C6B C5B C16B C4B . . . . 131.1(2) ?
    C6B C5B C16B C15B . . . . -45.2(3) ?
    C1B C15B C17B C18B . . . . -140.7(2) ?
    C16B C15B C17B C18B . . . . 29.3(3) ?
    C1B C15B C17B C19B . . . . 32.6(3) ?
    C16B C15B C17B C19B . . . . -157.3(2) ?
    C8B C7B C18B C17B . . . . 0.7(3) ?
    C25B C7B C18B C17B . . . . -175.2(2) ?
    C8B C7B C18B C6B . . . . 178.5(2) ?
    C25B C7B C18B C6B . . . . 2.6(4) ?
    C19B C17B C18B C7B . . . . -11.8(3) ?
    C15B C17B C18B C7B . . . . 161.8(2) ?
    C19B C17B C18B C6B . . . . 170.2(2) ?
    C15B C17B C18B C6B . . . . -16.2(3) ?
    C5B C6B C18B C7B . . . . 156.3(2) ?
    C5B C6B C18B C17B . . . . -25.9(3) ?
    C18B C17B C19B C20B . . . . 15.9(3) ?
    C15B C17B C19B C20B . . . . -157.3(2) ?
    C18B C17B C19B C21B . . . . -162.1(2) ?
    C15B C17B C19B C21B . . . . 24.8(3) ?
    C7B C8B C20B C19B . . . . -2.9(3) ?
    C26B C8B C20B C19B . . . . 179.4(2) ?
    C7B C8B C20B C9B . . . . 178.8(2) ?
    C26B C8B C20B C9B . . . . 1.1(4) ?
    C17B C19B C20B C8B . . . . -8.3(3) ?
    C21B C19B C20B C8B . . . . 169.83(19) ?
    C17B C19B C20B C9B . . . . 170.1(2) ?
    C21B C19B C20B C9B . . . . -11.8(3) ?
    C10B C9B C20B C8B . . . . 149.0(2) ?
    C10B C9B C20B C19B . . . . -29.3(3) ?
    C13B C14B C21B C22B . . . . 3.8(3) ?
    C13B C14B C21B C19B . . . . 179.8(2) ?
    C20B C19B C21B C14B . . . . -148.4(2) ?
    C17B C19B C21B C14B . . . . 29.6(3) ?
    C20B C19B C21B C22B . . . . 27.5(3) ?
    C17B C19B C21B C22B . . . . -154.4(2) ?
    C12B C11B C22B C21B . . . . 0.1(3) ?
    C12B C11B C22B C10B . . . . 179.7(2) ?
    C14B C21B C22B C11B . . . . -3.3(3) ?
    C19B C21B C22B C11B . . . . -179.41(19) ?
    C14B C21B C22B C10B . . . . 177.1(2) ?
    C19B C21B C22B C10B . . . . 0.9(3) ?
    C9B C10B C22B C11B . . . . 138.1(2) ?
    C9B C10B C22B C21B . . . . -42.3(3) ?
    C26B O4B C25B O3B . . . . -178.2(2) ?
    C26B O4B C25B C7B . . . . 1.8(3) ?
    C18B C7B C25B O3B . . . . -5.9(5) ?
    C8B C7B C25B O3B . . . . 177.7(3) ?
    C18B C7B C25B O4B . . . . 174.2(2) ?
    C8B C7B C25B O4B . . . . -2.2(3) ?
    C25B O4B C26B O5B . . . . 179.5(2) ?
    C25B O4B C26B C8B . . . . -0.7(3) ?
    C20B C8B C26B O5B . . . . -3.1(5) ?
    C7B C8B C26B O5B . . . . 179.0(3) ?
    C20B C8B C26B O4B . . . . 177.2(2) ?
    C7B C8B C26B O4B . . . . -0.8(3) ?
loop_
    _geom_hbond_atom_site_label_D
    _geom_hbond_atom_site_label_H
    _geom_hbond_atom_site_label_A
    _geom_hbond_site_symmetry_A
    _geom_hbond_distance_DH
    _geom_hbond_distance_HA
    _geom_hbond_distance_DA
    _geom_hbond_angle_DHA
    C1 H1 O2 2 0.93 2.58 3.304(3) 134.9
    C23 H23A O3B 1_445 0.96 2.71 3.666(3) 177.0
    C6B H6D O3B 2_766 0.97 2.68 3.547(3) 148.8
    C10B H10C O5B 2_756 0.97 2.44 3.297(3) 147.3
    C13B H13B O5 2_665 0.93 2.56 3.408(3) 152.2
    C24B H24D O1B 2_665 0.96 2.74 3.491(4) 135.8
_shelx_hkl_file
;
  -2   0   0  243.40    8.26
  -2   0   0  259.33    8.41
  -2   0   0  237.48    8.30
  -2   0   0  231.73    8.30
  -2   0   0  237.36    8.55
  -2   0   0  244.71    8.48
   2   0   0  247.32    8.26
   2   0   0  245.21    8.40
   2   0   0  243.84    8.31
   2   0   0  243.04    8.30
   2   0   0  237.26    8.55
   2   0   0  217.37    8.47
  -3   0   0    4.79    0.30
  -3   0   0    4.90    0.24
  -3   0   0    5.40    0.33
  -3   0   0    4.56    0.31
  -3   0   0    4.80    0.30
  -3   0   0    4.90    0.30
   3   0   0    4.75    0.31
   3   0   0    5.37    0.31
   3   0   0    4.57    0.30
   3   0   0    5.24    0.32
   3   0   0    5.00    0.33
   3   0   0    5.00    0.23
  -4   0   0   16.45    0.73
  -4   0   0   14.70    0.74
  -4   0   0   15.98    0.63
  -4   0   0   17.58    0.77
  -4   0   0   16.46    0.72
  -4   0   0   15.66    0.73
   4   0   0   15.75    0.71
   4   0   0   15.73    0.75
   4   0   0   15.86    0.75
   4   0   0   16.00    0.63
   4   0   0   15.23    0.72
   4   0   0   15.69    0.76
  -5   0   0    3.75    0.25
  -5   0   0    4.38    0.41
  -5   0   0    4.33    0.40
  -5   0   0    4.48    0.35
  -5   0   0    3.39    0.37
   5   0   0    4.36    0.35
   5   0   0    4.46    0.40
   5   0   0    4.32    0.25
   5   0   0    5.32    0.41
  -6   0   0    0.29    0.18
  -6   0   0    0.62    0.22
  -6   0   0    0.30    0.15
  -6   0   0    0.62    0.13
   6   0   0    0.59    0.20
   6   0   0    0.40    0.10
   6   0   0    0.88    0.23
   6   0   0    0.26    0.21
  -7   0   0    0.81    0.15
   7   0   0    0.46    0.23
   7   0   0    0.66    0.24
   7   0   0    0.62    0.25
  -8   0   0    0.28    0.14
  -8   0   0   -0.14    0.17
   8   0   0    0.01    0.20
   8   0   0    0.13    0.20
   8   0   0    0.06    0.25
  -9   0   0    0.02    0.26
   9   0   0    0.19    0.24
   9   0   0    0.54    0.32
   9   0   0    0.15    0.23
 -10   0   0   -0.24    0.23
  10   0   0    0.26    0.35
  10   0   0    0.29    0.30
  10   0   0    0.47    0.33
  10  -1   0    3.61    0.52
  10  -1   0    2.89    0.53
  10  -1   0    3.94    0.59
 -10   1   0    2.97    0.53
   9  -1   0    6.86    0.70
   9  -1   0    6.22    0.67
   9  -1   0    7.02    0.79
  -9   1   0    6.93    0.75
   8  -1   0    1.14    0.32
   8  -1   0    1.05    0.31
   8  -1   0    0.90    0.31
   7  -1   0    1.84    0.35
   7  -1   0    2.44    0.43
   7  -1   0    2.47    0.38
  -7   1   0    2.17    0.20
  -7   1   0    1.86    0.36
   6  -1   0   -0.17    0.15
   6  -1   0   -0.07    0.13
   6  -1   0   -0.09    0.13
  -6   1   0   -0.02    0.16
  -6   1   0   -0.02    0.07
  -6   1   0   -0.19    0.12
   5  -1   0    5.40    0.42
   5  -1   0    5.39    0.41
   5  -1   0    5.11    0.40
  -5   1   0    5.70    0.28
  -5   1   0    5.85    0.45
  -5   1   0    5.80    0.40
  -5   1   0    6.08    0.42
  -5   1   0    6.26    0.40
   4  -1   0    6.51    0.41
   4  -1   0    6.98    0.42
   4  -1   0    7.57    0.43
   4  -1   0    6.36    0.40
   4  -1   0    6.90    0.44
  -4   1   0    6.39    0.40
  -4   1   0    7.04    0.42
  -4   1   0    6.86    0.30
  -4   1   0    6.71    0.43
  -4   1   0    7.27    0.41
   3  -1   0   26.91    1.06
   3  -1   0   26.05    1.03
   3  -1   0   25.39    1.02
   3  -1   0   25.52    1.05
   3  -1   0   25.82    1.04
  -3   1   0   25.73    0.93
  -3   1   0   26.86    1.07
  -3   1   0   26.53    1.06
  -3   1   0   25.63    1.03
  -3   1   0   25.44    1.04
   2  -1   0    4.21    0.26
   2  -1   0    5.00    0.27
   2  -1   0    4.53    0.26
   2  -1   0    4.83    0.26
   2  -1   0    4.45    0.26
  -2   1   0    4.63    0.19
  -2   1   0    5.34    0.28
  -2   1   0    4.48    0.26
  -2   1   0    4.61    0.27
  -2   1   0    4.55    0.26
  -2   1   0    4.50    0.26
   1  -1   0   21.33    0.79
   1  -1   0   21.62    0.80
  -1   1   0   21.34    0.80
  -1   1   0   21.65    0.79
   0  -1   0   -0.14    0.02
   0  -1   0   -0.12    0.02
   0  -1   0   -0.14    0.01
   0  -1   0   -0.14    0.01
   0  -1   0   -0.03    0.03
   0   1   0   -0.12    0.02
   0   1   0   -0.14    0.01
   0   1   0   -0.12    0.02
   0   1   0   -0.13    0.01
  -1  -1   0   25.47    0.94
  -1  -1   0   26.33    0.97
  -1  -1   0   25.49    0.95
   1   1   0   26.17    0.93
   1   1   0   25.67    0.94
   1   1   0   26.59    0.97
  -2  -1   0  174.19    5.99
  -2  -1   0  172.07    5.93
  -2  -1   0  172.05    6.04
  -2  -1   0  163.71    5.85
  -2  -1   0  161.90    5.85
  -2  -1   0  166.11    5.83
   2   1   0  172.36    5.86
   2   1   0  174.52    6.04
   2   1   0  173.80    5.93
   2   1   0  169.87    5.85
   2   1   0  167.59    5.83
   2   1   0  157.99    5.98
  -3  -1   0    4.21    0.28
  -3  -1   0    4.38    0.29
  -3  -1   0    4.01    0.24
  -3  -1   0    4.22    0.28
  -3  -1   0    4.38    0.30
   3   1   0    4.20    0.30
   3   1   0    4.41    0.24
   3   1   0    4.63    0.28
   3   1   0    4.17    0.30
   3   1   0    4.13    0.29
   3   1   0    4.70    0.29
  -4  -1   0    5.86    0.39
  -4  -1   0    5.77    0.41
  -4  -1   0    6.43    0.33
  -4  -1   0    6.71    0.41
  -4  -1   0    7.07    0.39
   4   1   0    6.13    0.41
   4   1   0    6.13    0.38
   4   1   0    6.23    0.42
   4   1   0    6.61    0.39
   4   1   0    6.51    0.42
   4   1   0    6.57    0.33
  -5  -1   0    4.09    0.40
  -5  -1   0    4.61    0.42
  -5  -1   0    4.82    0.30
   5   1   0    3.72    0.39
   5   1   0    4.79    0.39
   5   1   0    5.03    0.38
   5   1   0    5.09    0.29
  -6  -1   0    0.02    0.15
  -6  -1   0    0.41    0.13
   6   1   0    0.51    0.19
   6   1   0    0.36    0.11
   6   1   0    0.25    0.15
   6   1   0    0.10    0.15
  -7  -1   0   -0.09    0.16
  -7  -1   0    0.12    0.12
   7   1   0   -0.01    0.18
   7   1   0   -0.04    0.16
   7   1   0    0.06    0.09
   7   1   0   -0.25    0.18
  -8  -1   0    0.42    0.15
  -8  -1   0    0.14    0.20
   8   1   0    0.18    0.25
   8   1   0    0.41    0.24
   8   1   0    0.22    0.21
  -9  -1   0    0.87    0.34
   9   1   0    0.48    0.30
   9   1   0    0.46    0.29
   9   1   0    0.38    0.32
 -10  -1   0   -0.09    0.25
  10   1   0   -0.09    0.31
  10   1   0   -0.28    0.23
  10   1   0    0.01    0.23
  10  -2   0    0.06    0.31
  10  -2   0    0.12    0.27
  10  -2   0   -0.29    0.26
   9  -2   0    6.22    0.72
   9  -2   0    3.40    0.54
   9  -2   0    5.01    0.61
  -9   2   0    4.36    0.62
   8  -2   0    5.00    0.57
   8  -2   0    4.45    0.51
   8  -2   0    3.56    0.53
  -8   2   0    3.98    0.48
   7  -2   0    2.20    0.37
   7  -2   0    2.30    0.36
   7  -2   0    1.79    0.35
  -7   2   0    1.49    0.34
  -7   2   0    2.02    0.39
  -7   2   0    1.86    0.15
   6  -2   0    2.18    0.31
   6  -2   0    1.98    0.32
   6  -2   0    2.03    0.31
  -6   2   0    1.96    0.30
  -6   2   0    2.13    0.34
  -6   2   0    1.94    0.15
   5  -2   0    6.96    0.46
   5  -2   0    6.52    0.44
   5  -2   0    6.30    0.46
  -5   2   0    6.39    0.46
  -5   2   0    6.46    0.29
  -5   2   0    7.62    0.45
  -5   2   0    6.77    0.46
   4  -2   0    4.27    0.33
   4  -2   0    4.42    0.35
   4  -2   0    4.27    0.32
   4  -2   0    4.56    0.34
   4  -2   0    4.75    0.33
  -4   2   0    4.65    0.33
  -4   2   0    4.00    0.20
  -4   2   0    4.27    0.33
  -4   2   0    4.24    0.34
  -4   2   0    4.34    0.34
   3  -2   0    0.55    0.13
   3  -2   0    0.55    0.13
   3  -2   0    0.50    0.12
   3  -2   0    0.52    0.14
   3  -2   0    0.65    0.13
  -3   2   0    0.44    0.14
  -3   2   0    0.52    0.13
  -3   2   0    0.38    0.12
  -3   2   0    0.48    0.06
  -3   2   0    0.55    0.14
   2  -2   0    0.15    0.09
   2  -2   0    0.50    0.11
   2  -2   0    0.13    0.08
   2  -2   0   -0.02    0.08
   2  -2   0    0.10    0.08
  -2   2   0    0.05    0.09
  -2   2   0    0.11    0.08
  -2   2   0    0.07    0.08
  -2   2   0    0.11    0.08
   1  -2   0   11.33    0.46
   1  -2   0   11.70    0.47
   1  -2   0   10.56    0.45
   1  -2   0   11.07    0.45
   1  -2   0   10.98    0.46
  -1   2   0   11.35    0.46
  -1   2   0   11.54    0.45
  -1   2   0   11.60    0.47
  -1   2   0   11.46    0.47
  -1   2   0   10.97    0.43
  -1   2   0   10.57    0.45
   0  -2   0   96.75    3.29
   0  -2   0   97.75    3.26
   0  -2   0   91.78    3.26
   0  -2   0   98.63    3.32
   0  -2   0   76.99    3.25
   0   2   0   96.11    3.26
   0   2   0   97.42    3.26
  -1  -2   0    8.24    0.36
  -1  -2   0    8.29    0.36
  -1  -2   0    8.08    0.36
  -1  -2   0    8.38    0.35
  -1  -2   0    8.73    0.38
  -1  -2   0    7.16    0.36
   1   2   0    8.53    0.35
   1   2   0    8.17    0.35
   1   2   0    8.64    0.36
   1   2   0    8.63    0.36
   1   2   0    7.74    0.37
   1   2   0    8.36    0.36
  -2  -2   0    6.42    0.33
  -2  -2   0    5.59    0.31
  -2  -2   0    6.62    0.33
  -2  -2   0    7.19    0.35
   2   2   0    6.24    0.32
   2   2   0    6.58    0.35
   2   2   0    6.56    0.35
   2   2   0    6.37    0.33
   2   2   0    6.40    0.34
  -3  -2   0   10.29    0.48
  -3  -2   0   10.15    0.50
  -3  -2   0    9.93    0.45
  -3  -2   0   10.01    0.50
  -3  -2   0    9.56    0.48
   3   2   0   10.62    0.51
   3   2   0    9.66    0.51
   3   2   0    9.68    0.45
   3   2   0    8.65    0.48
   3   2   0    9.58    0.48
  -4  -2   0    8.73    0.50
  -4  -2   0    8.25    0.47
  -4  -2   0    7.90    0.48
  -4  -2   0    8.88    0.47
  -4  -2   0    8.52    0.43
   4   2   0    8.36    0.50
   4   2   0    8.29    0.47
   4   2   0    9.22    0.49
   4   2   0    8.96    0.52
   4   2   0    9.16    0.43
   4   2   0    8.16    0.49
  -5  -2   0    1.28    0.23
  -5  -2   0    0.88    0.18
  -5  -2   0    1.07    0.17
   5   2   0    0.74    0.19
   5   2   0    0.70    0.18
   5   2   0    0.87    0.20
   5   2   0    0.78    0.14
  -6  -2   0    4.13    0.31
  -6  -2   0    3.70    0.38
   6   2   0    3.04    0.39
   6   2   0    3.78    0.42
   6   2   0    3.74    0.28
   6   2   0    3.73    0.37
  -7  -2   0    1.71    0.29
  -7  -2   0    2.19    0.27
   7   2   0    1.68    0.22
   7   2   0    1.99    0.37
   7   2   0    2.55    0.41
   7   2   0    1.85    0.30
  -8  -2   0    0.61    0.19
  -8  -2   0    1.11    0.31
   8   2   0    0.89    0.33
   8   2   0    1.13    0.33
   8   2   0    0.91    0.32
  -9  -2   0   -0.16    0.22
   9   2   0   -0.06    0.27
   9   2   0   -0.39    0.20
   9   2   0   -0.10    0.26
 -10  -2   0   -0.06    0.24
  10   2   0    0.41    0.34
  10   2   0    0.14    0.28
  10   2   0    0.05    0.29
  10  -3   0   -0.05    0.28
  10  -3   0    0.14    0.32
  10  -3   0   -0.34    0.26
   9  -3   0    0.15    0.27
   9  -3   0   -0.30    0.24
   9  -3   0    0.30    0.26
  -9   3   0    0.03    0.23
   8  -3   0    1.98    0.38
   8  -3   0    2.05    0.36
   8  -3   0    2.07    0.44
  -8   3   0    1.74    0.35
   7  -3   0    7.96    0.59
   7  -3   0    8.60    0.62
   7  -3   0    6.05    0.62
  -7   3   0    9.65    0.67
  -7   3   0    7.32    0.59
   6  -3   0    8.18    0.55
   6  -3   0    9.32    0.59
   6  -3   0    6.58    0.54
  -6   3   0    8.91    0.59
  -6   3   0    9.13    0.59
   5  -3   0    0.03    0.13
   5  -3   0   -0.08    0.13
   5  -3   0    0.11    0.14
  -5   3   0    0.12    0.15
  -5   3   0   -0.07    0.11
  -5   3   0    0.14    0.14
  -5   3   0    0.09    0.05
   4  -3   0    0.12    0.13
   4  -3   0    0.04    0.10
   4  -3   0    0.17    0.12
   4  -3   0    0.19    0.13
   4  -3   0    0.18    0.11
   4  -3   0    0.21    0.14
  -4   3   0    0.28    0.12
  -4   3   0   -0.15    0.12
  -4   3   0    0.24    0.13
  -4   3   0    0.08    0.05
  -4   3   0    0.13    0.13
   3  -3   0    4.61    0.31
   3  -3   0    4.74    0.33
   3  -3   0    5.19    0.33
   3  -3   0    4.59    0.31
   3  -3   0    4.87    0.32
   3  -3   0    4.97    0.31
  -3   3   0    4.72    0.32
  -3   3   0    4.74    0.32
  -3   3   0    5.17    0.33
  -3   3   0    4.99    0.33
   2  -3   0   10.79    0.51
   2  -3   0   11.39    0.49
   2  -3   0   11.09    0.52
   2  -3   0   11.89    0.52
   2  -3   0   11.69    0.52
  -2   3   0   11.80    0.52
  -2   3   0   10.21    0.50
  -2   3   0   10.72    0.51
  -2   3   0   10.84    0.49
  -2   3   0   10.89    0.45
   1  -3   0    0.34    0.07
   1  -3   0    0.49    0.11
   1  -3   0    0.39    0.09
   1  -3   0    0.33    0.09
   1  -3   0    0.25    0.09
  -1   3   0    0.14    0.07
  -1   3   0    0.29    0.09
  -1   3   0    0.17    0.08
  -1   3   0    0.13    0.07
  -1   3   0    0.32    0.07
   0  -3   0   53.55    1.92
   0  -3   0   53.72    1.89
   0  -3   0   52.93    1.89
   0  -3   0   52.49    1.90
   0  -3   0   52.70    1.89
   0   3   0   53.50    1.89
   0   3   0   51.61    1.89
   0   3   0   52.12    1.89
   0   3   0   51.36    1.90
  -1  -3   0  125.96    4.58
  -1  -3   0  125.12    4.68
  -1  -3   0  135.14    4.59
  -1  -3   0  129.54    4.61
  -1  -3   0  132.65    4.60
  -1  -3   0  137.05    4.62
   1   3   0  133.96    4.69
   1   3   0  129.24    4.61
   1   3   0  136.98    4.60
   1   3   0  128.74    4.59
   1   3   0  131.02    4.58
  -2  -3   0   32.40    1.23
  -2  -3   0   31.41    1.19
  -2  -3   0   30.28    1.18
  -2  -3   0   31.58    1.19
  -2  -3   0   32.29    1.19
   2   3   0   28.06    1.21
   2   3   0   30.44    1.17
   2   3   0   30.24    1.19
   2   3   0   31.56    1.19
   2   3   0   31.64    1.18
  -3  -3   0    5.44    0.35
  -3  -3   0    5.74    0.35
  -3  -3   0    6.13    0.35
  -3  -3   0    5.96    0.37
  -3  -3   0    5.10    0.33
   3   3   0    6.01    0.35
   3   3   0    5.67    0.35
   3   3   0    5.25    0.36
   3   3   0    6.65    0.39
   3   3   0    5.93    0.33
   3   3   0    5.98    0.34
   3   3   0    6.10    0.37
  -4  -3   0   10.62    0.57
  -4  -3   0   10.67    0.53
  -4  -3   0    9.69    0.56
  -4  -3   0   10.43    0.55
  -4  -3   0   10.60    0.55
   4   3   0   10.77    0.52
   4   3   0   11.03    0.59
   4   3   0   10.03    0.55
   4   3   0   10.30    0.58
   4   3   0   11.84    0.61
  -5  -3   0    1.54    0.23
  -5  -3   0    1.72    0.24
  -5  -3   0    2.26    0.26
   5   3   0    2.10    0.30
   5   3   0    1.85    0.23
   5   3   0    1.91    0.29
   5   3   0    1.83    0.24
  -6  -3   0    0.27    0.15
  -6  -3   0    0.25    0.14
   6   3   0    0.22    0.12
   6   3   0    0.01    0.15
   6   3   0    0.42    0.18
   6   3   0    0.21    0.17
  -7  -3   0   -0.12    0.13
  -7  -3   0   -0.11    0.15
   7   3   0   -0.26    0.16
   7   3   0    0.00    0.11
   7   3   0   -0.29    0.18
   7   3   0    0.07    0.17
  -8  -3   0    1.19    0.25
  -8  -3   0    1.58    0.37
   8   3   0    1.02    0.33
   8   3   0    0.59    0.28
   8   3   0    0.40    0.30
  -9  -3   0    0.27    0.24
   9   3   0   -0.28    0.26
   9   3   0   -0.14    0.21
   9   3   0   -0.09    0.24
 -10  -3   0   -0.02    0.26
  10   3   0   -0.14    0.29
  10   3   0    0.19    0.34
  10   3   0    0.08    0.33
   9  -4   0    0.11    0.31
   9  -4   0   -0.08    0.22
   9  -4   0    0.22    0.25
  -9   4   0   -0.14    0.21
   8  -4   0    2.52    0.45
   8  -4   0    3.27    0.50
   8  -4   0    3.21    0.48
  -8   4   0    3.84    0.57
  -8   4   0    4.09    0.55
   7  -4   0    0.19    0.20
   7  -4   0    0.26    0.23
   7  -4   0    0.22    0.20
  -7   4   0    0.36    0.24
  -7   4   0    0.19    0.24
   6  -4   0    1.53    0.28
   6  -4   0    1.83    0.34
   6  -4   0    1.28    0.28
  -6   4   0    1.30    0.29
  -6   4   0    1.48    0.31
   5  -4   0    0.88    0.23
   5  -4   0    1.24    0.26
   5  -4   0    0.95    0.21
  -5   4   0    1.21    0.23
  -5   4   0    1.30    0.24
  -5   4   0    1.00    0.10
  -5   4   0    1.16    0.11
  -5   4   0    0.99    0.22
   4  -4   0   19.86    0.90
   4  -4   0   21.03    0.90
   4  -4   0   18.91    0.90
   4  -4   0   19.43    0.87
  -4   4   0   19.55    0.89
  -4   4   0   20.80    0.91
  -4   4   0   19.24    0.75
  -4   4   0   19.95    0.90
  -4   4   0   20.10    0.91
   3  -4   0    2.78    0.29
   3  -4   0    1.66    0.20
   3  -4   0    2.63    0.27
   3  -4   0    2.93    0.29
   3  -4   0    2.18    0.22
  -3   4   0    2.51    0.25
  -3   4   0    2.94    0.28
  -3   4   0    2.49    0.28
  -3   4   0    2.57    0.18
  -3   4   0    2.78    0.30
   2  -4   0    2.55    0.26
   2  -4   0    2.95    0.27
   2  -4   0    2.73    0.20
   2  -4   0    3.00    0.23
   2  -4   0    2.52    0.24
  -2   4   0    2.93    0.29
  -2   4   0    2.94    0.23
  -2   4   0    3.23    0.21
  -2   4   0    3.11    0.21
  -2   4   0    2.39    0.24
  -2   4   0    3.31    0.26
   1  -4   0    0.20    0.08
   1  -4   0    0.12    0.08
   1  -4   0    0.33    0.11
   1  -4   0    0.19    0.07
   1  -4   0    0.24    0.09
  -1   4   0    0.17    0.08
  -1   4   0    0.21    0.10
  -1   4   0    0.24    0.10
  -1   4   0    0.28    0.11
  -1   4   0    0.25    0.07
   0  -4   0    0.68    0.13
   0  -4   0    0.69    0.12
   0  -4   0    0.90    0.14
   0  -4   0    0.89    0.14
   0  -4   0    0.94    0.15
   0   4   0    0.74    0.12
   0   4   0    0.81    0.14
   0   4   0    0.85    0.14
   0   4   0    0.68    0.13
  -1  -4   0   68.55    2.36
  -1  -4   0   63.25    2.35
  -1  -4   0   62.19    2.33
  -1  -4   0   64.74    2.36
  -1  -4   0   67.77    2.40
   1   4   0   63.75    2.35
   1   4   0   63.61    2.35
   1   4   0   66.10    2.35
   1   4   0   64.35    2.34
   1   4   0   65.25    2.40
  -2  -4   0   19.62    0.85
  -2  -4   0   19.85    0.82
  -2  -4   0   17.97    0.81
  -2  -4   0   19.25    0.80
  -2  -4   0   20.55    0.82
  -2  -4   0   19.12    0.83
   2   4   0   20.12    0.82
   2   4   0   20.16    0.83
   2   4   0   20.34    0.83
   2   4   0   20.60    0.83
   2   4   0   19.87    0.85
   2   4   0   19.71    0.81
  -3  -4   0    9.26    0.48
  -3  -4   0    8.05    0.44
  -3  -4   0    7.34    0.43
  -3  -4   0    7.47    0.43
  -3  -4   0    8.04    0.44
   3   4   0    7.70    0.46
   3   4   0    8.15    0.42
   3   4   0    7.01    0.43
   3   4   0    8.79    0.47
   3   4   0    8.20    0.45
   3   4   0    6.91    0.42
   3   4   0    7.95    0.44
  -4  -4   0    2.88    0.30
  -4  -4   0    4.73    0.36
  -4  -4   0    3.69    0.35
  -4  -4   0    4.42    0.39
  -4  -4   0    3.87    0.35
   4   4   0    4.79    0.43
   4   4   0    4.75    0.40
   4   4   0    4.61    0.33
   4   4   0    4.45    0.35
   4   4   0    4.64    0.37
   4   4   0    4.51    0.32
   4   4   0    4.55    0.40
  -5  -4   0   14.79    0.74
  -5  -4   0   13.17    0.73
  -5  -4   0   13.85    0.71
   5   4   0   14.26    0.74
   5   4   0   14.94    0.71
   5   4   0   16.31    0.81
   5   4   0   15.22    0.72
   5   4   0   15.24    0.80
  -6  -4   0    0.22    0.17
  -6  -4   0    0.11    0.15
   6   4   0    0.09    0.19
   6   4   0    0.05    0.14
   6   4   0    0.14    0.20
  -7  -4   0    1.28    0.31
  -7  -4   0    1.11    0.24
   7   4   0    0.89    0.30
   7   4   0    1.23    0.33
   7   4   0    0.85    0.26
  -8  -4   0    0.13    0.23
  -8  -4   0    0.02    0.16
   8   4   0   -0.01    0.21
   8   4   0   -0.33    0.23
   8   4   0    0.31    0.30
  -9  -4   0    0.42    0.23
  -9  -4   0    0.00    0.22
   9   4   0    0.49    0.31
   9   4   0    0.14    0.24
   9   4   0    1.03    0.35
 -10  -4   0    0.06    0.31
  10   4   0   -0.28    0.27
  10   4   0    0.04    0.29
  10   4   0    0.24    0.32
   9  -5   0   -0.27    0.22
   9  -5   0   -0.07    0.27
   9  -5   0   -0.15    0.24
  -9   5   0    0.05    0.24
   8  -5   0    2.25    0.37
   8  -5   0    2.55    0.45
   8  -5   0    3.17    0.45
  -8   5   0    3.07    0.49
  -8   5   0    2.46    0.44
   7  -5   0    0.85    0.31
   7  -5   0    0.42    0.27
   7  -5   0    0.87    0.27
  -7   5   0    0.95    0.30
  -7   5   0    0.51    0.25
   6  -5   0    0.05    0.17
   6  -5   0    0.20    0.18
   6  -5   0   -0.01    0.17
  -6   5   0    0.06    0.19
  -6   5   0    0.26    0.20
   5  -5   0   13.21    0.71
   5  -5   0   13.95    0.74
   5  -5   0   12.93    0.74
  -5   5   0   13.47    0.55
  -5   5   0   13.91    0.73
  -5   5   0   13.30    0.74
   4  -5   0    2.64    0.30
   4  -5   0    3.34    0.32
   4  -5   0    3.45    0.36
  -4   5   0    2.79    0.32
  -4   5   0    3.24    0.22
  -4   5   0    3.44    0.34
  -4   5   0    3.64    0.36
  -4   5   0    2.37    0.27
   3  -5   0    5.23    0.37
   3  -5   0    5.41    0.39
   3  -5   0    5.94    0.34
   3  -5   0    5.43    0.38
   3  -5   0    5.11    0.37
  -3   5   0    6.08    0.39
  -3   5   0    5.51    0.36
  -3   5   0    5.33    0.39
  -3   5   0    5.25    0.30
  -3   5   0    5.52    0.35
   2  -5   0    0.04    0.09
   2  -5   0    0.02    0.10
   2  -5   0    0.15    0.11
   2  -5   0   -0.04    0.09
   2  -5   0    0.01    0.07
  -2   5   0    0.03    0.11
  -2   5   0    0.03    0.08
  -2   5   0    0.00    0.10
  -2   5   0    0.08    0.09
  -2   5   0    0.11    0.11
   1  -5   0    0.76    0.14
   1  -5   0    1.03    0.17
   1  -5   0    0.98    0.17
   1  -5   0    1.21    0.19
   1  -5   0    0.91    0.13
  -1   5   0    1.19    0.19
  -1   5   0    0.71    0.14
  -1   5   0    0.97    0.17
  -1   5   0    1.04    0.18
  -1   5   0    0.79    0.11
   0  -5   0    0.82    0.14
   0  -5   0    0.51    0.12
   0  -5   0    0.79    0.15
   0  -5   0    0.68    0.15
   0  -5   0    0.90    0.15
   0   5   0    1.10    0.19
   0   5   0    0.81    0.15
   0   5   0    1.00    0.17
   0   5   0    0.83    0.15
  -1  -5   0    7.07    0.38
  -1  -5   0    6.80    0.40
  -1  -5   0    7.18    0.39
  -1  -5   0    7.05    0.40
  -1  -5   0    7.22    0.40
   1   5   0    7.01    0.39
   1   5   0    6.97    0.39
   1   5   0    6.51    0.39
   1   5   0    7.25    0.40
   1   5   0    7.61    0.41
  -2  -5   0    3.96    0.27
  -2  -5   0    3.63    0.26
  -2  -5   0    3.97    0.34
  -2  -5   0    3.87    0.30
  -2  -5   0    3.22    0.31
  -2  -5   0    3.81    0.29
   2   5   0    3.88    0.30
   2   5   0    3.66    0.29
   2   5   0    3.45    0.32
   2   5   0    3.10    0.25
   2   5   0    4.17    0.30
  -3  -5   0   18.73    0.81
  -3  -5   0   17.21    0.82
  -3  -5   0   17.17    0.78
  -3  -5   0   17.23    0.79
  -3  -5   0   17.45    0.80
   3   5   0   17.54    0.79
   3   5   0   17.48    0.77
   3   5   0   16.59    0.78
   3   5   0   18.05    0.82
   3   5   0   17.24    0.83
   3   5   0   18.18    0.80
   3   5   0   18.11    0.81
  -4  -5   0   34.76    1.41
  -4  -5   0   32.99    1.41
  -4  -5   0   36.12    1.42
  -4  -5   0   35.18    1.43
   4   5   0   33.52    1.38
   4   5   0   36.82    1.41
   4   5   0   35.67    1.44
   4   5   0   33.81    1.46
   4   5   0   34.71    1.48
   4   5   0   33.16    1.41
  -5  -5   0    0.07    0.15
  -5  -5   0    0.04    0.14
   5   5   0    0.18    0.17
   5   5   0   -0.14    0.13
   5   5   0    0.01    0.13
   5   5   0    0.00    0.14
  -6  -5   0    1.97    0.34
  -6  -5   0    1.65    0.28
   6   5   0    1.40    0.29
   6   5   0    2.09    0.35
   6   5   0    2.48    0.39
   6   5   0    2.20    0.31
  -7  -5   0    0.73    0.27
  -7  -5   0    0.23    0.20
   7   5   0    0.76    0.27
   7   5   0    0.58    0.29
   7   5   0    0.29    0.24
   7   5   0    0.44    0.21
  -8  -5   0   -0.11    0.18
  -8  -5   0   -0.09    0.18
   8   5   0    0.07    0.19
   8   5   0   -0.18    0.22
   8   5   0    0.36    0.23
   8   5   0   -0.08    0.23
  -9  -5   0    0.19    0.21
  -9  -5   0    0.10    0.28
   9   5   0    0.17    0.28
   9   5   0    0.08    0.23
   9   5   0    0.32    0.27
   9   5   0    0.07    0.23
 -10  -5   0    0.00    0.26
  10   5   0    0.06    0.31
  10   5   0   -0.07    0.25
  10   5   0   -0.18    0.26
  10   5   0   -0.02    0.28
   9  -6   0    0.17    0.27
   9  -6   0    0.18    0.32
   9  -6   0    0.15    0.27
  -9   6   0   -0.01    0.29
   8  -6   0    1.23    0.33
   8  -6   0    0.40    0.28
   8  -6   0    0.76    0.31
  -8   6   0    1.39    0.39
  -8   6   0    0.59    0.31
   7  -6   0    5.98    0.65
   7  -6   0    5.20    0.62
   7  -6   0    5.76    0.59
  -7   6   0    7.12    0.66
  -7   6   0    4.78    0.63
   6  -6   0    6.41    0.58
   6  -6   0    5.90    0.59
   6  -6   0    5.87    0.58
  -6   6   0    6.74    0.52
  -6   6   0    5.74    0.28
  -6   6   0    5.80    0.27
  -6   6   0    5.20    0.52
   5  -6   0    2.33    0.34
   5  -6   0    1.54    0.27
   5  -6   0    1.50    0.26
  -5   6   0    1.88    0.18
  -5   6   0    1.69    0.28
  -5   6   0    1.59    0.30
   4  -6   0    0.23    0.13
   4  -6   0    0.02    0.09
   4  -6   0    0.09    0.14
  -4   6   0   -0.13    0.11
  -4   6   0    0.11    0.09
  -4   6   0    0.17    0.15
  -4   6   0   -0.04    0.12
   3  -6   0    0.48    0.13
   3  -6   0    0.39    0.15
   3  -6   0    0.44    0.15
  -3   6   0    0.47    0.13
  -3   6   0    0.51    0.14
  -3   6   0    0.65    0.16
  -3   6   0    0.30    0.14
   2  -6   0    9.88    0.46
   2  -6   0    9.59    0.52
   2  -6   0    9.33    0.49
   2  -6   0    8.94    0.53
   2  -6   0    9.49    0.52
  -2   6   0    9.39    0.47
  -2   6   0    9.14    0.51
  -2   6   0    8.98    0.52
  -2   6   0    9.46    0.54
  -2   6   0    8.94    0.44
   1  -6   0    1.09    0.20
   1  -6   0    0.82    0.17
   1  -6   0    0.79    0.16
   1  -6   0    0.67    0.18
  -1   6   0    0.79    0.12
  -1   6   0    1.10    0.18
  -1   6   0    0.68    0.17
  -1   6   0    0.81    0.17
  -1   6   0    0.83    0.18
   0  -6   0    3.66    0.27
   0  -6   0    3.19    0.31
   0  -6   0    3.36    0.31
   0  -6   0    3.35    0.32
   0  -6   0    3.39    0.27
   0   6   0    3.40    0.32
   0   6   0    3.50    0.23
   0   6   0    3.69    0.33
   0   6   0    4.00    0.29
   0   6   0    3.84    0.34
  -1  -6   0    3.73    0.29
  -1  -6   0    3.88    0.35
  -1  -6   0    3.55    0.34
  -1  -6   0    3.47    0.26
  -1  -6   0    2.76    0.26
   1   6   0    3.64    0.32
   1   6   0    2.66    0.26
   1   6   0    4.15    0.37
   1   6   0    3.17    0.30
   1   6   0    3.77    0.30
  -2  -6   0    0.88    0.19
  -2  -6   0    1.04    0.18
  -2  -6   0    0.60    0.15
  -2  -6   0    0.89    0.19
  -2  -6   0    0.78    0.18
  -2  -6   0    0.91    0.17
   2   6   0    0.89    0.21
   2   6   0    0.51    0.16
   2   6   0    0.95    0.18
   2   6   0    1.35    0.23
   2   6   0    0.98    0.18
  -3  -6   0    2.08    0.27
  -3  -6   0    2.65    0.29
  -3  -6   0    1.92    0.27
  -3  -6   0    2.29    0.30
  -3  -6   0    2.75    0.32
  -3  -6   0    2.01    0.24
   3   6   0    2.42    0.29
   3   6   0    2.55    0.28
   3   6   0    2.58    0.29
   3   6   0    1.95    0.27
   3   6   0    1.73    0.26
   3   6   0    2.63    0.33
  -4  -6   0    0.06    0.13
  -4  -6   0    0.16    0.15
  -4  -6   0    0.03    0.14
  -4  -6   0    0.23    0.14
   4   6   0    0.21    0.15
   4   6   0    0.29    0.16
   4   6   0    0.04    0.16
   4   6   0    0.34    0.15
  -5  -6   0    9.90    0.63
  -5  -6   0   11.04    0.64
   5   6   0   12.29    0.72
   5   6   0   10.38    0.65
   5   6   0   10.75    0.60
   5   6   0   11.79    0.66
  -6  -6   0    3.01    0.40
  -6  -6   0    2.43    0.35
   6   6   0    3.71    0.46
   6   6   0    3.35    0.47
   6   6   0    3.03    0.35
   6   6   0    2.33    0.34
  -7  -6   0    0.04    0.19
  -7  -6   0   -0.13    0.15
   7   6   0   -0.15    0.21
   7   6   0    0.28    0.26
   7   6   0   -0.01    0.20
   7   6   0   -0.09    0.16
  -8  -6   0    1.39    0.33
  -8  -6   0    0.95    0.31
   8   6   0    1.42    0.39
   8   6   0    1.22    0.38
   8   6   0    1.56    0.33
   8   6   0    1.55    0.40
  -9  -6   0    1.36    0.31
  -9  -6   0    1.24    0.40
   9   6   0    1.06    0.38
   9   6   0    0.66    0.37
   9   6   0    0.96    0.31
   9   6   0    0.36    0.32
   9  -7   0    0.48    0.27
   9  -7   0    0.29    0.28
   9  -7   0   -0.15    0.29
  -9   7   0    0.11    0.30
   8  -7   0    0.14    0.24
   8  -7   0   -0.20    0.23
   8  -7   0    0.11    0.26
  -8   7   0   -0.05    0.24
  -8   7   0   -0.43    0.21
   7  -7   0    2.23    0.40
   7  -7   0    2.52    0.44
   7  -7   0    3.12    0.48
  -7   7   0    2.62    0.41
  -7   7   0    2.72    0.44
   6  -7   0    1.90    0.34
   6  -7   0    1.39    0.33
   6  -7   0    0.72    0.25
  -6   7   0    1.19    0.28
  -6   7   0    1.49    0.31
   5  -7   0    0.27    0.19
   5  -7   0    0.50    0.19
   5  -7   0    0.14    0.16
  -5   7   0    0.01    0.15
  -5   7   0    0.15    0.11
  -5   7   0    0.22    0.17
   4  -7   0    0.49    0.17
   4  -7   0    0.99    0.22
   4  -7   0    0.77    0.17
  -4   7   0    0.60    0.18
  -4   7   0    0.68    0.15
  -4   7   0    0.82    0.23
   3  -7   0    0.28    0.16
   3  -7   0    0.20    0.14
   3  -7   0    0.28    0.10
  -3   7   0    0.18    0.13
  -3   7   0    0.18    0.15
  -3   7   0    0.29    0.17
  -3   7   0    0.29    0.12
  -3   7   0    0.13    0.15
   2  -7   0   21.76    0.95
   2  -7   0   22.57    1.00
   2  -7   0   22.23    0.92
  -2   7   0   22.50    0.91
  -2   7   0   22.96    1.00
  -2   7   0   21.30    1.00
  -2   7   0   22.73    0.94
  -2   7   0   21.33    1.00
   1  -7   0    0.71    0.17
   1  -7   0    0.56    0.16
   1  -7   0    0.79    0.18
  -1   7   0    0.97    0.18
  -1   7   0    0.79    0.13
  -1   7   0    0.57    0.18
  -1   7   0    0.55    0.15
  -1   7   0    0.95    0.19
   0  -7   0   10.22    0.55
   0  -7   0    9.86    0.54
   0  -7   0   10.46    0.54
   0  -7   0    9.60    0.55
   0  -7   0    9.52    0.52
   0   7   0    9.65    0.54
   0   7   0    9.39    0.47
   0   7   0    9.85    0.55
   0   7   0   10.67    0.54
   0   7   0    9.75    0.55
  -1  -7   0   23.37    1.04
  -1  -7   0   24.30    1.05
  -1  -7   0   23.37    1.05
  -1  -7   0   25.18    1.05
  -1  -7   0   24.78    1.03
   1   7   0   23.85    1.05
   1   7   0   23.67    1.04
   1   7   0   23.16    1.02
   1   7   0   24.46    1.04
   1   7   0   23.55    1.03
  -2  -7   0    5.16    0.44
  -2  -7   0    4.96    0.37
  -2  -7   0    5.28    0.39
  -2  -7   0    4.57    0.33
  -2  -7   0    4.87    0.38
  -2  -7   0    5.16    0.35
   2   7   0    3.99    0.39
   2   7   0    4.31    0.44
   2   7   0    4.86    0.38
   2   7   0    5.02    0.39
   2   7   0    4.68    0.35
  -3  -7   0    6.91    0.45
  -3  -7   0    6.11    0.44
  -3  -7   0    6.24    0.41
  -3  -7   0    7.16    0.42
  -3  -7   0    6.66    0.48
   3   7   0    6.18    0.45
   3   7   0    6.45    0.42
   3   7   0    5.68    0.45
  -4  -7   0   10.60    0.63
  -4  -7   0    9.19    0.60
   4   7   0   10.96    0.61
   4   7   0   10.40    0.58
   4   7   0   10.24    0.62
   4   7   0   11.78    0.68
  -5  -7   0    4.61    0.48
  -5  -7   0    5.50    0.52
   5   7   0    4.78    0.45
   5   7   0    4.31    0.46
   5   7   0    4.28    0.49
   5   7   0    4.58    0.50
  -6  -7   0    1.00    0.25
  -6  -7   0    0.73    0.25
   6   7   0    0.74    0.29
   6   7   0    1.06    0.24
   6   7   0    0.65    0.27
   6   7   0    0.89    0.30
  -7  -7   0   -0.06    0.19
  -7  -7   0    0.09    0.22
   7   7   0    0.57    0.22
   7   7   0   -0.12    0.20
   7   7   0    0.10    0.24
   7   7   0    0.00    0.22
  -8  -7   0    0.39    0.25
  -8  -7   0    0.07    0.23
   8   7   0    0.00    0.24
   8   7   0    0.17    0.25
   8   7   0    0.24    0.30
   8   7   0    0.46    0.24
  -9  -7   0    0.94    0.32
  -9  -7   0    1.57    0.41
   9   7   0    1.53    0.36
   9   7   0    2.05    0.47
   9   7   0    1.83    0.48
   9   7   0    0.94    0.37
   8  -8   0   -0.22    0.22
   8  -8   0    0.26    0.29
   8  -8   0    0.28    0.29
  -8   8   0    0.16    0.29
  -8   8   0    0.17    0.24
   7  -8   0    1.72    0.43
   7  -8   0    1.23    0.35
   7  -8   0    1.97    0.38
  -7   8   0    1.09    0.32
  -7   8   0    1.34    0.38
   6  -8   0    0.14    0.23
   6  -8   0    0.23    0.24
   6  -8   0   -0.19    0.18
  -6   8   0    0.04    0.19
  -6   8   0   -0.25    0.19
   5  -8   0    0.86    0.25
   5  -8   0    0.79    0.25
  -5   8   0    0.66    0.22
  -5   8   0    0.56    0.16
  -5   8   0    0.94    0.25
   4  -8   0   20.26    1.02
   4  -8   0   22.86    1.00
   4  -8   0   20.99    1.07
  -4   8   0   23.00    1.10
  -4   8   0   22.92    0.95
  -4   8   0   23.44    1.01
   3  -8   0   13.49    0.68
   3  -8   0   12.82    0.63
   3  -8   0   12.87    0.72
  -3   8   0   12.10    0.72
  -3   8   0   12.97    0.64
  -3   8   0   13.11    0.63
  -3   8   0   12.87    0.73
   2  -8   0    2.91    0.37
   2  -8   0    2.11    0.26
  -2   8   0    2.23    0.33
  -2   8   0    2.36    0.34
  -2   8   0    2.73    0.30
  -2   8   0    1.89    0.22
  -2   8   0    2.84    0.39
   1  -8   0    3.69    0.35
   1  -8   0    3.46    0.36
  -1   8   0    4.66    0.45
  -1   8   0    4.10    0.37
  -1   8   0    3.42    0.35
  -1   8   0    3.45    0.38
  -1   8   0    4.68    0.28
   0  -8   0    0.39    0.16
   0  -8   0    0.40    0.16
   0  -8   0    0.30    0.15
   0  -8   0    0.29    0.13
   0   8   0    0.32    0.15
   0   8   0    0.12    0.13
   0   8   0    0.10    0.13
   0   8   0    0.26    0.16
   0   8   0    0.37    0.12
  -1  -8   0   -0.06    0.11
  -1  -8   0   -0.02    0.10
  -1  -8   0    0.07    0.12
  -1  -8   0    0.03    0.15
   1   8   0   -0.08    0.11
   1   8   0   -0.08    0.12
   1   8   0    0.02    0.12
  -2  -8   0    0.13    0.14
  -2  -8   0   -0.18    0.09
  -2  -8   0   -0.05    0.09
  -2  -8   0    0.28    0.15
   2   8   0    0.08    0.13
   2   8   0    0.19    0.14
   2   8   0   -0.03    0.12
  -3  -8   0   16.08    0.79
  -3  -8   0   16.44    0.86
  -3  -8   0   18.58    0.82
  -3  -8   0   17.03    0.85
   3   8   0   17.65    0.82
   3   8   0   15.87    0.83
   3   8   0   15.92    0.86
  -4  -8   0    5.86    0.55
  -4  -8   0    5.01    0.47
   4   8   0    5.17    0.50
   4   8   0    5.40    0.41
   4   8   0    4.87    0.52
  -5  -8   0    0.84    0.25
  -5  -8   0    0.52    0.20
   5   8   0    0.88    0.24
   5   8   0    0.97    0.29
   5   8   0    0.68    0.21
   5   8   0    1.44    0.29
  -6  -8   0    9.71    0.71
  -6  -8   0   10.20    0.70
   6   8   0   11.60    0.75
   6   8   0   11.98    0.74
   6   8   0   10.13    0.74
   6   8   0   11.28    0.68
  -7  -8   0   -0.24    0.17
  -7  -8   0   -0.07    0.23
   7   8   0    0.28    0.25
   7   8   0    0.12    0.20
   7   8   0   -0.11    0.26
   7   8   0    0.06    0.26
  -8  -8   0    0.56    0.27
  -8  -8   0    0.96    0.35
   8   8   0    0.99    0.34
   8   8   0    0.92    0.35
   8   8   0    1.16    0.41
   8   8   0    0.96    0.30
  -9  -8   0    0.98    0.39
  -9  -8   0    0.67    0.30
   9   8   0   -0.10    0.30
   9   8   0    0.60    0.33
   9   8   0    1.14    0.43
   9   8   0    0.35    0.26
   8  -9   0    1.28    0.37
   8  -9   0    0.96    0.34
   8  -9   0    1.02    0.30
  -8   9   0    1.17    0.39
  -8   9   0    1.15    0.38
   7  -9   0    0.10    0.24
   7  -9   0    0.54    0.25
   7  -9   0    0.10    0.23
  -7   9   0    0.00    0.24
  -7   9   0    0.29    0.24
   6  -9   0    0.42    0.22
   6  -9   0    0.23    0.23
   6  -9   0    0.28    0.25
  -6   9   0    0.33    0.24
  -6   9   0    0.06    0.20
   5  -9   0   -0.10    0.19
   5  -9   0    0.23    0.21
  -5   9   0    0.01    0.18
  -5   9   0    0.15    0.22
   4  -9   0    4.94    0.38
   4  -9   0    4.75    0.46
   4  -9   0    5.74    0.61
  -4   9   0    4.39    0.51
  -4   9   0    5.93    0.42
  -4   9   0    5.98    0.40
   3  -9   0    0.34    0.16
   3  -9   0    0.26    0.13
   3  -9   0    0.25    0.18
  -3   9   0    0.27    0.20
  -3   9   0    0.16    0.20
  -3   9   0    0.15    0.14
  -3   9   0    0.15    0.13
   2  -9   0   11.32    0.60
   2  -9   0   11.30    0.68
  -2   9   0   10.67    0.54
  -2   9   0   11.19    0.62
  -2   9   0   11.89    0.68
  -2   9   0   10.44    0.66
   1  -9   0    5.86    0.54
  -1   9   0    4.87    0.47
  -1   9   0    5.79    0.54
  -1   9   0    5.45    0.33
   0  -9   0    1.75    0.28
   0  -9   0    2.09    0.30
   0   9   0    2.02    0.30
   0   9   0    1.72    0.27
   0   9   0    1.60    0.21
  -1  -9   0    1.06    0.25
  -1  -9   0    1.51    0.28
   1   9   0    1.59    0.27
   1   9   0    1.57    0.28
  -2  -9   0    0.44    0.18
  -2  -9   0    0.67    0.17
  -2  -9   0    0.70    0.22
   2   9   0    0.34    0.19
   2   9   0    0.54    0.19
   2   9   0    0.44    0.19
  -3  -9   0    0.31    0.19
  -3  -9   0    0.75    0.23
   3   9   0    0.71    0.21
   3   9   0    0.62    0.23
   3   9   0    0.68    0.22
  -4  -9   0    2.85    0.42
  -4  -9   0    2.10    0.35
   4   9   0    3.06    0.36
   4   9   0    2.64    0.41
   4   9   0    2.48    0.41
  -5  -9   0    0.18    0.20
  -5  -9   0   -0.05    0.20
   5   9   0    0.18    0.21
   5   9   0    0.01    0.21
   5   9   0    0.15    0.19
  -6  -9   0    0.11    0.19
  -6  -9   0   -0.02    0.21
   6   9   0   -0.05    0.22
   6   9   0   -0.07    0.20
   6   9   0    0.25    0.19
  -7  -9   0    0.25    0.25
  -7  -9   0    0.13    0.23
   7   9   0   -0.36    0.22
   7   9   0   -0.03    0.24
   7   9   0    0.16    0.27
   7   9   0    0.10    0.23
  -8  -9   0    0.05    0.26
  -8  -9   0    0.03    0.23
   8   9   0    0.21    0.26
   8   9   0    0.05    0.23
   8   9   0   -0.05    0.30
   8   9   0    0.09    0.29
  -9  -9   0    0.37    0.31
  -9  -9   0    0.54    0.31
   9   9   0   -0.16    0.29
   9   9   0    0.27    0.32
   9   9   0    0.26    0.34
   7 -10   0    0.84    0.30
   7 -10   0    0.79    0.33
   7 -10   0    0.25    0.31
  -7  10   0    0.69    0.30
  -7  10   0    0.87    0.34
   6 -10   0    1.07    0.37
   6 -10   0    0.51    0.27
   6 -10   0    1.43    0.32
  -6  10   0    1.56    0.34
  -6  10   0    1.77    0.35
   5 -10   0    1.05    0.29
   5 -10   0    0.94    0.29
  -5  10   0    1.71    0.29
  -5  10   0    2.43    0.45
   4 -10   0    0.36    0.21
   4 -10   0    0.34    0.16
   4 -10   0    0.21    0.19
  -4  10   0    0.25    0.17
  -4  10   0   -0.11    0.17
  -4  10   0    0.30    0.22
   3 -10   0    1.72    0.33
   3 -10   0    1.32    0.27
  -3  10   0    0.66    0.28
  -3  10   0    1.26    0.22
  -3  10   0    1.35    0.30
   2 -10   0    7.14    0.47
   2 -10   0    7.28    0.57
  -2  10   0    7.08    0.57
  -2  10   0    7.25    0.42
  -2  10   0    7.86    0.57
   1 -10   0    0.12    0.17
  -1  10   0    0.23    0.11
  -1  10   0    0.06    0.16
  -1  10   0    0.11    0.17
   0 -10   0    0.70    0.22
   0 -10   0    0.74    0.23
   0  10   0    1.20    0.26
   0  10   0    0.98    0.17
   0  10   0    0.68    0.22
  -1 -10   0    0.43    0.18
  -1 -10   0    0.90    0.26
   1  10   0    0.50    0.22
   1  10   0    0.51    0.21
  -2 -10   0    0.66    0.24
  -2 -10   0    0.43    0.20
  -2 -10   0    0.63    0.17
   2  10   0    0.33    0.19
   2  10   0    0.26    0.18
   2  10   0    0.48    0.20
  -3 -10   0    1.03    0.27
  -3 -10   0    0.73    0.21
   3  10   0    0.68    0.23
   3  10   0    0.79    0.24
   3  10   0    1.11    0.30
  -4 -10   0   -0.08    0.16
  -4 -10   0    0.25    0.24
   4  10   0    0.06    0.18
   4  10   0    0.26    0.19
   4  10   0    0.08    0.20
  -5 -10   0    4.49    0.55
  -5 -10   0    4.05    0.51
   5  10   0    3.55    0.45
   5  10   0    4.65    0.60
   5  10   0    4.08    0.53
  -6 -10   0    0.18    0.27
  -6 -10   0    0.15    0.22
   6  10   0    0.08    0.23
   6  10   0   -0.01    0.23
   6  10   0    0.28    0.22
  -7 -10   0    1.15    0.34
  -7 -10   0    0.67    0.31
   7  10   0    1.21    0.37
   7  10   0    1.46    0.39
   7  10   0    1.25    0.32
  -8 -10   0   -0.02    0.23
  -8 -10   0    0.16    0.27
   8  10   0    0.21    0.30
   8  10   0    0.24    0.33
   8  10   0    0.12    0.25
   7 -11   0   -0.13    0.27
   7 -11   0   -0.34    0.23
   7 -11   0    0.38    0.26
  -7  11   0    0.11    0.26
   6 -11   0    0.08    0.22
   6 -11   0    0.13    0.22
  -6  11   0    0.01    0.22
   5 -11   0    0.76    0.33
   5 -11   0    0.94    0.27
  -5  11   0    0.42    0.30
  -5  11   0    0.95    0.27
   4 -11   0   -0.11    0.15
   4 -11   0    0.01    0.21
  -4  11   0    0.11    0.16
  -4  11   0    0.30    0.24
   3 -11   0    0.71    0.23
   3 -11   0    0.65    0.27
  -3  11   0    0.70    0.19
  -3  11   0    0.55    0.29
  -3  11   0    0.30    0.27
   2 -11   0    0.15    0.21
   2 -11   0    0.06    0.15
  -2  11   0    0.04    0.20
  -2  11   0    0.31    0.23
  -2  11   0   -0.02    0.12
   1 -11   0   34.21    1.49
  -1  11   0   31.37    1.46
  -1  11   0   32.20    1.30
  -1  11   0   30.80    1.45
   0 -11   0    2.14    0.38
   0  11   0    2.19    0.36
   0  11   0    2.21    0.26
   0  11   0    3.49    0.46
  -1 -11   0    1.04    0.28
  -1 -11   0    0.97    0.28
   1  11   0    0.74    0.26
   1  11   0    0.69    0.25
  -2 -11   0   -0.13    0.17
  -2 -11   0    0.04    0.18
   2  11   0    0.26    0.19
   2  11   0    0.19    0.22
  -3 -11   0    1.03    0.31
  -3 -11   0    1.24    0.31
   3  11   0    1.18    0.33
   3  11   0    1.34    0.29
   3  11   0    1.50    0.32
  -4 -11   0    5.44    0.63
  -4 -11   0    3.86    0.51
   4  11   0    3.61    0.48
   4  11   0    3.93    0.47
   4  11   0    4.29    0.56
  -5 -11   0    0.01    0.23
  -5 -11   0    0.29    0.25
   5  11   0    0.01    0.24
   5  11   0    0.90    0.33
   5  11   0   -0.40    0.16
  -6 -11   0    3.73    0.48
  -6 -11   0    4.32    0.60
   6  11   0    4.35    0.52
   6  11   0    4.94    0.66
   6  11   0    2.90    0.48
  -7 -11   0    0.46    0.29
  -7 -11   0    0.33    0.30
   7  11   0    0.20    0.29
   7  11   0    0.28    0.31
   7  11   0    0.42    0.27
  -8 -11   0    0.07    0.28
  -8 -11   0    0.20    0.30
   8  11   0    0.00    0.33
   8  11   0    0.11    0.30
   6 -12   0    0.69    0.38
   6 -12   0   -0.07    0.23
  -6  12   0   -0.35    0.22
   5 -12   0    0.98    0.29
   5 -12   0    0.63    0.34
  -5  12   0    0.50    0.38
   4 -12   0    1.19    0.27
   4 -12   0    0.87    0.33
  -4  12   0    1.49    0.36
   3 -12   0    1.09    0.26
   3 -12   0    0.85    0.31
  -3  12   0    0.55    0.19
  -3  12   0    0.09    0.26
  -3  12   0    0.79    0.31
   2 -12   0    5.82    0.67
   2 -12   0    5.31    0.49
  -2  12   0    4.92    0.59
  -2  12   0    4.73    0.36
  -2  12   0    5.35    0.61
   1 -12   0   36.40    1.61
  -1  12   0   34.25    1.39
  -1  12   0   35.55    1.61
  -1  12   0   33.15    1.58
   0 -12   0    0.39    0.25
   0  12   0    0.19    0.22
   0  12   0    0.33    0.25
   0  12   0    0.21    0.14
  -1 -12   0    0.14    0.22
  -1 -12   0    0.54    0.29
   1  12   0    0.47    0.24
   1  12   0    0.51    0.18
   1  12   0    0.76    0.30
  -2 -12   0    1.57    0.35
  -2 -12   0    1.37    0.31
   2  12   0    1.82    0.35
   2  12   0    2.30    0.39
  -3 -12   0    0.08    0.18
  -3 -12   0    0.10    0.22
   3  12   0   -0.30    0.19
   3  12   0    0.69    0.28
   3  12   0   -0.02    0.21
  -4 -12   0    2.79    0.46
  -4 -12   0    0.90    0.33
   4  12   0    2.36    0.46
   4  12   0    1.69    0.41
   4  12   0    1.45    0.35
  -5 -12   0    0.18    0.24
  -5 -12   0    0.30    0.25
   5  12   0    0.17    0.21
   5  12   0    0.00    0.27
   5  12   0   -0.02    0.24
  -6 -12   0   -0.04    0.23
  -6 -12   0    0.03    0.28
   6  12   0    0.10    0.28
   6  12   0    0.32    0.26
   6  12   0    0.42    0.32
  -7 -12   0    0.31    0.29
  -7 -12   0    0.01    0.29
   7  12   0    0.10    0.26
   7  12   0    0.31    0.30
   7  12   0    0.46    0.38
   6 -13   0    0.91    0.42
   6 -13   0    0.48    0.30
  -6  13   0    0.19    0.31
   5 -13   0    0.10    0.22
   5 -13   0    0.44    0.31
  -5  13   0   -0.03    0.27
   4 -13   0   -0.02    0.27
   4 -13   0   -0.13    0.18
  -4  13   0   -0.05    0.27
   3 -13   0   -0.35    0.15
   3 -13   0    0.16    0.24
  -3  13   0    0.14    0.28
  -3  13   0   -0.01    0.25
   2 -13   0    0.54    0.22
   2 -13   0    0.94    0.33
  -2  13   0    1.27    0.35
  -2  13   0    0.63    0.32
   1 -13   0    0.33    0.18
   1 -13   0    0.87    0.32
  -1  13   0    0.11    0.14
  -1  13   0    0.29    0.26
  -1  13   0   -0.03    0.23
   0 -13   0    3.58    0.55
   0  13   0    3.11    0.32
   0  13   0    2.69    0.44
   0  13   0    3.40    0.53
  -1 -13   0    2.74    0.42
   1  13   0    2.49    0.41
   1  13   0    3.28    0.46
   1  13   0    2.96    0.34
  -2 -13   0    3.29    0.46
  -2 -13   0    3.93    0.56
   2  13   0    2.92    0.45
   2  13   0    3.72    0.51
  -3 -13   0    4.68    0.55
  -3 -13   0    5.25    0.65
   3  13   0    5.66    0.59
   3  13   0    5.40    0.60
  -4 -13   0    0.15    0.31
  -4 -13   0    0.35    0.26
   4  13   0   -0.04    0.26
   4  13   0    0.27    0.28
   4  13   0    0.15    0.22
  -5 -13   0    0.07    0.25
  -5 -13   0    0.05    0.27
   5  13   0    0.09    0.29
   5  13   0   -0.08    0.25
   5  13   0   -0.26    0.23
  -6 -13   0   -0.01    0.32
  -6 -13   0    0.16    0.26
   6  13   0    0.17    0.28
   6  13   0    0.80    0.35
   6  13   0    0.15    0.31
  -7 -13   0    0.11    0.31
   7  13   0    0.79    0.40
   5 -14   0    0.45    0.29
  -5  14   0    0.76    0.40
   4 -14   0    0.05    0.21
   4 -14   0   -0.22    0.29
  -4  14   0   -0.06    0.32
   3 -14   0    0.82    0.34
   3 -14   0    0.54    0.24
  -3  14   0    0.92    0.39
  -3  14   0    0.29    0.27
   2 -14   0    0.02    0.18
   2 -14   0    0.07    0.22
  -2  14   0   -0.05    0.24
  -2  14   0   -0.07    0.23
   1 -14   0    0.74    0.33
   1 -14   0    0.25    0.19
  -1  14   0    0.51    0.31
  -1  14   0    0.63    0.31
   0 -14   0    0.35    0.28
   0  14   0   -0.16    0.24
   0  14   0   -0.35    0.21
  -1 -14   0   -0.02    0.21
   1  14   0   -0.07    0.27
   1  14   0    0.02    0.26
  -2 -14   0    2.12    0.44
   2  14   0    2.48    0.44
   2  14   0    3.47    0.51
  -3 -14   0   -0.06    0.25
  -3 -14   0    0.22    0.27
   3  14   0   -0.20    0.23
   3  14   0   -0.20    0.22
  -4 -14   0    0.96    0.36
  -4 -14   0    2.47    0.51
   4  14   0    2.44    0.51
   4  14   0    2.18    0.43
  -5 -14   0    0.31    0.34
  -5 -14   0    0.41    0.33
   5  14   0    0.17    0.27
   5  14   0    0.17    0.30
   5  14   0    0.06    0.29
  -6 -14   0    0.37    0.31
  -6 -14   0    0.30    0.31
   6  14   0    0.05    0.29
   6  14   0    0.12    0.32
   6  14   0    0.02    0.28
  -4  15   0    0.39    0.36
   3 -15   0    0.16    0.32
  -3  15   0    0.22    0.32
  -3  15   0    0.03    0.26
   2 -15   0    0.59    0.30
  -2  15   0    0.67    0.37
  -2  15   0   -0.10    0.25
   1 -15   0    0.42    0.27
  -1  15   0    0.05    0.25
  -1  15   0    0.28    0.30
   0 -15   0    0.29    0.29
   0  15   0    0.02    0.25
   0  15   0    0.41    0.34
  -1 -15   0    0.00    0.23
   1  15   0    0.44    0.34
   1  15   0   -0.08    0.25
  -2 -15   0    0.33    0.25
   2  15   0   -0.04    0.25
   2  15   0    0.10    0.26
  -3 -15   0    0.26    0.28
   3  15   0    0.23    0.29
   3  15   0    0.21    0.28
  -4 -15   0    0.96    0.40
  -4 -15   0    0.03    0.27
   4  15   0    0.57    0.33
   4  15   0    0.11    0.26
  -5 -15   0    0.28    0.31
  -5 -15   0   -0.12    0.30
   5  15   0   -0.12    0.29
   5  15   0   -0.12    0.26
   5  15   0    0.19    0.27
   2 -16   0   -0.20    0.25
  -2  16   0    0.44    0.32
  -2  16   0    0.44    0.34
   1 -16   0    0.02    0.33
  -1  16   0   -0.42    0.25
  -1  16   0   -0.07    0.27
   0 -16   0   -0.06    0.29
   0  16   0    0.04    0.30
   0  16   0    0.57    0.36
  -1 -16   0    0.42    0.36
   1  16   0    0.58    0.35
   1  16   0    0.35    0.35
  -2 -16   0    0.15    0.26
   2  16   0   -0.16    0.26
   2  16   0    0.07    0.29
  -3 -16   0    0.52    0.30
   3  16   0    0.62    0.37
   3  16   0    0.54    0.32
   2  16  -1   -0.09    0.27
   2  16  -1   -0.04    0.34
  -2 -16   1    0.06    0.26
   1  16  -1    0.16    0.34
   1  16  -1    0.30    0.33
  -1 -16   1    0.53    0.33
   0  16  -1    0.26    0.31
   0  16  -1    0.00    0.30
   0 -16   1    0.46    0.28
  -1  16  -1    0.37    0.30
  -1  16  -1    0.17    0.34
   4  15  -1    0.29    0.27
   4  15  -1    0.08    0.29
  -4 -15   1    0.15    0.31
  -4 -15   1    0.19    0.34
   3  15  -1    0.17    0.31
   3  15  -1   -0.10    0.24
  -3 -15   1    0.55    0.27
  -3 -15   1   -0.11    0.30
   2  15  -1    0.07    0.28
   2  15  -1   -0.20    0.26
  -2 -15   1    0.23    0.25
   1  15  -1    0.74    0.39
   1  15  -1    0.93    0.35
  -1 -15   1    0.00    0.28
   0  15  -1    0.07    0.27
   0  15  -1    0.54    0.34
   0 -15   1    0.20    0.29
  -1  15  -1    0.14    0.31
  -1  15  -1    0.04    0.26
   1 -15   1   -0.05    0.26
  -2  15  -1   -0.10    0.26
  -2  15  -1   -0.17    0.28
   2 -15   1    0.19    0.25
  -3  15  -1    0.12    0.33
   3 -15   1    0.01    0.27
   5  14  -1   -0.10    0.24
   5  14  -1    0.01    0.30
  -5 -14   1    0.00    0.24
  -5 -14   1   -0.05    0.26
   4  14  -1    0.21    0.31
   4  14  -1   -0.40    0.23
  -4 -14   1   -0.20    0.23
  -4 -14   1   -0.07    0.25
   3  14  -1    0.32    0.26
   3  14  -1    0.23    0.32
  -3 -14   1    0.43    0.32
  -3 -14   1    0.25    0.29
   2  14  -1    0.11    0.27
   2  14  -1    0.26    0.26
  -2 -14   1    0.21    0.25
  -2 -14   1    0.04    0.28
   1  14  -1    0.01    0.27
   1  14  -1   -0.02    0.26
  -1 -14   1    0.24    0.26
   0  14  -1    0.07    0.26
   0  14  -1    0.12    0.27
   0 -14   1    0.01    0.25
  -1  14  -1    0.43    0.32
  -1  14  -1    0.33    0.27
   1 -14   1    0.15    0.18
   1 -14   1    0.15    0.24
  -2  14  -1   -0.08    0.28
  -2  14  -1    0.13    0.24
   2 -14   1    0.29    0.21
   2 -14   1    0.05    0.25
  -3  14  -1   -0.18    0.30
   3 -14   1    0.16    0.20
   3 -14   1   -0.25    0.26
  -4  14  -1    0.46    0.35
   4 -14   1   -0.06    0.21
   4 -14   1   -0.14    0.28
   6  13  -1   -0.12    0.29
   6  13  -1   -0.01    0.29
   6  13  -1   -0.26    0.22
  -6 -13   1    0.30    0.31
  -6 -13   1    0.15    0.28
   5  13  -1   -0.05    0.23
   5  13  -1    0.28    0.28
   5  13  -1   -0.10    0.31
  -5 -13   1   -0.07    0.24
  -5 -13   1   -0.25    0.29
   4  13  -1    2.18    0.44
   4  13  -1    2.71    0.43
  -4 -13   1    2.45    0.49
  -4 -13   1    2.49    0.43
   3  13  -1    1.64    0.39
   3  13  -1    1.98    0.40
  -3 -13   1    2.37    0.48
  -3 -13   1    1.75    0.36
   2  13  -1    8.07    0.62
   2  13  -1    7.64    0.73
  -2 -13   1    5.56    0.67
  -2 -13   1    7.02    0.68
   1  13  -1   -0.58    0.21
   1  13  -1    0.03    0.23
  -1 -13   1    0.29    0.27
  -1 -13   1   -0.20    0.20
   0  13  -1    1.49    0.35
   0  13  -1    1.86    0.43
   0 -13   1    2.60    0.45
  -1  13  -1    0.10    0.27
  -1  13  -1    0.18    0.23
   1 -13   1   -0.18    0.22
  -2  13  -1    0.30    0.28
  -2  13  -1    0.68    0.32
   2 -13   1    0.65    0.23
   2 -13   1    0.34    0.26
  -3  13  -1    0.79    0.35
   3 -13   1    0.84    0.32
   3 -13   1    1.62    0.32
  -4  13  -1    0.15    0.27
   4 -13   1    0.30    0.23
   4 -13   1    0.25    0.29
  -5  13  -1    0.10    0.31
   5 -13   1   -0.01    0.22
   5 -13   1   -0.17    0.28
   7  12  -1    0.08    0.29
   7  12  -1   -0.15    0.29
  -7 -12   1    0.43    0.30
  -7 -12   1    0.11    0.28
   6  12  -1    0.41    0.27
   6  12  -1    0.39    0.31
   6  12  -1    0.53    0.36
  -6 -12   1   -0.02    0.27
  -6 -12   1    0.59    0.37
   5  12  -1    0.18    0.27
   5  12  -1   -0.03    0.21
   5  12  -1    0.26    0.28
  -5 -12   1    0.03    0.24
  -5 -12   1    0.17    0.27
   4  12  -1    0.08    0.23
   4  12  -1   -0.44    0.23
   4  12  -1    0.16    0.23
  -4 -12   1    0.05    0.20
  -4 -12   1   -0.22    0.22
   3  12  -1    3.20    0.44
   3  12  -1    2.15    0.41
  -3 -12   1    2.60    0.44
  -3 -12   1    3.09    0.49
   2  12  -1    1.61    0.34
   2  12  -1    0.67    0.31
  -2 -12   1    1.59    0.39
  -2 -12   1    1.77    0.42
   1  12  -1    0.21    0.23
   1  12  -1   -0.09    0.13
   1  12  -1    0.12    0.22
  -1 -12   1    0.25    0.22
  -1 -12   1   -0.09    0.20
   0  12  -1    9.27    0.73
   0  12  -1   11.20    0.74
   0  12  -1    9.48    0.51
   0 -12   1   11.04    0.74
   0 -12   1   10.35    0.74
  -1  12  -1    0.69    0.15
  -1  12  -1    0.93    0.32
  -1  12  -1    0.63    0.26
   1 -12   1    1.15    0.31
  -2  12  -1   -0.05    0.20
  -2  12  -1    0.15    0.26
   2 -12   1    0.07    0.16
   2 -12   1   -0.13    0.20
  -3  12  -1   -0.34    0.21
  -3  12  -1    0.03    0.23
   3 -12   1    0.05    0.25
   3 -12   1    0.01    0.17
  -4  12  -1    0.99    0.35
   4 -12   1   -0.20    0.17
   4 -12   1    0.01    0.26
  -5  12  -1   -0.47    0.20
   5 -12   1    0.02    0.23
   5 -12   1   -0.16    0.18
  -6  12  -1   -0.34    0.26
   6 -12   1   -0.05    0.23
   6 -12   1    0.52    0.29
   7  11  -1   -0.10    0.29
   7  11  -1    0.24    0.31
   7  11  -1    0.19    0.24
  -7 -11   1   -0.09    0.28
  -7 -11   1    0.13    0.29
   6  11  -1   -0.03    0.26
   6  11  -1   -0.06    0.24
   6  11  -1    0.23    0.24
  -6 -11   1   -0.10    0.23
  -6 -11   1   -0.14    0.21
   5  11  -1   -0.44    0.20
   5  11  -1    0.45    0.29
   5  11  -1    0.24    0.22
  -5 -11   1    0.18    0.22
  -5 -11   1    0.46    0.31
   4  11  -1    1.24    0.29
   4  11  -1    2.29    0.45
   4  11  -1    1.52    0.37
  -4 -11   1    1.54    0.39
  -4 -11   1    1.35    0.37
   3  11  -1    2.02    0.38
   3  11  -1    1.70    0.35
   3  11  -1    1.92    0.34
  -3 -11   1    1.23    0.32
  -3 -11   1    1.09    0.31
   2  11  -1    0.25    0.18
   2  11  -1   -0.09    0.19
  -2 -11   1   -0.03    0.20
  -2 -11   1    0.14    0.18
   1  11  -1   10.42    0.66
   1  11  -1    9.69    0.70
  -1 -11   1    9.16    0.68
  -1 -11   1   10.64    0.72
   0  11  -1   12.91    0.61
   0  11  -1   13.25    0.82
   0 -11   1   12.78    0.80
   0 -11   1   13.21    0.81
  -1  11  -1    0.61    0.14
  -1  11  -1    0.41    0.25
  -1  11  -1    0.87    0.28
   1 -11   1    0.46    0.25
  -2  11  -1    8.36    0.65
  -2  11  -1    7.64    0.62
  -2  11  -1    7.24    0.41
   2 -11   1    7.59    0.54
   2 -11   1    8.47    0.65
  -3  11  -1    0.82    0.19
  -3  11  -1    0.87    0.32
  -3  11  -1    0.99    0.31
   3 -11   1    1.26    0.35
   3 -11   1    1.28    0.26
  -4  11  -1   -0.25    0.21
  -4  11  -1    0.01    0.15
   4 -11   1    0.02    0.21
   4 -11   1    0.28    0.20
  -5  11  -1   -0.24    0.22
   5 -11   1    0.16    0.22
   5 -11   1    0.33    0.22
  -6  11  -1    0.56    0.30
   6 -11   1    0.30    0.26
   6 -11   1    0.42    0.32
  -7  11  -1    0.50    0.36
   7 -11   1    0.45    0.28
   7 -11   1    0.13    0.25
   7 -11   1    0.29    0.32
   8  10  -1    0.42    0.34
   8  10  -1    0.53    0.34
  -8 -10   1    0.35    0.32
  -8 -10   1    0.44    0.33
   7  10  -1   -0.14    0.29
   7  10  -1    0.01    0.27
   7  10  -1   -0.10    0.21
  -7 -10   1   -0.15    0.27
  -7 -10   1    0.16    0.28
   6  10  -1    0.20    0.27
   6  10  -1    0.06    0.25
   6  10  -1   -0.08    0.19
  -6 -10   1    0.14    0.23
  -6 -10   1    0.08    0.24
   5  10  -1    1.68    0.37
   5  10  -1    1.94    0.41
   5  10  -1    2.16    0.35
  -5 -10   1    2.26    0.45
  -5 -10   1    1.99    0.40
   4  10  -1    0.30    0.20
   4  10  -1    0.38    0.24
   4  10  -1    0.28    0.23
  -4 -10   1    0.03    0.16
  -4 -10   1    0.93    0.31
   3  10  -1    0.96    0.25
   3  10  -1    0.92    0.26
   3  10  -1    0.95    0.24
  -3 -10   1    0.79    0.23
  -3 -10   1    1.35    0.31
   2  10  -1    1.43    0.28
   2  10  -1    1.27    0.31
  -2 -10   1    2.02    0.36
  -2 -10   1    1.10    0.29
   1  10  -1    4.01    0.43
   1  10  -1    5.65    0.51
  -1 -10   1    3.77    0.41
  -1 -10   1    4.88    0.50
   0  10  -1    0.58    0.13
   0  10  -1    0.17    0.21
   0  10  -1    0.87    0.24
   0 -10   1    0.28    0.20
   0 -10   1    0.10    0.19
  -1  10  -1    5.30    0.57
  -1  10  -1    5.02    0.54
  -1  10  -1    4.70    0.30
   1 -10   1    6.20    0.61
   1 -10   1    5.49    0.51
  -2  10  -1   22.44    0.95
  -2  10  -1   23.10    1.17
  -2  10  -1   24.17    1.17
   2 -10   1   24.93    1.18
   2 -10   1   24.07    1.09
  -3  10  -1    0.78    0.17
  -3  10  -1    1.51    0.33
  -3  10  -1    0.60    0.26
   3 -10   1    0.82    0.24
   3 -10   1    1.05    0.27
  -4  10  -1    7.96    0.50
  -4  10  -1    9.97    0.71
   4 -10   1    9.69    0.70
   4 -10   1    7.83    0.59
  -5  10  -1    1.85    0.30
  -5  10  -1    2.89    0.49
   5 -10   1    2.27    0.38
   5 -10   1    3.69    0.57
  -6  10  -1    0.27    0.22
  -6  10  -1    0.19    0.24
   6 -10   1   -0.20    0.17
   6 -10   1   -0.10    0.20
  -7  10  -1    0.04    0.24
   7 -10   1   -0.38    0.21
   7 -10   1   -0.02    0.23
   7 -10   1    0.01    0.23
   8   9  -1    0.24    0.26
   8   9  -1   -0.05    0.30
   8   9  -1   -0.20    0.29
  -8  -9   1   -0.01    0.25
  -8  -9   1    0.40    0.30
   7   9  -1    0.59    0.32
   7   9  -1    0.82    0.28
   7   9  -1    1.03    0.37
  -7  -9   1    0.45    0.27
  -7  -9   1    1.25    0.34
   6   9  -1    2.16    0.35
   6   9  -1    1.85    0.43
   6   9  -1    1.81    0.38
  -6  -9   1    1.65    0.39
  -6  -9   1    1.24    0.32
   5   9  -1    3.11    0.47
   5   9  -1    2.47    0.40
   5   9  -1    3.33    0.40
  -5  -9   1    2.35    0.39
  -5  -9   1    2.37    0.41
   4   9  -1    2.27    0.34
   4   9  -1    2.37    0.33
   4   9  -1    2.50    0.39
  -4  -9   1    2.25    0.36
  -4  -9   1    1.58    0.28
   3   9  -1    0.06    0.15
   3   9  -1    0.03    0.15
   3   9  -1    0.21    0.19
   3   9  -1    0.05    0.14
  -3  -9   1    0.06    0.16
  -3  -9   1    0.12    0.18
   2   9  -1    0.85    0.25
   2   9  -1    1.55    0.27
  -2  -9   1    1.08    0.26
  -2  -9   1    1.19    0.26
  -2  -9   1    1.09    0.23
   1   9  -1    6.95    0.52
   1   9  -1    6.04    0.46
  -1  -9   1    7.36    0.52
  -1  -9   1    6.37    0.50
   0   9  -1    1.57    0.29
   0   9  -1    1.25    0.17
   0   9  -1    1.26    0.29
   0  -9   1    1.32    0.29
   0  -9   1    1.50    0.26
  -1   9  -1   -0.05    0.07
  -1   9  -1   -0.02    0.14
  -1   9  -1   -0.09    0.14
   1  -9   1    0.07    0.17
   1  -9   1    0.05    0.14
  -2   9  -1    0.13    0.18
  -2   9  -1    0.42    0.11
  -2   9  -1    0.10    0.18
   2  -9   1    0.05    0.14
   2  -9   1    0.57    0.24
  -3   9  -1    0.18    0.18
  -3   9  -1    0.04    0.16
  -3   9  -1    0.08    0.11
   3  -9   1    0.06    0.17
   3  -9   1    0.09    0.16
   3  -9   1    0.22    0.11
  -4   9  -1    5.21    0.40
  -4   9  -1    5.93    0.41
  -4   9  -1    5.70    0.60
   4  -9   1    6.64    0.69
   4  -9   1    4.49    0.50
   4  -9   1    4.76    0.36
  -5   9  -1    6.46    0.71
  -5   9  -1    4.94    0.46
   5  -9   1    4.58    0.55
   5  -9   1    3.53    0.48
  -6   9  -1    2.74    0.40
  -6   9  -1    2.72    0.47
   6  -9   1    2.18    0.42
   6  -9   1    1.99    0.38
   6  -9   1    2.92    0.45
  -7   9  -1   -0.10    0.24
  -7   9  -1    0.44    0.30
   7  -9   1    0.83    0.29
   7  -9   1    0.30    0.26
   7  -9   1    0.32    0.25
  -8   9  -1    0.08    0.26
   8  -9   1   -0.09    0.26
   8  -9   1   -0.02    0.28
   8  -9   1    0.21    0.27
   9   8  -1    0.39    0.37
   9   8  -1    0.52    0.35
   9   8  -1    0.40    0.37
  -9  -8   1    0.01    0.26
  -9  -8   1    0.64    0.35
   8   8  -1    1.81    0.43
   8   8  -1    1.60    0.44
   8   8  -1    0.76    0.29
   8   8  -1    1.49    0.45
  -8  -8   1    0.84    0.31
  -8  -8   1    0.90    0.36
   7   8  -1    0.40    0.28
   7   8  -1   -0.14    0.21
   7   8  -1    0.01    0.27
   7   8  -1    0.04    0.19
  -7  -8   1   -0.03    0.23
  -7  -8   1    0.06    0.21
   6   8  -1    3.04    0.39
   6   8  -1    2.47    0.47
   6   8  -1    2.67    0.47
  -6  -8   1    2.49    0.41
  -6  -8   1    3.36    0.50
   5   8  -1    0.19    0.21
   5   8  -1    0.23    0.16
   5   8  -1    0.40    0.24
  -5  -8   1    0.47    0.21
  -5  -8   1   -0.19    0.20
   4   8  -1    0.44    0.19
   4   8  -1    0.34    0.21
   4   8  -1    0.24    0.22
  -4  -8   1    0.30    0.20
  -4  -8   1    0.54    0.22
   3   8  -1    3.30    0.39
   3   8  -1    4.16    0.39
   3   8  -1    3.90    0.38
   3   8  -1    2.81    0.38
  -3  -8   1    3.49    0.41
  -3  -8   1    4.36    0.39
  -3  -8   1    3.99    0.43
   2   8  -1    4.68    0.47
   2   8  -1    4.68    0.45
   2   8  -1    4.12    0.39
  -2  -8   1    4.04    0.33
  -2  -8   1    4.59    0.44
  -2  -8   1    3.96    0.38
  -2  -8   1    3.79    0.41
   1   8  -1    2.17    0.29
   1   8  -1    2.37    0.32
  -1  -8   1    1.90    0.29
  -1  -8   1    1.92    0.27
  -1  -8   1    1.78    0.30
   0   8  -1    0.10    0.14
   0   8  -1    0.08    0.09
   0   8  -1   -0.03    0.11
   0   8  -1   -0.05    0.13
   0  -8   1   -0.02    0.12
   0  -8   1   -0.12    0.10
  -1   8  -1    0.04    0.07
  -1   8  -1    0.01    0.12
  -1   8  -1    0.08    0.14
  -1   8  -1   -0.14    0.11
  -1   8  -1    0.25    0.15
   1  -8   1    0.01    0.13
   1  -8   1   -0.06    0.12
  -2   8  -1   -0.08    0.13
  -2   8  -1    0.01    0.08
  -2   8  -1   -0.06    0.12
  -2   8  -1    0.02    0.14
  -2   8  -1    0.07    0.14
   2  -8   1   -0.01    0.12
   2  -8   1   -0.14    0.12
  -3   8  -1    1.24    0.29
  -3   8  -1    1.08    0.21
  -3   8  -1    1.28    0.19
   3  -8   1    1.58    0.31
   3  -8   1    1.19    0.18
   3  -8   1    1.19    0.23
  -4   8  -1    0.38    0.17
  -4   8  -1    0.88    0.25
  -4   8  -1    0.70    0.17
   4  -8   1    0.57    0.16
   4  -8   1    0.68    0.27
   4  -8   1    0.42    0.20
  -5   8  -1   15.66    0.91
  -5   8  -1   17.15    0.84
  -5   8  -1   15.72    0.72
   5  -8   1   17.16    0.93
   5  -8   1   16.51    0.90
  -6   8  -1    0.47    0.22
  -6   8  -1    0.08    0.20
   6  -8   1    0.14    0.21
   6  -8   1    0.57    0.28
   6  -8   1    0.18    0.22
  -7   8  -1    2.67    0.44
  -7   8  -1    3.23    0.47
   7  -8   1    3.45    0.52
   7  -8   1    2.90    0.52
   7  -8   1    2.71    0.44
  -8   8  -1    0.42    0.32
   8  -8   1    0.46    0.29
   8  -8   1    0.26    0.22
   8  -8   1    0.27    0.27
   9   7  -1   -0.12    0.26
   9   7  -1    0.39    0.32
   9   7  -1    0.10    0.30
  -9  -7   1    0.81    0.30
  -9  -7   1    0.13    0.28
   8   7  -1    0.05    0.29
   8   7  -1    0.10    0.27
   8   7  -1    0.46    0.32
   8   7  -1    0.08    0.20
  -8  -7   1    0.01    0.22
  -8  -7   1   -0.20    0.24
   7   7  -1    0.33    0.22
   7   7  -1    0.21    0.23
   7   7  -1    0.55    0.29
   7   7  -1    0.19    0.27
  -7  -7   1    0.31    0.25
  -7  -7   1    0.32    0.22
   6   7  -1    0.38    0.25
   6   7  -1    0.77    0.28
   6   7  -1    0.29    0.24
   6   7  -1    0.29    0.20
  -6  -7   1    0.61    0.24
  -6  -7   1    0.56    0.26
   5   7  -1    0.18    0.20
   5   7  -1    0.30    0.16
   5   7  -1    0.10    0.21
   5   7  -1    0.14    0.19
  -5  -7   1   -0.06    0.15
  -5  -7   1    0.25    0.19
   4   7  -1    9.68    0.65
   4   7  -1   11.12    0.65
   4   7  -1   10.38    0.58
  -4  -7   1   10.88    0.65
  -4  -7   1   11.57    0.66
   3   7  -1    0.09    0.13
   3   7  -1    0.20    0.16
   3   7  -1    0.21    0.17
   3   7  -1    0.00    0.12
  -3  -7   1    0.16    0.11
  -3  -7   1    0.03    0.12
  -3  -7   1    0.11    0.15
  -3  -7   1    0.18    0.15
   2   7  -1    0.30    0.17
   2   7  -1    0.23    0.13
   2   7  -1    0.04    0.12
   2   7  -1    0.37    0.18
  -2  -7   1    0.22    0.13
  -2  -7   1    0.31    0.16
  -2  -7   1    0.23    0.12
  -2  -7   1    0.26    0.16
   1   7  -1    2.24    0.31
   1   7  -1    1.71    0.26
   1   7  -1    2.29    0.27
   1   7  -1    2.32    0.30
  -1  -7   1    1.78    0.27
  -1  -7   1    1.84    0.24
  -1  -7   1    1.67    0.28
  -1  -7   1    2.77    0.34
  -1  -7   1    1.66    0.24
   0   7  -1    1.37    0.21
   0   7  -1    1.50    0.22
   0   7  -1    1.21    0.15
   0   7  -1    1.26    0.23
   0   7  -1    1.00    0.20
   0  -7   1    1.13    0.21
   0  -7   1    0.97    0.19
   0  -7   1    1.24    0.21
   0  -7   1    1.38    0.21
   0  -7   1    1.18    0.21
  -1   7  -1   12.42    0.64
  -1   7  -1   10.75    0.62
  -1   7  -1   11.87    0.64
  -1   7  -1   12.07    0.52
  -1   7  -1   12.69    0.62
   1  -7   1   12.85    0.64
   1  -7   1   12.86    0.66
   1  -7   1   11.89    0.62
  -2   7  -1    0.27    0.14
  -2   7  -1    0.31    0.16
  -2   7  -1    0.35    0.14
  -2   7  -1    0.34    0.16
  -2   7  -1    0.29    0.10
   2  -7   1    0.11    0.13
   2  -7   1    0.47    0.15
   2  -7   1    0.42    0.11
  -3   7  -1    0.33    0.16
  -3   7  -1    0.53    0.14
  -3   7  -1    0.43    0.19
  -3   7  -1    0.67    0.15
   3  -7   1    0.87    0.24
   3  -7   1    0.56    0.14
   3  -7   1    0.73    0.19
  -4   7  -1    0.72    0.18
  -4   7  -1    0.76    0.25
  -4   7  -1    0.63    0.15
   4  -7   1    0.51    0.15
   4  -7   1    1.09    0.25
   4  -7   1    0.37    0.19
  -5   7  -1    6.33    0.46
  -5   7  -1    5.63    0.32
  -5   7  -1    4.51    0.50
   5  -7   1    6.21    0.63
   5  -7   1    5.24    0.52
  -6   7  -1    3.09    0.41
  -6   7  -1    2.96    0.41
   6  -7   1    3.55    0.50
   6  -7   1    2.48    0.40
   6  -7   1    2.89    0.44
  -7   7  -1    4.43    0.53
  -7   7  -1    4.12    0.51
   7  -7   1    3.77    0.52
   7  -7   1    4.11    0.53
   7  -7   1    4.82    0.58
  -8   7  -1   -0.08    0.24
   8  -7   1    0.21    0.26
   8  -7   1    0.24    0.23
   8  -7   1    0.02    0.25
  -9   7  -1    0.08    0.26
   9  -7   1    0.09    0.29
   9  -7   1    0.27    0.30
   9  -7   1    0.04    0.31
   9   6  -1    0.53    0.27
   9   6  -1    0.92    0.38
   9   6  -1    1.02    0.41
   9   6  -1    1.07    0.41
  -9  -6   1    0.58    0.28
  -9  -6   1    0.86    0.34
   8   6  -1   -0.26    0.20
   8   6  -1    0.47    0.30
   8   6  -1    0.00    0.28
   8   6  -1    0.23    0.21
  -8  -6   1   -0.01    0.20
  -8  -6   1    0.06    0.21
   7   6  -1    0.05    0.17
   7   6  -1   -0.12    0.20
   7   6  -1    0.05    0.20
   7   6  -1    0.29    0.23
  -7  -6   1    0.25    0.23
  -7  -6   1   -0.03    0.20
   6   6  -1    0.02    0.21
   6   6  -1    0.21    0.20
   6   6  -1   -0.09    0.18
   6   6  -1    0.18    0.16
  -6  -6   1   -0.22    0.15
  -6  -6   1    0.08    0.19
   5   6  -1    1.33    0.26
   5   6  -1    1.86    0.32
   5   6  -1    2.00    0.35
   5   6  -1    1.50    0.24
  -5  -6   1    1.76    0.31
  -5  -6   1    1.36    0.28
   4   6  -1   -0.05    0.15
   4   6  -1    0.15    0.13
   4   6  -1    0.17    0.16
   4   6  -1    0.06    0.13
  -4  -6   1    0.06    0.16
  -4  -6   1    0.05    0.14
   3   6  -1   11.02    0.62
   3   6  -1   10.69    0.58
   3   6  -1    9.78    0.52
   3   6  -1   10.07    0.55
   3   6  -1    9.61    0.57
  -3  -6   1   10.34    0.58
  -3  -6   1   10.58    0.57
  -3  -6   1    9.52    0.51
  -3  -6   1   10.40    0.57
  -3  -6   1    9.30    0.58
   2   6  -1   70.44    2.58
   2   6  -1   66.70    2.57
   2   6  -1   60.83    2.62
   2   6  -1   71.17    2.56
   2   6  -1   70.52    2.58
  -2  -6   1   71.68    2.55
  -2  -6   1   68.93    2.56
  -2  -6   1   66.66    2.58
  -2  -6   1   74.53    2.66
  -2  -6   1   68.69    2.58
  -2  -6   1   68.38    2.57
   1   6  -1    1.04    0.20
   1   6  -1    0.85    0.18
   1   6  -1    0.69    0.16
   1   6  -1    0.80    0.16
  -1  -6   1    1.20    0.21
  -1  -6   1    0.80    0.17
  -1  -6   1    1.14    0.18
  -1  -6   1    1.14    0.20
  -1  -6   1    1.15    0.20
   0   6  -1    8.38    0.45
   0   6  -1    7.79    0.46
   0   6  -1    7.79    0.44
   0   6  -1    7.87    0.46
   0  -6   1    7.95    0.45
   0  -6   1    7.18    0.44
   0  -6   1    7.75    0.45
   0  -6   1    8.08    0.45
   0  -6   1    6.20    0.41
  -1   6  -1    4.38    0.23
  -1   6  -1    3.96    0.37
  -1   6  -1    4.25    0.31
  -1   6  -1    4.23    0.33
  -1   6  -1    4.09    0.33
   1  -6   1    4.09    0.32
   1  -6   1    4.47    0.33
   1  -6   1    4.12    0.32
   1  -6   1    4.24    0.34
  -2   6  -1    9.84    0.54
  -2   6  -1    9.48    0.54
  -2   6  -1    9.30    0.53
  -2   6  -1    9.52    0.44
  -2   6  -1    9.77    0.49
   2  -6   1    9.71    0.54
   2  -6   1    9.13    0.44
   2  -6   1   10.54    0.55
   2  -6   1    8.88    0.51
   2  -6   1    9.94    0.53
  -3   6  -1   19.43    0.90
  -3   6  -1   18.43    0.79
  -3   6  -1   20.43    0.90
  -3   6  -1   19.13    0.81
   3  -6   1   17.85    0.87
   3  -6   1   18.82    0.89
   3  -6   1   19.19    0.81
  -4   6  -1    1.81    0.27
  -4   6  -1    2.24    0.30
  -4   6  -1    2.76    0.22
  -4   6  -1    2.77    0.30
   4  -6   1    2.33    0.26
   4  -6   1    2.83    0.35
   4  -6   1    2.87    0.37
  -5   6  -1    9.86    0.43
  -5   6  -1    9.07    0.58
  -5   6  -1    9.60    0.62
   5  -6   1    9.67    0.63
   5  -6   1    9.60    0.60
   5  -6   1   10.71    0.64
  -6   6  -1    6.35    0.65
  -6   6  -1    5.82    0.56
   6  -6   1    5.63    0.55
   6  -6   1    6.48    0.65
   6  -6   1    5.44    0.59
  -7   6  -1    0.55    0.27
  -7   6  -1    0.69    0.31
   7  -6   1    0.71    0.26
   7  -6   1    0.61    0.29
   7  -6   1    0.17    0.23
  -8   6  -1   -0.24    0.23
   8  -6   1   -0.12    0.22
   8  -6   1   -0.18    0.24
   8  -6   1   -0.05    0.25
  -9   6  -1    0.66    0.30
   9  -6   1   -0.13    0.28
   9  -6   1    0.54    0.30
   9  -6   1    0.18    0.28
   9   5  -1    0.70    0.32
   9   5  -1    1.79    0.43
   9   5  -1    1.30    0.33
   9   5  -1    2.04    0.47
  -9  -5   1    1.83    0.41
  -9  -5   1    1.41    0.35
   8   5  -1    0.36    0.31
   8   5  -1    0.77    0.37
   8   5  -1    1.09    0.28
   8   5  -1    0.87    0.30
  -8  -5   1    0.97    0.33
  -8  -5   1    0.99    0.29
   7   5  -1    0.92    0.31
   7   5  -1    1.11    0.30
   7   5  -1    0.93    0.24
   7   5  -1    1.68    0.37
  -7  -5   1    0.95    0.26
  -7  -5   1    1.09    0.30
   6   5  -1    0.10    0.22
   6   5  -1    0.59    0.26
   6   5  -1    0.77    0.21
   6   5  -1    0.38    0.18
  -6  -5   1    0.04    0.17
  -6  -5   1    0.14    0.15
   5   5  -1   -0.05    0.14
   5   5  -1   -0.03    0.12
   5   5  -1    0.06    0.17
   5   5  -1    0.01    0.14
  -5  -5   1    0.01    0.16
  -5  -5   1    0.10    0.15
   4   5  -1    0.49    0.14
   4   5  -1    0.25    0.17
   4   5  -1    0.18    0.16
   4   5  -1    0.30    0.16
   4   5  -1    0.36    0.16
  -4  -5   1   -0.07    0.11
  -4  -5   1    0.43    0.17
  -4  -5   1    0.08    0.14
   3   5  -1   33.11    1.34
   3   5  -1   31.33    1.34
   3   5  -1   28.67    1.37
   3   5  -1   34.19    1.31
   3   5  -1   34.54    1.37
  -3  -5   1   32.85    1.35
  -3  -5   1   34.65    1.37
  -3  -5   1   34.87    1.40
  -3  -5   1   33.87    1.35
  -3  -5   1   33.24    1.30
  -3  -5   1   34.11    1.36
   2   5  -1    1.99    0.25
   2   5  -1    1.98    0.22
   2   5  -1    1.58    0.23
   2   5  -1    2.10    0.22
   2   5  -1    2.01    0.25
   2   5  -1    1.88    0.23
  -2  -5   1    1.88    0.21
  -2  -5   1    2.49    0.28
  -2  -5   1    1.44    0.20
  -2  -5   1    2.04    0.23
  -2  -5   1    2.27    0.26
   1   5  -1    8.79    0.47
   1   5  -1    9.03    0.46
   1   5  -1    8.41    0.46
   1   5  -1    8.35    0.43
   1   5  -1    7.38    0.45
  -1  -5   1    8.53    0.43
  -1  -5   1    8.90    0.48
  -1  -5   1    7.74    0.45
  -1  -5   1    8.82    0.46
  -1  -5   1    8.47    0.46
   0   5  -1   -0.05    0.09
   0   5  -1    0.02    0.09
   0   5  -1    0.18    0.11
   0   5  -1    0.02    0.11
   0  -5   1    0.00    0.08
   0  -5   1   -0.12    0.08
   0  -5   1    0.04    0.08
   0  -5   1   -0.02    0.09
   0  -5   1    0.04    0.08
  -1   5  -1   -0.01    0.05
  -1   5  -1    0.01    0.08
  -1   5  -1   -0.04    0.10
  -1   5  -1    0.04    0.10
  -1   5  -1    0.07    0.10
   1  -5   1   -0.08    0.09
   1  -5   1    0.01    0.10
   1  -5   1    0.06    0.10
   1  -5   1   -0.07    0.09
  -2   5  -1    0.54    0.16
  -2   5  -1    0.25    0.11
  -2   5  -1    0.41    0.10
  -2   5  -1    0.17    0.11
  -2   5  -1    0.28    0.14
   2  -5   1    0.20    0.08
   2  -5   1    0.21    0.13
   2  -5   1    0.12    0.12
   2  -5   1    0.33    0.14
   2  -5   1    0.29    0.15
  -3   5  -1   -0.04    0.08
  -3   5  -1   -0.01    0.10
  -3   5  -1    0.10    0.10
  -3   5  -1    0.27    0.15
   3  -5   1    0.08    0.09
   3  -5   1    0.01    0.12
   3  -5   1    0.26    0.14
   3  -5   1    0.39    0.17
  -4   5  -1    1.72    0.16
  -4   5  -1    2.37    0.34
  -4   5  -1    1.65    0.24
  -4   5  -1    1.21    0.22
   4  -5   1    1.77    0.23
   4  -5   1    1.00    0.22
   4  -5   1    2.31    0.31
  -5   5  -1    0.97    0.23
  -5   5  -1    1.19    0.26
  -5   5  -1    1.10    0.10
  -5   5  -1    0.80    0.21
   5  -5   1    0.72    0.21
   5  -5   1    0.88    0.21
   5  -5   1    1.12    0.25
   5  -5   1    0.83    0.24
  -6   5  -1    5.10    0.52
  -6   5  -1    5.41    0.54
   6  -5   1    5.95    0.58
   6  -5   1    6.44    0.58
   6  -5   1    4.66    0.51
  -7   5  -1    0.78    0.29
  -7   5  -1    0.87    0.31
   7  -5   1    0.76    0.31
   7  -5   1    1.04    0.31
   7  -5   1    0.95    0.29
  -8   5  -1    0.06    0.22
   8  -5   1    0.31    0.25
   8  -5   1    0.62    0.25
   8  -5   1    0.44    0.26
  -9   5  -1   -0.41    0.24
   9  -5   1   -0.01    0.28
   9  -5   1    0.07    0.25
   9  -5   1   -0.12    0.23
  10   4  -1    0.23    0.26
  10   4  -1    0.30    0.29
  10   4  -1    0.43    0.34
  10   4  -1    0.36    0.34
 -10  -4   1    0.84    0.35
   9   4  -1   -0.04    0.26
   9   4  -1   -0.42    0.23
   9   4  -1    0.11    0.28
   9   4  -1    0.01    0.20
  -9  -4   1    0.42    0.29
  -9  -4   1    0.10    0.19
   8   4  -1    0.56    0.22
   8   4  -1    0.42    0.26
   8   4  -1    0.26    0.27
   8   4  -1    0.18    0.22
  -8  -4   1    0.68    0.23
  -8  -4   1    0.46    0.24
   7   4  -1   -0.15    0.13
   7   4  -1    0.12    0.21
   7   4  -1   -0.26    0.16
   7   4  -1   -0.10    0.16
  -7  -4   1    0.12    0.18
  -7  -4   1    0.08    0.18
   6   4  -1    5.26    0.38
   6   4  -1    5.44    0.55
   6   4  -1    4.07    0.48
   6   4  -1    3.67    0.40
  -6  -4   1    3.32    0.40
  -6  -4   1    4.42    0.43
   5   4  -1    0.12    0.17
   5   4  -1   -0.02    0.14
   5   4  -1   -0.09    0.11
   5   4  -1    0.04    0.14
   5   4  -1    0.06    0.15
  -5  -4   1   -0.06    0.13
  -5  -4   1   -0.16    0.13
   4   4  -1    2.14    0.28
   4   4  -1    2.00    0.29
   4   4  -1    2.06    0.25
   4   4  -1    2.20    0.27
   4   4  -1    2.39    0.31
   4   4  -1    3.03    0.34
   4   4  -1    2.32    0.25
  -4  -4   1    2.72    0.32
  -4  -4   1    3.33    0.36
  -4  -4   1    2.07    0.26
  -4  -4   1    1.72    0.23
   3   4  -1   46.10    1.83
   3   4  -1   47.47    1.86
   3   4  -1   49.23    1.84
   3   4  -1   52.55    1.89
   3   4  -1   51.04    1.91
   3   4  -1   45.74    1.82
   3   4  -1   43.82    1.78
  -3  -4   1   48.70    1.84
  -3  -4   1   48.99    1.86
  -3  -4   1   46.48    1.84
  -3  -4   1   52.24    1.91
  -3  -4   1   46.74    1.83
   2   4  -1    0.12    0.10
   2   4  -1    0.08    0.11
   2   4  -1    0.15    0.10
   2   4  -1    0.25    0.11
   2   4  -1    0.11    0.10
   2   4  -1    0.06    0.09
  -2  -4   1    0.17    0.10
  -2  -4   1    0.10    0.10
  -2  -4   1    0.07    0.08
  -2  -4   1    0.09    0.10
  -2  -4   1   -0.02    0.11
  -2  -4   1    0.17    0.11
   1   4  -1    0.45    0.13
   1   4  -1    0.51    0.14
   1   4  -1    0.39    0.11
   1   4  -1    0.40    0.12
   1   4  -1    0.19    0.10
  -1  -4   1    0.49    0.11
  -1  -4   1    0.28    0.10
  -1  -4   1    0.47    0.13
  -1  -4   1    0.47    0.12
  -1  -4   1    0.38    0.13
   0   4  -1    0.13    0.08
   0   4  -1    0.07    0.09
   0   4  -1    0.07    0.09
   0   4  -1    0.22    0.10
   0  -4   1    0.12    0.10
   0  -4   1    0.09    0.09
   0  -4   1   -0.07    0.08
   0  -4   1    0.18    0.09
   0  -4   1    0.04    0.08
  -1   4  -1    0.60    0.14
  -1   4  -1    0.47    0.07
  -1   4  -1    0.54    0.12
  -1   4  -1    0.57    0.14
  -1   4  -1    0.53    0.14
   1  -4   1    0.59    0.14
   1  -4   1    0.61    0.08
   1  -4   1    0.63    0.13
   1  -4   1    0.61    0.13
   1  -4   1    0.54    0.12
  -2   4  -1   -0.03    0.07
  -2   4  -1    0.01    0.10
  -2   4  -1   -0.10    0.07
  -2   4  -1   -0.01    0.07
   2  -4   1    0.04    0.10
   2  -4   1    0.09    0.06
   2  -4   1    0.13    0.09
   2  -4   1    0.17    0.10
   2  -4   1   -0.03    0.08
  -3   4  -1   18.97    0.87
  -3   4  -1   20.23    0.84
  -3   4  -1   20.09    0.87
  -3   4  -1   19.50    0.86
  -3   4  -1   20.27    0.76
   3  -4   1   18.37    0.87
   3  -4   1   20.06    0.83
   3  -4   1   20.74    0.87
   3  -4   1   19.48    0.88
   3  -4   1   19.55    0.87
  -4   4  -1    0.27    0.14
  -4   4  -1    0.05    0.12
  -4   4  -1    0.22    0.06
  -4   4  -1   -0.05    0.10
  -4   4  -1    0.09    0.11
   4  -4   1    0.00    0.10
   4  -4   1    0.16    0.10
   4  -4   1    0.05    0.14
  -5   4  -1    2.92    0.32
  -5   4  -1    4.65    0.43
  -5   4  -1    3.96    0.43
   5  -4   1    5.02    0.47
   5  -4   1    3.74    0.39
   5  -4   1    3.22    0.38
   5  -4   1    4.74    0.45
  -6   4  -1    0.10    0.14
  -6   4  -1   -0.04    0.16
   6  -4   1   -0.15    0.16
   6  -4   1    0.00    0.18
   6  -4   1   -0.04    0.16
  -7   4  -1   -0.17    0.17
  -7   4  -1    0.32    0.25
   7  -4   1    0.44    0.25
   7  -4   1   -0.08    0.17
   7  -4   1   -0.18    0.17
  -8   4  -1    1.66    0.41
   8  -4   1    0.84    0.31
   8  -4   1    1.40    0.34
   8  -4   1    1.80    0.40
  -9   4  -1    0.21    0.29
   9  -4   1    0.92    0.33
   9  -4   1    0.71    0.33
   9  -4   1    0.57    0.32
  10   3  -1    0.07    0.28
  10   3  -1   -0.06    0.29
  10   3  -1   -0.02    0.28
 -10  -3   1    0.00    0.24
   9   3  -1    1.14    0.37
   9   3  -1    0.23    0.30
   9   3  -1    1.42    0.39
  -9  -3   1    0.79    0.36
  -9  -3   1    1.16    0.29
   8   3  -1    0.50    0.28
   8   3  -1    0.25    0.23
   8   3  -1   -0.09    0.23
  -8  -3   1    0.62    0.28
  -8  -3   1    0.23    0.19
   7   3  -1   -0.13    0.17
   7   3  -1   -0.23    0.17
   7   3  -1   -0.05    0.19
  -7  -3   1    0.04    0.15
  -7  -3   1   -0.11    0.15
   6   3  -1    0.89    0.25
   6   3  -1    0.68    0.20
   6   3  -1    0.49    0.16
   6   3  -1    0.47    0.21
  -6  -3   1    0.71    0.19
  -6  -3   1    0.74    0.19
   5   3  -1    3.22    0.38
   5   3  -1    3.20    0.30
   5   3  -1    3.72    0.41
   5   3  -1    3.38    0.39
  -5  -3   1    2.70    0.30
  -5  -3   1    2.84    0.30
  -5  -3   1    2.93    0.38
   4   3  -1   17.46    0.88
   4   3  -1   21.09    0.91
   4   3  -1   20.16    0.84
   4   3  -1   18.31    0.81
   4   3  -1   19.68    0.91
   4   3  -1   18.47    0.86
  -4  -3   1   20.01    0.88
  -4  -3   1   18.02    0.88
  -4  -3   1   20.16    0.87
  -4  -3   1   20.00    0.85
  -4  -3   1   18.77    0.88
   3   3  -1    1.41    0.21
   3   3  -1    1.09    0.16
   3   3  -1    1.95    0.24
   3   3  -1    1.30    0.18
   3   3  -1    1.45    0.22
   3   3  -1    1.45    0.22
   3   3  -1    1.35    0.16
  -3  -3   1    1.65    0.22
  -3  -3   1    1.52    0.21
  -3  -3   1    1.65    0.22
  -3  -3   1    1.49    0.22
  -3  -3   1    1.07    0.16
   2   3  -1   21.80    0.88
   2   3  -1   21.15    0.88
   2   3  -1   21.38    0.88
   2   3  -1   21.49    0.91
   2   3  -1   19.89    0.83
   2   3  -1   22.24    0.88
   2   3  -1   21.33    0.88
  -2  -3   1   21.59    0.88
  -2  -3   1   22.30    0.84
  -2  -3   1   22.56    0.91
  -2  -3   1   20.54    0.88
  -2  -3   1   22.49    0.89
  -2  -3   1   21.88    0.88
   1   3  -1   35.57    1.35
   1   3  -1   37.42    1.39
   1   3  -1   36.68    1.33
   1   3  -1   36.16    1.35
   1   3  -1   34.75    1.34
   1   3  -1   35.33    1.35
  -1  -3   1   36.76    1.39
  -1  -3   1   35.78    1.35
  -1  -3   1   35.90    1.35
  -1  -3   1   35.02    1.35
  -1  -3   1   36.90    1.33
   0   3  -1    0.15    0.09
   0   3  -1    0.12    0.09
   0   3  -1    0.13    0.08
   0   3  -1    0.25    0.08
   0  -3   1    0.20    0.07
   0  -3   1    0.22    0.10
   0  -3   1    0.11    0.08
   0  -3   1    0.17    0.08
  -1   3  -1    7.23    0.37
  -1   3  -1    7.44    0.30
  -1   3  -1    7.23    0.34
  -1   3  -1    7.74    0.37
  -1   3  -1    6.94    0.37
   1  -3   1    7.20    0.34
   1  -3   1    7.49    0.37
   1  -3   1    7.29    0.36
   1  -3   1    7.05    0.30
   1  -3   1    7.77    0.37
  -2   3  -1    6.54    0.37
  -2   3  -1    7.14    0.38
  -2   3  -1    6.83    0.34
  -2   3  -1    7.25    0.32
   2  -3   1    6.98    0.38
   2  -3   1    7.67    0.38
   2  -3   1    6.57    0.38
   2  -3   1    7.19    0.33
   2  -3   1    7.09    0.38
  -3   3  -1   36.02    1.28
  -3   3  -1   36.45    1.43
  -3   3  -1   37.01    1.40
  -3   3  -1   35.03    1.40
  -3   3  -1   35.59    1.40
   3  -3   1   35.11    1.43
   3  -3   1   35.89    1.40
   3  -3   1   37.01    1.40
   3  -3   1   37.15    1.40
   3  -3   1   35.53    1.42
  -4   3  -1    4.75    0.36
  -4   3  -1    5.05    0.36
  -4   3  -1    5.17    0.37
  -4   3  -1    5.43    0.38
   4  -3   1    4.66    0.35
   4  -3   1    5.04    0.33
   4  -3   1    4.98    0.38
   4  -3   1    5.12    0.37
   4  -3   1    4.63    0.35
  -5   3  -1    5.45    0.41
  -5   3  -1    5.32    0.40
  -5   3  -1    5.46    0.41
   5  -3   1    5.93    0.45
   5  -3   1    5.41    0.42
   5  -3   1    5.30    0.43
   5  -3   1    4.81    0.45
  -6   3  -1    3.02    0.38
  -6   3  -1    4.54    0.47
   6  -3   1    3.77    0.46
   6  -3   1    3.69    0.42
   6  -3   1    4.13    0.46
  -7   3  -1    7.79    0.60
   7  -3   1    7.03    0.56
   7  -3   1    7.87    0.61
   7  -3   1    6.30    0.65
  -8   3  -1    0.54    0.25
   8  -3   1    0.95    0.32
   8  -3   1    1.03    0.33
   8  -3   1    0.69    0.26
  -9   3  -1    0.19    0.28
   9  -3   1    0.15    0.26
   9  -3   1   -0.18    0.25
   9  -3   1    0.09    0.24
 -10   3  -1    0.05    0.32
  10  -3   1    0.03    0.33
  10  -3   1    0.28    0.28
  10   2  -1   -0.29    0.29
  10   2  -1    0.14    0.31
  10   2  -1   -0.14    0.29
 -10  -2   1    0.25    0.34
   9   2  -1    0.34    0.28
   9   2  -1    0.05    0.27
   9   2  -1   -0.11    0.21
  -9  -2   1   -0.05    0.22
   8   2  -1    0.15    0.24
   8   2  -1    0.52    0.27
   8   2  -1    0.03    0.22
  -8  -2   1    0.39    0.27
  -8  -2   1    0.47    0.20
   7   2  -1    0.82    0.20
   7   2  -1    0.80    0.29
   7   2  -1    0.69    0.27
   7   2  -1    0.39    0.20
  -7  -2   1    0.72    0.20
  -7  -2   1    0.52    0.23
   6   2  -1    8.18    0.45
   6   2  -1    6.97    0.52
   6   2  -1    7.28    0.55
   6   2  -1    7.62    0.56
  -6  -2   1    7.61    0.53
  -6  -2   1    7.86    0.46
   5   2  -1    2.66    0.33
   5   2  -1    3.93    0.39
   5   2  -1    3.39    0.30
   5   2  -1    3.63    0.41
  -5  -2   1    3.67    0.37
  -5  -2   1    3.73    0.33
  -5  -2   1    4.22    0.41
   4   2  -1   37.45    1.48
   4   2  -1   33.53    1.50
   4   2  -1   37.96    1.53
   4   2  -1   38.90    1.44
   4   2  -1   34.56    1.51
   4   2  -1   39.65    1.49
  -4  -2   1   38.37    1.48
  -4  -2   1   38.37    1.44
  -4  -2   1   39.87    1.53
  -4  -2   1   38.29    1.55
  -4  -2   1   36.07    1.51
  -4  -2   1   36.80    1.48
   3   2  -1    1.55    0.18
   3   2  -1    1.62    0.21
   3   2  -1    1.42    0.17
   3   2  -1    1.72    0.22
   3   2  -1    1.65    0.23
  -3  -2   1    1.21    0.16
  -3  -2   1    1.98    0.22
  -3  -2   1    1.26    0.17
  -3  -2   1    1.29    0.16
  -3  -2   1    1.45    0.22
  -3  -2   1    1.68    0.22
   2   2  -1   55.59    1.97
   2   2  -1   55.67    2.00
   2   2  -1   54.82    2.00
   2   2  -1   52.73    1.94
   2   2  -1   52.98    1.94
   2   2  -1   51.73    1.91
   2   2  -1   54.11    1.94
  -2  -2   1   54.16    1.94
  -2  -2   1   49.59    1.96
  -2  -2   1   53.34    1.94
  -2  -2   1   48.96    1.98
  -2  -2   1   53.91    1.94
  -2  -2   1   55.55    2.00
   1   2  -1   81.80    2.86
   1   2  -1   80.34    2.86
   1   2  -1   75.49    2.85
   1   2  -1   80.77    2.92
   1   2  -1   86.39    2.94
   1   2  -1   82.57    2.86
  -1  -2   1   80.22    2.85
  -1  -2   1   80.44    2.86
  -1  -2   1   81.39    2.89
  -1  -2   1   78.93    2.86
  -1  -2   1   85.70    2.93
  -1  -2   1   80.80    2.86
   0   2  -1    1.12    0.13
   0   2  -1    0.75    0.10
   0   2  -1    0.94    0.12
   0   2  -1    0.94    0.11
   0  -2   1    0.78    0.11
   0  -2   1    0.79    0.11
   0  -2   1    0.97    0.11
   0  -2   1    0.80    0.09
  -1   2  -1   37.14    1.34
  -1   2  -1   36.31    1.35
  -1   2  -1   35.96    1.35
  -1   2  -1   38.14    1.32
   1  -2   1   36.87    1.35
   1  -2   1   36.20    1.36
   1  -2   1   38.49    1.35
   1  -2   1   36.83    1.32
   1  -2   1   36.30    1.34
  -2   2  -1   39.88    1.51
  -2   2  -1   38.96    1.53
  -2   2  -1   41.52    1.44
  -2   2  -1   40.60    1.52
  -2   2  -1   41.37    1.51
   2  -2   1   41.66    1.51
   2  -2   1   40.92    1.51
   2  -2   1   40.91    1.54
   2  -2   1   42.24    1.52
  -3   2  -1    4.96    0.32
  -3   2  -1    4.80    0.33
  -3   2  -1    5.20    0.32
  -3   2  -1    4.69    0.31
   3  -2   1    5.04    0.30
   3  -2   1    5.19    0.34
   3  -2   1    4.66    0.32
   3  -2   1    4.42    0.30
   3  -2   1    5.03    0.31
  -4   2  -1   16.95    0.80
  -4   2  -1   18.69    0.80
  -4   2  -1   18.16    0.80
  -4   2  -1   16.35    0.81
   4  -2   1   17.72    0.79
   4  -2   1   19.09    0.81
   4  -2   1   17.72    0.79
   4  -2   1   17.52    0.83
   4  -2   1   17.26    0.81
  -5   2  -1    6.40    0.45
  -5   2  -1    7.17    0.44
  -5   2  -1    7.26    0.47
   5  -2   1    6.77    0.46
   5  -2   1    6.92    0.49
   5  -2   1    7.52    0.46
   5  -2   1    5.62    0.45
  -6   2  -1    1.09    0.27
  -6   2  -1    0.89    0.22
  -6   2  -1    1.07    0.25
   6  -2   1    1.01    0.22
   6  -2   1    1.08    0.25
   6  -2   1    1.33    0.27
  -7   2  -1   -0.06    0.15
   7  -2   1    0.18    0.20
   7  -2   1    0.06    0.17
   7  -2   1    0.04    0.19
  -8   2  -1    3.03    0.42
   8  -2   1    3.47    0.50
   8  -2   1    2.48    0.43
   8  -2   1    3.16    0.42
  -9   2  -1    4.49    0.56
   9  -2   1    5.27    0.68
   9  -2   1    5.46    0.63
   9  -2   1    5.44    0.63
  10  -2   1    0.81    0.37
  10  -2   1    1.21    0.43
  10  -2   1    1.26    0.41
  10   1  -1    0.46    0.34
  10   1  -1    1.10    0.39
  10   1  -1    1.03    0.38
 -10  -1   1    0.91    0.37
   9   1  -1   -0.07    0.21
   9   1  -1   -0.26    0.24
   9   1  -1    0.11    0.28
  -9  -1   1    0.07    0.23
   8   1  -1    0.03    0.26
   8   1  -1    0.29    0.24
   8   1  -1    0.38    0.23
  -8  -1   1    0.00    0.14
  -8  -1   1    0.11    0.20
   7   1  -1    0.24    0.23
   7   1  -1    0.44    0.22
   7   1  -1    0.32    0.19
   7   1  -1   -0.04    0.11
  -7  -1   1    0.26    0.15
  -7  -1   1    0.29    0.21
   6   1  -1    3.16    0.28
   6   1  -1    3.44    0.42
   6   1  -1    2.90    0.35
   6   1  -1    3.40    0.41
  -6  -1   1    3.07    0.41
  -6  -1   1    3.94    0.33
  -6  -1   1    2.68    0.33
   5   1  -1    0.22    0.14
   5   1  -1    0.18    0.16
   5   1  -1    0.16    0.10
   5   1  -1    0.16    0.13
  -5  -1   1    0.02    0.09
  -5  -1   1   -0.08    0.13
  -5  -1   1   -0.02    0.12
  -5  -1   1    0.01    0.12
  -5  -1   1    0.09    0.13
   4   1  -1    0.00    0.10
   4   1  -1   -0.10    0.10
   4   1  -1   -0.03    0.11
   4   1  -1    0.07    0.09
   4   1  -1   -0.06    0.11
   4   1  -1   -0.04    0.14
  -4  -1   1    0.00    0.10
  -4  -1   1    0.05    0.12
  -4  -1   1    0.05    0.11
  -4  -1   1   -0.05    0.11
  -4  -1   1    0.12    0.12
  -4  -1   1    0.00    0.09
   3   1  -1   57.64    2.11
   3   1  -1   56.74    2.06
   3   1  -1   58.26    2.02
   3   1  -1   55.80    2.12
   3   1  -1   57.97    2.07
   3   1  -1   57.76    2.11
  -3  -1   1   55.13    2.06
  -3  -1   1   52.57    2.09
  -3  -1   1   56.07    2.02
  -3  -1   1   56.47    2.13
  -3  -1   1   56.09    2.06
  -3  -1   1   51.09    2.09
   2   1  -1  300.13   11.16
   2   1  -1  332.17   11.29
   2   1  -1  319.52   11.03
   2   1  -1  321.81   11.05
   2   1  -1  296.49   11.36
  -2  -1   1  337.94   11.17
  -2  -1   1  330.45   11.04
  -2  -1   1  329.06   11.28
  -2  -1   1  313.75   11.37
  -2  -1   1  323.43   11.04
   1   1  -1  133.77    4.58
   1   1  -1  135.46    4.58
   1   1  -1  134.84    4.58
   1   1  -1  127.77    4.58
   1   1  -1  120.77    4.62
   1   1  -1  135.86    4.70
   1   1  -1  131.52    4.68
  -1  -1   1  122.19    4.67
  -1  -1   1  134.16    4.58
  -1  -1   1  136.13    4.58
  -1  -1   1  135.41    4.58
  -1  -1   1  133.91    4.70
  -1  -1   1  135.60    4.63
   0   1  -1  119.29    4.11
   0   1  -1  120.47    4.10
   0  -1   1  116.22    4.13
   0  -1   1  119.21    4.10
  -1   1  -1    8.97    0.36
  -1   1  -1    8.41    0.38
  -1   1  -1    8.90    0.36
  -1   1  -1    9.02    0.33
  -1   1  -1    9.02    0.37
   1  -1   1    9.13    0.37
   1  -1   1    9.32    0.37
   1  -1   1    8.90    0.33
   1  -1   1    9.15    0.35
   1  -1   1    7.83    0.37
  -2   1  -1    0.13    0.07
  -2   1  -1    0.43    0.11
  -2   1  -1    0.36    0.09
  -2   1  -1    0.20    0.09
   2  -1   1    0.30    0.10
   2  -1   1    0.29    0.09
   2  -1   1    0.48    0.10
   2  -1   1    0.33    0.10
  -3   1  -1   22.17    0.89
  -3   1  -1   22.01    0.91
  -3   1  -1   20.43    0.91
  -3   1  -1   22.64    0.88
   3  -1   1   20.02    0.91
   3  -1   1   22.56    0.88
   3  -1   1   22.39    0.92
   3  -1   1   21.93    0.88
   3  -1   1   22.72    0.91
  -4   1  -1   13.71    0.64
  -4   1  -1   13.70    0.68
  -4   1  -1   14.12    0.68
  -4   1  -1   13.66    0.65
   4  -1   1   12.53    0.67
   4  -1   1   14.04    0.64
   4  -1   1   14.13    0.66
   4  -1   1   14.83    0.65
   4  -1   1   12.67    0.66
  -5   1  -1    0.51    0.18
  -5   1  -1    0.48    0.06
  -5   1  -1    0.60    0.18
  -5   1  -1    0.42    0.16
   5  -1   1    0.27    0.18
   5  -1   1    0.48    0.17
   5  -1   1    0.52    0.19
  -6   1  -1    0.00    0.11
  -6   1  -1    0.07    0.14
   6  -1   1   -0.03    0.16
   6  -1   1    0.00    0.12
   6  -1   1   -0.15    0.15
  -7   1  -1    0.04    0.19
   7  -1   1    0.25    0.21
   7  -1   1    0.27    0.19
   7  -1   1    0.86    0.31
  -8   1  -1    1.03    0.31
   8  -1   1    0.84    0.32
   8  -1   1    0.51    0.25
   8  -1   1    1.45    0.35
   9  -1   1    0.06    0.25
   9  -1   1   -0.06    0.23
   9  -1   1   -0.43    0.22
 -10   1  -1    1.78    0.43
  10  -1   1    1.88    0.46
  10  -1   1    2.10    0.47
  10  -1   1    2.25    0.48
  10   0  -1    0.80    0.36
  10   0  -1    0.70    0.37
  10   0  -1    0.58    0.32
 -10   0   1    1.44    0.40
   9   0  -1    0.02    0.22
   9   0  -1   -0.19    0.26
   9   0  -1   -0.08    0.24
  -9   0   1   -0.11    0.22
   8   0  -1    1.62    0.35
   8   0  -1    1.02    0.28
   8   0  -1    0.77    0.32
  -8   0   1    1.20    0.21
  -8   0   1    1.11    0.30
   7   0  -1    1.48    0.28
   7   0  -1    1.94    0.37
   7   0  -1    1.45    0.31
   7   0  -1    1.76    0.21
  -7   0   1    1.57    0.32
  -7   0   1    2.20    0.25
  -7   0   1    1.77    0.36
   6   0  -1   -0.06    0.14
   6   0  -1   -0.14    0.14
   6   0  -1   -0.04    0.14
   6   0  -1    0.07    0.08
  -6   0   1   -0.12    0.09
  -6   0   1    0.13    0.17
   5   0  -1    1.43    0.24
   5   0  -1    0.66    0.19
   5   0  -1    1.06    0.15
   5   0  -1    1.21    0.21
  -5   0   1    1.42    0.24
  -5   0   1    0.77    0.19
  -5   0   1    1.07    0.21
  -5   0   1    0.96    0.24
  -5   0   1    0.93    0.15
   4   0  -1    1.34    0.22
   4   0  -1    1.54    0.22
   4   0  -1    1.53    0.23
   4   0  -1    1.29    0.15
   4   0  -1    1.09    0.20
   4   0  -1    1.42    0.21
  -4   0   1    1.68    0.22
  -4   0   1    1.25    0.15
  -4   0   1    1.33    0.22
  -4   0   1    1.13    0.19
  -4   0   1    0.76    0.17
  -4   0   1    1.13    0.22
   3   0  -1   15.40    0.68
   3   0  -1   16.15    0.63
   3   0  -1   15.35    0.68
   3   0  -1   15.51    0.69
   3   0  -1   16.91    0.72
   3   0  -1   16.01    0.71
  -3   0   1   15.94    0.72
  -3   0   1   15.77    0.68
  -3   0   1   15.35    0.69
  -3   0   1   16.13    0.63
  -3   0   1   15.26    0.68
  -3   0   1   15.43    0.70
   2   0  -1   43.54    1.68
   2   0  -1   46.90    1.72
   2   0  -1   46.18    1.66
   2   0  -1   44.59    1.69
   2   0  -1   46.39    1.63
   2   0  -1   47.13    1.66
  -2   0   1   47.16    1.69
  -2   0   1   41.82    1.71
  -2   0   1   45.55    1.63
  -2   0   1   46.49    1.66
  -2   0   1   46.25    1.67
  -2   0   1   46.35    1.69
   1   0  -1   -0.42    0.04
   1   0  -1   -0.34    0.04
   1   0  -1   -0.27    0.05
   1   0  -1   -0.41    0.05
   1   0  -1   -0.26    0.06
   1   0  -1   -0.33    0.05
  -1   0   1   -0.27    0.05
  -1   0   1   -0.31    0.06
  -1   0   1   -0.35    0.04
  -1   0   1   -0.31    0.05
  -1   0   1   -0.35    0.05
   0   0  -1   -0.03    0.02
   0   0  -1   -0.02    0.01
   0   0  -1   -0.04    0.01
   0   0   1   -0.03    0.01
   0   0   1   -0.04    0.01
   0   0   1   -0.04    0.01
  -1   0  -1   25.79    0.89
  -1   0  -1   25.25    0.92
   1   0   1   26.48    0.89
   1   0   1   21.78    0.88
  -2   0  -1   31.36    1.15
  -2   0  -1   30.56    1.11
  -2   0  -1   30.60    1.15
  -2   0  -1   29.97    1.11
   2   0   1   30.16    1.15
   2   0   1   29.93    1.11
   2   0   1   30.39    1.05
   2   0   1   28.35    1.15
   2   0   1   30.93    1.11
   2   0   1   28.58    1.15
  -3   0  -1    6.76    0.36
  -3   0  -1    6.44    0.37
  -3   0  -1    6.52    0.37
  -3   0  -1    6.90    0.35
  -3   0  -1    6.15    0.27
  -3   0  -1    6.82    0.38
   3   0   1    6.69    0.37
   3   0   1    7.21    0.36
   3   0   1    6.31    0.37
   3   0   1    6.55    0.26
   3   0   1    5.93    0.37
   3   0   1    6.66    0.35
  -4   0  -1    0.99    0.10
  -4   0  -1    1.44    0.21
  -4   0  -1    1.17    0.20
  -4   0  -1    0.58    0.15
  -4   0  -1    0.97    0.18
   4   0   1    1.24    0.19
   4   0   1    1.27    0.19
   4   0   1    1.07    0.19
   4   0   1    1.14    0.10
   4   0   1    0.89    0.18
   4   0   1    1.08    0.21
  -5   0  -1    2.09    0.16
  -5   0  -1    1.59    0.23
  -5   0  -1    1.81    0.25
  -5   0  -1    2.43    0.30
   5   0   1    2.14    0.14
   5   0   1    2.33    0.32
   5   0   1    2.28    0.28
   5   0   1    2.27    0.30
  -6   0  -1    1.28    0.21
  -6   0  -1    1.17    0.24
  -6   0  -1    1.61    0.15
   6   0   1    1.11    0.24
   6   0   1    1.20    0.26
   6   0   1    1.50    0.28
   7   0   1    3.39    0.44
   7   0   1    3.14    0.42
   7   0   1    2.08    0.38
   8   0   1    2.09    0.40
   8   0   1    1.78    0.33
   8   0   1    1.23    0.33
  -9   0  -1    0.07    0.24
   9   0   1    0.31    0.26
   9   0   1   -0.21    0.23
   9   0   1   -0.12    0.27
 -10   0  -1    1.48    0.41
  10   0   1    0.77    0.33
  10   0   1    0.58    0.36
  10   0   1    0.39    0.29
  10  -1  -1    0.06    0.28
  10  -1  -1    0.06    0.28
  10  -1  -1   -0.22    0.27
 -10   1   1    0.22    0.29
   9  -1  -1   -0.01    0.29
   9  -1  -1   -0.11    0.21
   9  -1  -1   -0.12    0.23
  -9   1   1   -0.08    0.23
   8  -1  -1    0.48    0.26
   8  -1  -1   -0.07    0.22
   8  -1  -1    0.54    0.27
  -8   1   1    0.24    0.14
   7  -1  -1   -0.26    0.17
   7  -1  -1   -0.26    0.15
   7  -1  -1   -0.06    0.17
  -7   1   1   -0.23    0.15
  -7   1   1   -0.05    0.18
  -7   1   1   -0.03    0.10
   6  -1  -1   -0.08    0.13
   6  -1  -1   -0.11    0.14
   6  -1  -1   -0.05    0.14
  -6   1   1    0.09    0.16
  -6   1   1   -0.06    0.08
  -6   1   1   -0.08    0.14
   5  -1  -1    0.14    0.13
   5  -1  -1    0.02    0.15
   5  -1  -1    0.31    0.15
  -5   1   1    0.33    0.14
  -5   1   1    0.02    0.15
  -5   1   1    0.14    0.12
  -5   1   1    0.05    0.09
  -5   1   1    0.21    0.13
   4  -1  -1    5.93    0.39
   4  -1  -1    6.16    0.38
   4  -1  -1    5.64    0.40
   4  -1  -1    4.77    0.35
   4  -1  -1    5.34    0.28
   4  -1  -1    4.81    0.36
  -4   1   1    5.31    0.28
  -4   1   1    5.81    0.37
  -4   1   1    5.91    0.39
  -4   1   1    5.63    0.35
  -4   1   1    4.63    0.37
  -4   1   1    5.50    0.38
   3  -1  -1    9.81    0.51
   3  -1  -1   10.02    0.50
   3  -1  -1   10.43    0.49
   3  -1  -1    9.73    0.49
   3  -1  -1    9.29    0.47
   3  -1  -1   10.11    0.42
  -3   1   1    9.80    0.48
  -3   1   1    9.93    0.42
  -3   1   1   10.13    0.50
  -3   1   1   10.00    0.47
  -3   1   1   10.41    0.51
  -3   1   1   10.37    0.50
   2  -1  -1   85.56    3.09
   2  -1  -1   88.99    3.01
   2  -1  -1   80.71    3.03
   2  -1  -1   81.84    3.04
   2  -1  -1   86.68    3.00
  -2   1   1   83.62    2.96
  -2   1   1   87.99    3.04
  -2   1   1   83.49    3.09
  -2   1   1   82.45    3.04
  -2   1   1   86.56    3.00
  -2   1   1   86.55    3.01
   1  -1  -1  126.25    4.27
   1  -1  -1  119.06    4.14
   1  -1  -1  109.60    4.18
   1  -1  -1  120.07    4.21
   1  -1  -1  124.85    4.17
  -1   1   1  118.14    4.17
  -1   1   1  116.81    4.18
  -1   1   1  120.47    4.21
   0  -1  -1   -0.02    0.01
   0  -1  -1    0.00    0.01
   0   1   1    0.00    0.01
   0   1   1   -0.01    0.01
   0   1   1    0.00    0.01
  -1  -1  -1   34.98    1.24
  -1  -1  -1   36.18    1.27
   1   1   1   35.18    1.25
   1   1   1   35.06    1.24
  -2  -1  -1    6.98    0.32
  -2  -1  -1    7.58    0.36
  -2  -1  -1    7.30    0.35
  -2  -1  -1    6.66    0.30
   2   1   1    6.89    0.30
   2   1   1    7.34    0.33
   2   1   1    7.68    0.36
   2   1   1    7.08    0.36
   2   1   1    6.55    0.32
   2   1   1    7.11    0.36
  -3  -1  -1    0.96    0.15
  -3  -1  -1    1.10    0.17
  -3  -1  -1    0.77    0.11
  -3  -1  -1    0.61    0.14
   3   1   1    1.03    0.15
   3   1   1    0.90    0.17
   3   1   1    0.85    0.16
   3   1   1    0.84    0.15
   3   1   1    1.05    0.11
   3   1   1    1.12    0.18
  -4  -1  -1   -0.03    0.08
  -4  -1  -1    0.01    0.09
  -4  -1  -1    0.09    0.11
  -4  -1  -1    0.03    0.07
   4   1   1    0.09    0.12
   4   1   1    0.01    0.11
   4   1   1   -0.03    0.06
   4   1   1   -0.10    0.10
   4   1   1   -0.21    0.07
   4   1   1    0.04    0.12
  -5  -1  -1    0.00    0.11
  -5  -1  -1   -0.05    0.07
   5   1   1    0.16    0.14
   5   1   1   -0.04    0.13
   5   1   1    0.03    0.12
   5   1   1    0.05    0.07
  -6  -1  -1   -0.13    0.12
  -6  -1  -1   -0.04    0.11
  -6  -1  -1    0.03    0.09
   6   1   1   -0.06    0.13
   6   1   1    0.02    0.17
   6   1   1    0.13    0.17
   6   1   1   -0.06    0.07
  -7  -1  -1    3.31    0.44
  -7  -1  -1    3.59    0.27
   7   1   1    3.39    0.24
   7   1   1    3.39    0.44
   7   1   1    3.15    0.38
   7   1   1    3.51    0.46
  -8  -1  -1    5.14    0.53
   8   1   1    4.75    0.53
   8   1   1    6.58    0.65
   8   1   1    5.77    0.65
  -9  -1  -1    1.41    0.35
   9   1   1    0.88    0.37
   9   1   1    1.23    0.34
   9   1   1    1.32    0.37
 -10  -1  -1    0.49    0.28
  10   1   1   -0.08    0.27
  10   1   1    0.25    0.29
  10   1   1   -0.26    0.26
  10  -2  -1    2.19    0.50
  10  -2  -1    2.54    0.54
  10  -2  -1    2.03    0.43
 -10   2   1    2.15    0.54
   9  -2  -1    0.19    0.28
   9  -2  -1    0.68    0.29
   9  -2  -1    0.40    0.31
   8  -2  -1    0.29    0.22
   8  -2  -1   -0.18    0.23
   8  -2  -1    0.72    0.27
  -8   2   1    0.38    0.26
  -8   2   1    0.32    0.28
   7  -2  -1    0.31    0.19
   7  -2  -1   -0.03    0.22
   7  -2  -1   -0.01    0.17
  -7   2   1    0.40    0.24
  -7   2   1   -0.06    0.19
  -7   2   1    0.22    0.11
   6  -2  -1   -0.01    0.14
   6  -2  -1    0.12    0.16
   6  -2  -1   -0.15    0.12
  -6   2   1   -0.02    0.13
  -6   2   1   -0.02    0.16
  -6   2   1   -0.11    0.07
   5  -2  -1    3.36    0.37
   5  -2  -1    2.90    0.36
   5  -2  -1    2.97    0.32
  -5   2   1    3.25    0.35
  -5   2   1    2.96    0.36
  -5   2   1    3.25    0.35
  -5   2   1    3.44    0.21
  -5   2   1    3.60    0.34
   4  -2  -1    0.28    0.15
   4  -2  -1    0.29    0.13
   4  -2  -1    0.39    0.13
   4  -2  -1    0.41    0.14
   4  -2  -1    0.13    0.12
  -4   2   1    0.36    0.16
  -4   2   1    0.43    0.16
  -4   2   1    0.41    0.16
  -4   2   1    0.23    0.08
  -4   2   1    0.17    0.10
  -4   2   1    0.44    0.13
   3  -2  -1   24.42    1.01
   3  -2  -1   25.02    0.98
   3  -2  -1   25.07    1.00
   3  -2  -1   24.50    0.99
   3  -2  -1   25.73    1.00
   3  -2  -1   24.26    1.01
  -3   2   1   24.36    0.98
  -3   2   1   24.89    0.99
  -3   2   1   24.93    0.91
  -3   2   1   23.25    1.00
  -3   2   1   24.68    1.02
  -3   2   1   24.34    1.00
   2  -2  -1   74.28    2.59
   2  -2  -1   73.00    2.60
   2  -2  -1   71.41    2.61
   2  -2  -1   71.47    2.59
   2  -2  -1   75.05    2.66
   2  -2  -1   71.61    2.61
  -2   2   1   71.65    2.66
  -2   2   1   72.74    2.59
  -2   2   1   70.55    2.61
  -2   2   1   73.83    2.60
   1  -2  -1  100.79    3.50
   1  -2  -1  100.37    3.49
   1  -2  -1   98.63    3.58
   1  -2  -1  101.57    3.52
   1  -2  -1   98.48    3.50
  -1   2   1  100.36    3.51
  -1   2   1   97.89    3.49
  -1   2   1  101.52    3.52
  -1   2   1  102.13    3.59
  -1   2   1   99.19    3.49
   0   2   1   13.19    0.49
  -1  -2  -1   18.33    0.68
  -1  -2  -1   16.64    0.68
  -1  -2  -1   17.83    0.66
  -1  -2  -1   17.87    0.66
  -1  -2  -1   18.32    0.68
  -1  -2  -1   17.62    0.66
   1   2   1   17.08    0.66
   1   2   1   18.31    0.69
   1   2   1   18.10    0.66
   1   2   1   17.36    0.68
   1   2   1   15.93    0.67
   1   2   1   17.95    0.66
  -2  -2  -1  116.60    4.00
  -2  -2  -1  112.78    3.99
  -2  -2  -1  124.47    4.12
  -2  -2  -1  116.07    4.00
  -2  -2  -1  117.28    4.05
   2   2   1  115.27    4.00
   2   2   1  110.69    4.10
   2   2   1  114.76    4.00
   2   2   1  104.97    4.05
   2   2   1  112.32    3.99
  -3  -2  -1   15.87    0.69
  -3  -2  -1   15.43    0.65
  -3  -2  -1   15.27    0.64
  -3  -2  -1   13.17    0.65
  -3  -2  -1   15.67    0.62
   3   2   1   14.52    0.68
   3   2   1   15.57    0.61
   3   2   1   14.72    0.68
   3   2   1   15.04    0.64
   3   2   1   14.46    0.64
   3   2   1   15.03    0.68
  -4  -2  -1   55.18    2.07
  -4  -2  -1   54.38    2.06
  -4  -2  -1   55.14    2.02
  -4  -2  -1   54.99    2.14
  -4  -2  -1   52.28    2.11
   4   2   1   57.38    2.16
   4   2   1   52.57    2.14
   4   2   1   58.75    2.08
   4   2   1   56.32    2.07
   4   2   1   56.29    2.14
   4   2   1   57.21    2.01
  -5  -2  -1   15.16    0.73
  -5  -2  -1   15.79    0.75
  -5  -2  -1   15.77    0.68
   5   2   1   15.40    0.75
   5   2   1   15.71    0.66
   5   2   1   16.63    0.81
   5   2   1   15.39    0.80
  -6  -2  -1   -0.07    0.12
  -6  -2  -1    0.11    0.11
  -6  -2  -1    0.11    0.13
   6   2   1   -0.02    0.16
   6   2   1   -0.12    0.07
   6   2   1   -0.12    0.11
   6   2   1    0.16    0.18
  -7  -2  -1    0.28    0.19
  -7  -2  -1    0.32    0.13
   7   2   1    0.25    0.17
   7   2   1    0.71    0.24
   7   2   1    0.44    0.24
   7   2   1    0.51    0.13
  -8  -2  -1    1.00    0.27
  -8  -2  -1    0.58    0.16
   8   2   1    0.43    0.28
   8   2   1    0.74    0.29
   8   2   1    1.03    0.29
  -9  -2  -1   -0.13    0.20
   9   2   1    0.14    0.26
   9   2   1   -0.33    0.18
   9   2   1   -0.17    0.20
 -10  -2  -1    0.13    0.28
  10   2   1   -0.10    0.29
  10   2   1   -0.32    0.26
  10   2   1    0.03    0.29
  10  -3  -1    1.60    0.44
  10  -3  -1    3.43    0.58
  10  -3  -1    3.48    0.51
   9  -3  -1    0.26    0.25
   9  -3  -1    0.15    0.25
   9  -3  -1   -0.25    0.23
  -9   3   1   -0.15    0.21
   8  -3  -1    0.22    0.23
   8  -3  -1   -0.08    0.24
   8  -3  -1   -0.16    0.18
  -8   3   1   -0.06    0.21
  -8   3   1    0.11    0.26
   7  -3  -1    1.21    0.31
   7  -3  -1    1.21    0.28
   7  -3  -1    1.69    0.33
  -7   3   1    1.33    0.30
  -7   3   1    1.49    0.16
  -7   3   1    1.74    0.38
   6  -3  -1   12.90    0.71
   6  -3  -1   13.04    0.74
   6  -3  -1   13.62    0.77
  -6   3   1   13.50    0.75
  -6   3   1   13.12    0.77
  -6   3   1   12.30    0.54
   5  -3  -1    1.95    0.29
   5  -3  -1    2.50    0.29
   5  -3  -1    2.33    0.29
  -5   3   1    3.07    0.36
  -5   3   1    2.35    0.18
  -5   3   1    2.22    0.32
  -5   3   1    2.28    0.31
   4  -3  -1    4.90    0.35
   4  -3  -1    4.87    0.41
   4  -3  -1    4.46    0.32
   4  -3  -1    3.96    0.36
   4  -3  -1    4.41    0.35
   4  -3  -1    4.48    0.33
  -4   3   1    4.06    0.33
  -4   3   1    4.64    0.34
  -4   3   1    4.69    0.42
  -4   3   1    3.86    0.23
  -4   3   1    4.85    0.37
   3  -3  -1   16.11    0.72
   3  -3  -1   16.32    0.71
   3  -3  -1   16.21    0.71
   3  -3  -1   17.15    0.72
   3  -3  -1   16.09    0.69
   3  -3  -1   15.00    0.71
  -3   3   1   15.61    0.71
  -3   3   1   15.35    0.70
  -3   3   1   15.67    0.71
  -3   3   1   16.44    0.72
   2  -3  -1    5.39    0.30
   2  -3  -1    4.90    0.30
   2  -3  -1    4.54    0.30
   2  -3  -1    4.49    0.28
   2  -3  -1    5.28    0.29
  -2   3   1    5.11    0.31
  -2   3   1    4.55    0.29
  -2   3   1    4.89    0.28
  -2   3   1    4.79    0.29
  -2   3   1    5.04    0.28
   1  -3  -1   17.27    0.68
   1  -3  -1   18.25    0.72
   1  -3  -1   18.79    0.72
   1  -3  -1   18.79    0.73
   1  -3  -1   18.08    0.72
  -1   3   1   17.72    0.71
  -1   3   1   17.77    0.68
  -1   3   1   17.67    0.71
  -1   3   1   17.56    0.72
  -1   3   1   17.73    0.71
   0  -3  -1   91.33    3.21
   0  -3  -1   92.30    3.25
   0  -3  -1   90.97    3.21
   0  -3  -1   93.96    3.24
   0   3   1   90.69    3.21
   0   3   1   90.48    3.25
   0   3   1   93.05    3.24
   0   3   1   89.15    3.20
   0   3   1   91.84    3.21
  -1  -3  -1   32.05    1.14
  -1  -3  -1   30.19    1.10
  -1  -3  -1   30.57    1.12
  -1  -3  -1   30.44    1.13
  -1  -3  -1   30.68    1.15
  -1  -3  -1   30.31    1.12
   1   3   1   31.05    1.14
   1   3   1   28.66    1.12
   1   3   1   30.02    1.15
   1   3   1   28.74    1.11
   1   3   1   28.72    1.13
   1   3   1   30.69    1.10
  -2  -3  -1   47.74    1.74
  -2  -3  -1   50.15    1.79
  -2  -3  -1   44.11    1.73
  -2  -3  -1   47.28    1.73
  -2  -3  -1   47.71    1.73
   2   3   1   48.86    1.73
   2   3   1   48.14    1.73
   2   3   1   48.30    1.75
   2   3   1   44.46    1.78
   2   3   1   49.10    1.75
   2   3   1   45.96    1.73
  -3  -3  -1    1.33    0.19
  -3  -3  -1    1.27    0.18
  -3  -3  -1    1.65    0.19
  -3  -3  -1    1.02    0.17
  -3  -3  -1    1.05    0.15
   3   3   1    1.44    0.20
   3   3   1    1.62    0.21
   3   3   1    1.22    0.16
   3   3   1    1.62    0.18
   3   3   1    1.46    0.18
   3   3   1    1.57    0.21
  -4  -3  -1    5.54    0.39
  -4  -3  -1    5.49    0.34
  -4  -3  -1    5.57    0.35
  -4  -3  -1    4.97    0.35
  -4  -3  -1    5.63    0.38
   4   3   1    5.25    0.36
   4   3   1    5.52    0.33
   4   3   1    6.05    0.40
   4   3   1    5.56    0.39
   4   3   1    5.37    0.39
   4   3   1    5.42    0.36
  -5  -3  -1    4.03    0.31
  -5  -3  -1    4.22    0.38
  -5  -3  -1    4.79    0.35
   5   3   1    3.94    0.41
   5   3   1    4.82    0.44
   5   3   1    4.29    0.30
   5   3   1    4.85    0.36
  -6  -3  -1    1.62    0.25
  -6  -3  -1    1.74    0.24
  -6  -3  -1    1.38    0.25
   6   3   1    1.14    0.26
   6   3   1    1.83    0.23
   6   3   1    1.32    0.27
   6   3   1    1.41    0.28
  -7  -3  -1    6.83    0.43
  -7  -3  -1    4.37    0.46
   7   3   1    5.97    0.56
   7   3   1    5.29    0.56
   7   3   1    7.17    0.65
   7   3   1    5.76    0.37
  -8  -3  -1    1.63    0.26
  -8  -3  -1    0.65    0.24
   8   3   1    0.86    0.29
   8   3   1    0.83    0.33
   8   3   1    0.94    0.31
  -9  -3  -1    0.49    0.28
   9   3   1    0.02    0.30
   9   3   1    0.75    0.32
   9   3   1    0.65    0.28
 -10  -3  -1    0.75    0.34
  10   3   1    1.02    0.41
  10   3   1    0.67    0.35
  10   3   1    0.52    0.34
   9  -4  -1    1.28    0.40
   9  -4  -1    1.15    0.33
   9  -4  -1    0.52    0.32
  -9   4   1    0.04    0.25
   8  -4  -1    2.07    0.44
   8  -4  -1    1.55    0.39
   8  -4  -1    2.05    0.38
  -8   4   1    2.82    0.48
  -8   4   1    1.58    0.44
   7  -4  -1    5.04    0.55
   7  -4  -1    4.68    0.49
   7  -4  -1    4.34    0.53
  -7   4   1    5.88    0.61
  -7   4   1    4.67    0.25
  -7   4   1    3.95    0.49
   6  -4  -1    1.22    0.30
   6  -4  -1    0.57    0.22
   6  -4  -1    0.55    0.22
  -6   4   1    1.05    0.26
  -6   4   1    0.83    0.12
  -6   4   1    0.98    0.28
   5  -4  -1    0.31    0.17
   5  -4  -1    0.67    0.18
   5  -4  -1    0.31    0.17
  -5   4   1    0.41    0.09
  -5   4   1    0.67    0.21
  -5   4   1    0.73    0.22
   4  -4  -1   11.75    0.61
   4  -4  -1   10.57    0.57
   4  -4  -1   11.19    0.56
   4  -4  -1   10.39    0.59
   4  -4  -1   11.31    0.59
  -4   4   1   11.25    0.59
  -4   4   1   10.38    0.59
  -4   4   1   11.12    0.59
  -4   4   1   11.29    0.60
   3  -4  -1    0.15    0.12
   3  -4  -1    0.18    0.14
   3  -4  -1    0.18    0.10
   3  -4  -1    0.13    0.11
   3  -4  -1    0.01    0.10
   3  -4  -1    0.13    0.10
  -3   4   1    0.17    0.11
  -3   4   1    0.26    0.12
  -3   4   1    0.00    0.11
  -3   4   1    0.31    0.13
   2  -4  -1    0.35    0.12
   2  -4  -1    0.37    0.13
   2  -4  -1    0.37    0.10
   2  -4  -1    0.64    0.13
   2  -4  -1    0.48    0.12
  -2   4   1    0.45    0.11
  -2   4   1    0.52    0.14
  -2   4   1    0.54    0.12
  -2   4   1    0.26    0.10
  -2   4   1    0.41    0.12
   1  -4  -1    0.29    0.10
   1  -4  -1    0.23    0.10
   1  -4  -1    0.19    0.09
   1  -4  -1    0.21    0.09
   1  -4  -1    0.38    0.08
  -1   4   1    0.24    0.10
  -1   4   1    0.33    0.11
  -1   4   1    0.23    0.10
  -1   4   1    0.29    0.09
   0  -4  -1   10.56    0.50
   0  -4  -1   11.25    0.50
   0  -4  -1   11.29    0.48
   0  -4  -1   11.73    0.50
   0   4   1   11.20    0.50
   0   4   1   12.11    0.52
   0   4   1   11.75    0.50
   0   4   1   11.05    0.48
   0   4   1   10.70    0.51
  -1  -4  -1    0.26    0.10
  -1  -4  -1    0.33    0.11
  -1  -4  -1    0.28    0.10
  -1  -4  -1    0.22    0.10
  -1  -4  -1    0.19    0.10
  -1  -4  -1    0.16    0.07
   1   4   1    0.20    0.09
   1   4   1    0.20    0.09
   1   4   1    0.34    0.10
   1   4   1    0.23    0.11
   1   4   1    0.25    0.09
  -2  -4  -1   43.55    1.83
  -2  -4  -1   49.09    1.80
  -2  -4  -1   48.97    1.80
  -2  -4  -1   44.01    1.80
  -2  -4  -1   51.43    1.82
  -2  -4  -1   49.68    1.80
   2   4   1   49.36    1.80
   2   4   1   50.30    1.81
   2   4   1   50.44    1.82
   2   4   1   50.01    1.80
   2   4   1   48.89    1.80
   2   4   1   50.67    1.86
  -3  -4  -1    3.31    0.26
  -3  -4  -1    3.23    0.29
  -3  -4  -1    3.35    0.31
  -3  -4  -1    3.44    0.32
  -3  -4  -1    3.39    0.27
   3   4   1    3.65    0.34
   3   4   1    3.19    0.27
   3   4   1    3.86    0.31
   3   4   1    3.33    0.31
   3   4   1    3.17    0.26
   3   4   1    2.83    0.28
  -4  -4  -1   -0.08    0.11
  -4  -4  -1   -0.10    0.11
  -4  -4  -1   -0.05    0.10
  -4  -4  -1    0.10    0.10
  -4  -4  -1    0.07    0.13
   4   4   1   -0.18    0.10
   4   4   1   -0.03    0.12
   4   4   1    0.04    0.11
   4   4   1   -0.06    0.09
   4   4   1    0.04    0.14
   4   4   1   -0.11    0.09
   4   4   1   -0.17    0.13
  -5  -4  -1    3.46    0.34
  -5  -4  -1    3.13    0.32
  -5  -4  -1    3.78    0.36
   5   4   1    3.61    0.40
   5   4   1    4.22    0.40
   5   4   1    3.17    0.30
   5   4   1    3.27    0.38
  -6  -4  -1    7.99    0.53
  -6  -4  -1    8.29    0.55
  -6  -4  -1    8.61    0.52
   6   4   1    7.68    0.57
   6   4   1    8.21    0.54
   6   4   1    8.61    0.48
   6   4   1    9.53    0.62
  -7  -4  -1    4.59    0.43
  -7  -4  -1    3.98    0.46
   7   4   1    4.51    0.52
   7   4   1    4.79    0.56
   7   4   1    3.78    0.50
  -8  -4  -1   -0.04    0.19
  -8  -4  -1    0.34    0.19
   8   4   1    0.23    0.24
   8   4   1   -0.01    0.21
   8   4   1    0.39    0.24
  -9  -4  -1   -0.16    0.18
   9   4   1   -0.12    0.21
   9   4   1   -0.16    0.22
   9   4   1   -0.04    0.23
 -10  -4  -1    0.14    0.29
  10   4   1   -0.18    0.29
  10   4   1    0.40    0.30
  10   4   1   -0.34    0.26
   9  -5  -1    0.29    0.29
   9  -5  -1    0.37    0.27
   9  -5  -1    0.08    0.32
  -9   5   1   -0.28    0.22
  -9   5   1    0.19    0.31
   8  -5  -1    0.74    0.30
   8  -5  -1    0.26    0.24
   8  -5  -1    0.26    0.26
  -8   5   1    0.42    0.24
  -8   5   1    0.38    0.31
   7  -5  -1    0.02    0.18
   7  -5  -1    0.13    0.21
   7  -5  -1   -0.18    0.16
  -7   5   1   -0.05    0.20
  -7   5   1   -0.14    0.16
   6  -5  -1    1.80    0.32
   6  -5  -1    2.00    0.32
   6  -5  -1    2.36    0.37
  -6   5   1    1.88    0.34
  -6   5   1    1.80    0.16
  -6   5   1    1.42    0.31
   5  -5  -1   11.59    0.68
   5  -5  -1   13.32    0.65
   5  -5  -1   10.78    0.66
  -5   5   1   10.71    0.50
  -5   5   1   12.26    0.68
  -5   5   1   12.42    0.69
   4  -5  -1    0.61    0.16
   4  -5  -1    0.61    0.16
   4  -5  -1    0.81    0.20
   4  -5  -1    0.40    0.15
  -4   5   1    0.57    0.19
  -4   5   1    0.72    0.17
  -4   5   1    0.49    0.16
  -4   5   1    0.70    0.19
   3  -5  -1   46.94    1.83
   3  -5  -1   47.36    1.83
   3  -5  -1   47.49    1.84
   3  -5  -1   48.28    1.83
   3  -5  -1   47.28    1.82
  -3   5   1   48.20    1.81
  -3   5   1   48.04    1.84
  -3   5   1   46.37    1.83
  -3   5   1   46.71    1.82
   2  -5  -1    0.22    0.11
   2  -5  -1    0.11    0.09
   2  -5  -1   -0.01    0.10
   2  -5  -1    0.10    0.11
   2  -5  -1    0.18    0.09
  -2   5   1    0.05    0.10
  -2   5   1    0.07    0.12
  -2   5   1    0.13    0.12
  -2   5   1   -0.01    0.08
  -2   5   1    0.22    0.10
  -2   5   1    0.05    0.09
   1  -5  -1    3.22    0.28
   1  -5  -1    3.20    0.22
   1  -5  -1    3.14    0.20
   1  -5  -1    3.25    0.29
   1  -5  -1    3.67    0.32
  -1   5   1    2.96    0.21
  -1   5   1    3.24    0.26
  -1   5   1    3.34    0.25
  -1   5   1    2.78    0.25
  -1   5   1    3.51    0.31
   0  -5  -1    4.05    0.25
   0  -5  -1    3.75    0.27
   0  -5  -1    3.57    0.27
   0  -5  -1    3.96    0.27
   0   5   1    3.79    0.24
   0   5   1    4.21    0.28
   0   5   1    3.87    0.27
   0   5   1    3.50    0.26
   0   5   1    4.18    0.28
  -1  -5  -1   22.80    0.94
  -1  -5  -1   23.25    0.94
  -1  -5  -1   22.80    0.94
  -1  -5  -1   23.20    0.93
  -1  -5  -1   22.87    0.94
  -1  -5  -1   23.38    0.88
   1   5   1   22.52    0.93
   1   5   1   23.46    0.94
   1   5   1   22.46    0.94
   1   5   1   22.50    0.94
   1   5   1   24.19    0.95
  -2  -5  -1    9.51    0.47
  -2  -5  -1    8.10    0.44
  -2  -5  -1    9.30    0.48
  -2  -5  -1    9.08    0.43
  -2  -5  -1    8.43    0.45
  -2  -5  -1    8.21    0.44
   2   5   1    8.67    0.45
   2   5   1    8.44    0.46
   2   5   1    8.23    0.42
   2   5   1    8.05    0.44
   2   5   1    8.69    0.45
   2   5   1    8.39    0.45
  -3  -5  -1    0.06    0.09
  -3  -5  -1    0.09    0.12
  -3  -5  -1    0.30    0.14
  -3  -5  -1    0.52    0.17
  -3  -5  -1    0.21    0.11
   3   5   1    0.20    0.10
   3   5   1    0.05    0.12
   3   5   1    0.22    0.13
   3   5   1    0.04    0.11
   3   5   1    0.03    0.11
   3   5   1    0.22    0.12
  -4  -5  -1   11.00    0.58
  -4  -5  -1    9.30    0.55
  -4  -5  -1   11.36    0.58
  -4  -5  -1   11.02    0.58
   4   5   1   10.47    0.55
   4   5   1   11.55    0.60
   4   5   1   11.23    0.63
   4   5   1   10.09    0.59
   4   5   1   10.43    0.57
   4   5   1    9.97    0.55
  -5  -5  -1    0.36    0.17
  -5  -5  -1    0.65    0.19
  -5  -5  -1    0.76    0.19
   5   5   1    0.40    0.18
   5   5   1    0.48    0.17
   5   5   1    0.71    0.19
   5   5   1    0.26    0.18
   5   5   1    0.47    0.15
  -6  -5  -1    7.36    0.52
  -6  -5  -1    6.88    0.50
   6   5   1    7.25    0.52
   6   5   1    6.90    0.49
   6   5   1    7.13    0.56
   6   5   1    7.96    0.60
  -7  -5  -1    2.72    0.42
  -7  -5  -1    2.90    0.36
   7   5   1    2.91    0.38
   7   5   1    2.92    0.45
   7   5   1    2.38    0.41
   7   5   1    1.91    0.35
  -8  -5  -1    2.70    0.42
  -8  -5  -1    3.22    0.39
   8   5   1    3.41    0.51
   8   5   1    2.75    0.50
   8   5   1    3.37    0.45
   8   5   1    2.52    0.42
  -9  -5  -1    0.39    0.26
  -9  -5  -1   -0.16    0.18
   9   5   1    0.43    0.31
   9   5   1   -0.01    0.22
   9   5   1    0.15    0.28
   9   5   1    0.00    0.22
 -10  -5  -1    1.64    0.41
  10   5   1    1.85    0.48
  10   5   1    2.15    0.50
  10   5   1    1.57    0.41
  10   5   1    2.12    0.43
   9  -6  -1    1.17    0.36
   9  -6  -1    0.11    0.25
   9  -6  -1    0.29    0.34
  -9   6   1    0.63    0.34
  -9   6   1    1.20    0.40
   8  -6  -1    1.15    0.34
   8  -6  -1    0.96    0.31
   8  -6  -1    0.81    0.28
  -8   6   1    1.40    0.38
  -8   6   1    0.17    0.25
   7  -6  -1    0.00    0.18
   7  -6  -1   -0.30    0.20
   7  -6  -1   -0.01    0.21
  -7   6   1   -0.08    0.23
  -7   6   1    0.21    0.20
   6  -6  -1    3.23    0.41
   6  -6  -1    4.74    0.56
   6  -6  -1    3.86    0.41
  -6   6   1    3.56    0.24
  -6   6   1    4.82    0.51
  -6   6   1    3.97    0.52
  -6   6   1    3.37    0.23
   5  -6  -1    0.23    0.18
   5  -6  -1    0.31    0.18
   5  -6  -1    0.49    0.16
  -5   6   1    0.62    0.13
  -5   6   1    0.82    0.25
  -5   6   1    0.25    0.18
   4  -6  -1    0.71    0.19
   4  -6  -1    0.93    0.20
   4  -6  -1    1.02    0.25
  -4   6   1    0.98    0.20
  -4   6   1    1.02    0.16
  -4   6   1    0.86    0.19
  -4   6   1    0.85    0.22
   3  -6  -1    5.81    0.38
   3  -6  -1    5.13    0.40
   3  -6  -1    5.97    0.41
   3  -6  -1    5.89    0.36
  -3   6   1    5.29    0.39
  -3   6   1    5.37    0.33
  -3   6   1    5.50    0.40
  -3   6   1    5.58    0.37
  -3   6   1    6.12    0.42
  -3   6   1    5.19    0.36
   2  -6  -1    1.43    0.24
   2  -6  -1    1.43    0.19
   2  -6  -1    1.80    0.26
   2  -6  -1    1.14    0.18
   2  -6  -1    1.53    0.19
  -2   6   1    1.25    0.18
  -2   6   1    0.94    0.20
  -2   6   1    1.02    0.18
  -2   6   1    1.29    0.22
  -2   6   1    1.53    0.20
   1  -6  -1   14.80    0.64
   1  -6  -1   14.85    0.71
   1  -6  -1   15.87    0.71
   1  -6  -1   15.93    0.72
  -1   6   1   15.57    0.67
  -1   6   1   15.49    0.72
  -1   6   1   15.92    0.72
  -1   6   1   15.05    0.71
  -1   6   1   16.61    0.70
   0  -6  -1   19.30    0.82
   0  -6  -1   18.06    0.79
   0  -6  -1   17.52    0.81
   0  -6  -1   18.65    0.81
   0   6   1   19.44    0.82
   0   6   1   18.98    0.83
   0   6   1   20.01    0.82
   0   6   1   18.80    0.79
   0   6   1   18.23    0.81
  -1  -6  -1   14.95    0.60
  -1  -6  -1   14.69    0.66
  -1  -6  -1   14.15    0.66
  -1  -6  -1   14.38    0.65
  -1  -6  -1   14.20    0.67
  -1  -6  -1   13.84    0.65
   1   6   1   13.87    0.66
   1   6   1   13.97    0.66
   1   6   1   13.42    0.65
   1   6   1   14.52    0.67
   1   6   1   13.47    0.65
  -2  -6  -1    8.38    0.47
  -2  -6  -1    8.82    0.47
  -2  -6  -1    8.33    0.48
  -2  -6  -1    8.66    0.46
  -2  -6  -1    8.85    0.44
   2   6   1    8.69    0.47
   2   6   1    8.17    0.47
   2   6   1    8.32    0.47
   2   6   1    7.81    0.47
   2   6   1    9.02    0.49
  -3  -6  -1    9.63    0.49
  -3  -6  -1    9.27    0.52
  -3  -6  -1    8.64    0.51
  -3  -6  -1    8.62    0.48
  -3  -6  -1    9.10    0.50
  -3  -6  -1    9.38    0.54
   3   6   1    9.38    0.49
   3   6   1    8.13    0.51
   3   6   1    9.11    0.52
   3   6   1    9.56    0.52
   3   6   1    7.96    0.48
  -4  -6  -1    4.38    0.40
  -4  -6  -1    4.89    0.44
  -4  -6  -1    5.55    0.39
  -4  -6  -1    5.30    0.38
   4   6   1    4.72    0.47
   4   6   1    5.67    0.40
   4   6   1    4.95    0.39
   4   6   1    5.13    0.40
   4   6   1    5.35    0.38
  -5  -6  -1    2.95    0.36
  -5  -6  -1    2.75    0.34
  -5  -6  -1    3.12    0.35
   5   6   1    2.72    0.36
   5   6   1    3.61    0.40
   5   6   1    2.92    0.34
   5   6   1    2.27    0.31
  -6  -6  -1    0.96    0.26
  -6  -6  -1    0.62    0.20
   6   6   1    0.78    0.21
   6   6   1    0.94    0.29
   6   6   1    0.69    0.22
   6   6   1    0.59    0.23
  -7  -6  -1    5.36    0.53
  -7  -6  -1    5.60    0.59
   7   6   1    5.45    0.60
   7   6   1    5.18    0.51
   7   6   1    5.54    0.61
   7   6   1    5.71    0.61
  -8  -6  -1    0.21    0.23
  -8  -6  -1    0.19    0.20
   8   6   1   -0.02    0.22
   8   6   1    0.16    0.26
   8   6   1   -0.19    0.22
   8   6   1   -0.02    0.19
  -9  -6  -1    0.15    0.21
  -9  -6  -1   -0.05    0.24
   9   6   1   -0.17    0.22
   9   6   1   -0.20    0.25
   9   6   1   -0.26    0.22
   9   6   1   -0.20    0.24
 -10  -6  -1    0.69    0.33
  10   6   1    0.34    0.36
  10   6   1    0.47    0.30
  10   6   1    0.99    0.40
  10   6   1    0.46    0.33
   9  -7  -1   -0.11    0.26
   9  -7  -1   -0.14    0.22
   9  -7  -1    0.37    0.31
  -9   7   1    0.02    0.30
  -9   7   1   -0.01    0.26
   8  -7  -1    0.03    0.25
   8  -7  -1    0.03    0.27
   8  -7  -1    0.14    0.21
  -8   7   1    0.34    0.29
  -8   7   1   -0.11    0.24
   7  -7  -1    1.13    0.31
   7  -7  -1    0.52    0.25
   7  -7  -1    0.88    0.33
  -7   7   1    0.71    0.30
  -7   7   1    0.51    0.22
   6  -7  -1    5.14    0.49
   6  -7  -1    4.41    0.51
   6  -7  -1    5.42    0.61
  -6   7   1    4.40    0.57
  -6   7   1    3.66    0.46
  -6   7   1    3.85    0.27
   5  -7  -1    1.41    0.26
   5  -7  -1    2.23    0.32
   5  -7  -1    1.39    0.29
  -5   7   1    1.61    0.29
  -5   7   1    2.10    0.32
  -5   7   1    1.93    0.21
   4  -7  -1    1.15    0.26
   4  -7  -1    1.13    0.20
   4  -7  -1    0.79    0.21
  -4   7   1    1.11    0.22
  -4   7   1    0.80    0.25
  -4   7   1    1.17    0.18
   3  -7  -1    0.34    0.15
   3  -7  -1    0.42    0.14
   3  -7  -1    0.52    0.14
  -3   7   1    0.62    0.19
  -3   7   1    0.10    0.14
  -3   7   1    0.19    0.13
  -3   7   1    0.25    0.14
  -3   7   1    0.34    0.14
   2  -7  -1    2.06    0.23
   2  -7  -1    2.60    0.32
   2  -7  -1    2.11    0.25
   2  -7  -1    2.19    0.24
  -2   7   1    2.12    0.29
  -2   7   1    1.89    0.22
  -2   7   1    1.50    0.21
  -2   7   1    1.89    0.26
  -2   7   1    2.15    0.24
   1  -7  -1    8.78    0.50
   1  -7  -1    8.42    0.49
   1  -7  -1    8.62    0.45
   1  -7  -1    8.30    0.50
   1  -7  -1    8.62    0.43
  -1   7   1    8.32    0.50
  -1   7   1    8.90    0.49
  -1   7   1    8.77    0.51
  -1   7   1    8.87    0.50
  -1   7   1    8.67    0.44
   0  -7  -1  120.99    4.22
   0  -7  -1  119.35    4.18
   0  -7  -1  114.33    4.22
   0  -7  -1  112.77    4.17
   0   7   1  114.10    4.21
   0   7   1  117.75    4.17
   0   7   1  115.21    4.22
   0   7   1  117.77    4.18
   0   7   1  112.80    4.17
  -1  -7  -1   23.34    1.03
  -1  -7  -1   23.17    1.05
  -1  -7  -1   25.16    1.04
  -1  -7  -1   24.36    0.96
  -1  -7  -1   24.47    1.04
  -1  -7  -1   23.94    1.03
   1   7   1   23.66    1.04
   1   7   1   24.69    1.04
   1   7   1   25.57    1.05
   1   7   1   24.18    1.04
   1   7   1   24.59    1.05
  -2  -7  -1    1.57    0.24
  -2  -7  -1    1.12    0.22
  -2  -7  -1    1.55    0.24
  -2  -7  -1    1.39    0.21
  -2  -7  -1    1.35    0.22
  -2  -7  -1    1.44    0.19
   2   7   1    1.40    0.23
   2   7   1    1.25    0.21
   2   7   1    1.68    0.24
   2   7   1    1.27    0.23
   2   7   1    1.59    0.25
  -3  -7  -1    3.14    0.29
  -3  -7  -1    2.73    0.32
  -3  -7  -1    3.14    0.32
  -3  -7  -1    2.87    0.34
  -3  -7  -1    3.25    0.35
   3   7   1    3.12    0.30
   3   7   1    2.72    0.30
   3   7   1    3.11    0.35
   3   7   1    2.66    0.30
  -4  -7  -1    8.42    0.52
  -4  -7  -1    9.68    0.53
  -4  -7  -1    8.41    0.53
  -4  -7  -1    7.28    0.52
   4   7   1    9.38    0.59
   4   7   1    8.39    0.51
   4   7   1    8.38    0.53
   4   7   1    8.22    0.51
  -5  -7  -1    0.99    0.26
  -5  -7  -1    0.63    0.20
   5   7   1    1.09    0.24
   5   7   1    0.67    0.21
   5   7   1    0.68    0.21
   5   7   1    0.83    0.25
  -6  -7  -1    0.28    0.19
  -6  -7  -1    0.18    0.20
   6   7   1    0.03    0.16
   6   7   1    0.19    0.20
   6   7   1    0.01    0.16
   6   7   1    0.09    0.21
  -7  -7  -1   -0.14    0.18
  -7  -7  -1    0.07    0.18
   7   7   1   -0.19    0.17
   7   7   1    0.08    0.20
   7   7   1    0.13    0.22
   7   7   1   -0.29    0.21
  -8  -7  -1   -0.10    0.21
  -8  -7  -1    0.12    0.22
   8   7   1   -0.09    0.27
   8   7   1    0.12    0.26
   8   7   1    0.09    0.22
   8   7   1   -0.22    0.19
  -9  -7  -1   -0.17    0.25
  -9  -7  -1    0.18    0.22
   9   7   1    0.34    0.31
   9   7   1   -0.04    0.25
   9   7   1    0.23    0.27
   9   7   1    0.08    0.28
   8  -8  -1    0.34    0.30
   8  -8  -1    0.51    0.33
   8  -8  -1   -0.05    0.22
  -8   8   1    0.18    0.29
  -8   8   1   -0.13    0.25
   7  -8  -1    1.62    0.37
   7  -8  -1    1.62    0.42
   7  -8  -1    2.02    0.38
  -7   8   1    1.93    0.39
  -7   8   1    2.34    0.48
   6  -8  -1   -0.37    0.15
   6  -8  -1   -0.04    0.17
   6  -8  -1    0.04    0.19
  -6   8   1    0.16    0.18
  -6   8   1   -0.38    0.17
   5  -8  -1   -0.29    0.15
   5  -8  -1   -0.16    0.18
   5  -8  -1    0.20    0.16
  -5   8   1    0.13    0.12
  -5   8   1    0.29    0.19
  -5   8   1   -0.19    0.16
   4  -8  -1    0.89    0.23
   4  -8  -1    1.10    0.22
   4  -8  -1    1.09    0.24
  -4   8   1    1.13    0.24
  -4   8   1    1.34    0.25
  -4   8   1    0.97    0.19
   3  -8  -1    1.50    0.23
   3  -8  -1    1.47    0.22
   3  -8  -1    1.54    0.25
  -3   8   1    0.75    0.21
  -3   8   1    1.24    0.26
  -3   8   1    1.26    0.21
  -3   8   1    1.36    0.22
   2  -8  -1    1.92    0.23
   2  -8  -1    1.99    0.32
   2  -8  -1    1.76    0.23
  -2   8   1    2.08    0.30
  -2   8   1    1.56    0.21
  -2   8   1    1.70    0.24
  -2   8   1    1.83    0.29
   1  -8  -1    3.43    0.32
   1  -8  -1    2.55    0.28
   1  -8  -1    3.49    0.36
   1  -8  -1    3.10    0.25
  -1   8   1    2.90    0.31
  -1   8   1    3.35    0.26
  -1   8   1    3.07    0.31
  -1   8   1    3.56    0.36
  -1   8   1    3.46    0.33
   0  -8  -1   -0.21    0.08
   0  -8  -1   -0.06    0.10
   0  -8  -1   -0.09    0.09
   0  -8  -1   -0.10    0.11
   0   8   1   -0.12    0.08
   0   8   1    0.27    0.15
   0   8   1   -0.03    0.12
   0   8   1   -0.06    0.13
   0   8   1    0.00    0.11
  -1  -8  -1    1.17    0.20
  -1  -8  -1    1.37    0.21
  -1  -8  -1    1.21    0.23
  -1  -8  -1    1.16    0.24
  -1  -8  -1    1.45    0.18
  -1  -8  -1    1.23    0.22
   1   8   1    1.02    0.18
   1   8   1    1.25    0.22
   1   8   1    0.88    0.19
   1   8   1    0.98    0.21
  -2  -8  -1   20.22    0.84
  -2  -8  -1   18.55    0.96
  -2  -8  -1   21.21    0.95
  -2  -8  -1   19.70    0.91
  -2  -8  -1   19.63    0.89
  -2  -8  -1   20.29    0.91
   2   8   1   17.64    0.88
   2   8   1   19.33    0.92
   2   8   1   19.65    0.91
  -3  -8  -1   -0.14    0.12
  -3  -8  -1    0.16    0.15
  -3  -8  -1    0.10    0.11
  -3  -8  -1    0.14    0.11
  -3  -8  -1   -0.09    0.11
   3   8   1    0.23    0.16
   3   8   1    0.16    0.16
   3   8   1    0.08    0.14
  -4  -8  -1    0.00    0.13
  -4  -8  -1    0.11    0.16
   4   8   1    0.02    0.14
   4   8   1   -0.17    0.11
   4   8   1    0.12    0.16
   4   8   1   -0.31    0.13
  -5  -8  -1   -0.04    0.15
  -5  -8  -1    0.00    0.16
   5   8   1    0.10    0.16
   5   8   1    0.19    0.21
   5   8   1    0.01    0.15
   5   8   1    0.00    0.16
  -6  -8  -1    1.68    0.34
  -6  -8  -1    1.95    0.35
   6   8   1    2.48    0.42
   6   8   1    2.14    0.37
   6   8   1    2.08    0.40
   6   8   1    2.09    0.35
  -7  -8  -1    0.00    0.18
  -7  -8  -1   -0.02    0.20
   7   8   1    0.24    0.21
   7   8   1    0.17    0.28
   7   8   1   -0.13    0.21
   7   8   1    0.05    0.22
  -8  -8  -1    0.10    0.25
  -8  -8  -1    0.53    0.25
   8   8   1    0.34    0.24
   8   8   1    0.08    0.28
   8   8   1    0.15    0.29
   8   8   1    0.31    0.31
  -9  -8  -1    1.05    0.33
  -9  -8  -1    1.18    0.39
   9   8   1    0.37    0.33
   9   8   1    1.09    0.38
   9   8   1    0.85    0.37
   9   8   1    1.09    0.33
   8  -9  -1    0.76    0.34
   8  -9  -1    1.88    0.47
   8  -9  -1    0.97    0.33
  -8   9   1    0.94    0.36
  -8   9   1    0.82    0.32
   7  -9  -1    4.18    0.62
   7  -9  -1    4.59    0.57
   7  -9  -1    3.97    0.50
  -7   9   1    4.17    0.59
  -7   9   1    4.90    0.57
   6  -9  -1    1.00    0.30
   6  -9  -1    1.55    0.31
   6  -9  -1    0.97    0.30
  -6   9   1    1.11    0.31
  -6   9   1    1.50    0.33
   5  -9  -1    2.31    0.44
   5  -9  -1    1.56    0.31
  -5   9   1    1.38    0.24
  -5   9   1    1.25    0.28
  -5   9   1    1.42    0.35
   4  -9  -1    2.07    0.30
   4  -9  -1    2.03    0.33
  -4   9   1    3.05    0.44
  -4   9   1    2.58    0.33
  -4   9   1    2.86    0.32
   3  -9  -1    1.06    0.20
   3  -9  -1    1.03    0.21
   3  -9  -1    1.17    0.28
  -3   9   1    0.71    0.23
  -3   9   1    1.08    0.20
  -3   9   1    0.97    0.24
  -3   9   1    0.94    0.21
   2  -9  -1   15.41    0.72
   2  -9  -1   14.84    0.81
  -2   9   1   15.97    0.76
  -2   9   1   14.76    0.70
  -2   9   1   15.02    0.81
  -2   9   1   15.10    0.81
   1  -9  -1    0.92    0.22
   1  -9  -1    0.85    0.18
   1  -9  -1    0.66    0.15
  -1   9   1    1.11    0.18
  -1   9   1    0.45    0.18
  -1   9   1    0.73    0.22
   0  -9  -1   29.64    1.30
   0  -9  -1   29.97    1.28
   0   9   1   30.69    1.25
   0   9   1   31.06    1.32
   0   9   1   30.16    1.31
  -1  -9  -1    1.55    0.19
  -1  -9  -1    1.24    0.25
  -1  -9  -1    1.49    0.27
   1   9   1    1.24    0.24
   1   9   1    1.39    0.26
  -2  -9  -1   -0.15    0.16
  -2  -9  -1    0.00    0.15
  -2  -9  -1   -0.02    0.09
   2   9   1    0.01    0.14
   2   9   1    0.12    0.14
   2   9   1   -0.21    0.12
  -3  -9  -1    2.57    0.35
  -3  -9  -1    2.04    0.27
  -3  -9  -1    2.04    0.32
   3   9   1    2.61    0.36
   3   9   1    2.17    0.31
   3   9   1    2.45    0.35
  -4  -9  -1    0.04    0.17
  -4  -9  -1   -0.09    0.16
   4   9   1    0.02    0.16
   4   9   1    0.08    0.16
   4   9   1   -0.09    0.14
  -5  -9  -1    5.26    0.53
  -5  -9  -1    6.06    0.58
   5   9   1    6.66    0.65
   5   9   1    6.52    0.50
   5   9   1    6.35    0.51
   5   9   1    5.55    0.53
  -6  -9  -1    0.31    0.26
  -6  -9  -1    0.17    0.21
   6   9   1    0.31    0.23
   6   9   1    0.14    0.21
   6   9   1    0.19    0.26
   6   9   1    0.17    0.22
  -7  -9  -1   -0.24    0.19
  -7  -9  -1    0.02    0.23
   7   9   1   -0.14    0.20
   7   9   1    0.15    0.24
   7   9   1    0.14    0.24
   7   9   1   -0.12    0.22
  -8  -9  -1    0.28    0.26
  -8  -9  -1    0.75    0.32
   8   9   1    0.39    0.29
   8   9   1    0.55    0.34
   8   9   1    0.28    0.28
   8   9   1    0.87    0.35
  -9  -9  -1    1.14    0.34
  -9  -9  -1    1.74    0.47
   9   9   1    0.56    0.34
   9   9   1    1.18    0.41
   9   9   1    1.23    0.39
   9   9   1    1.70    0.44
   8 -10  -1    0.94    0.39
   8 -10  -1    1.07    0.36
  -8  10   1    0.75    0.34
  -8  10   1    1.31    0.42
   7 -10  -1    1.33    0.37
   7 -10  -1    1.47    0.33
   7 -10  -1    1.48    0.37
  -7  10   1    1.44    0.40
  -7  10   1    1.19    0.36
   6 -10  -1   12.51    0.80
   6 -10  -1   12.54    0.77
   6 -10  -1   13.42    0.88
  -6  10   1   10.78    0.75
  -6  10   1   11.74    0.84
   5 -10  -1    4.50    0.56
   5 -10  -1    3.84    0.45
  -5  10   1    4.29    0.58
  -5  10   1    3.73    0.44
   4 -10  -1    2.13    0.32
   4 -10  -1    2.41    0.38
  -4  10   1    2.09    0.31
  -4  10   1    2.64    0.43
  -4  10   1    1.89    0.30
   3 -10  -1    0.08    0.13
   3 -10  -1    0.30    0.21
   3 -10  -1    0.05    0.15
  -3  10   1    0.17    0.14
  -3  10   1    0.40    0.25
  -3  10   1    0.58    0.27
   2 -10  -1    5.37    0.37
   2 -10  -1    6.46    0.62
  -2  10   1    3.78    0.46
  -2  10   1    4.92    0.35
  -2  10   1    5.89    0.59
   1 -10  -1    6.98    0.53
   1 -10  -1    7.64    0.44
  -1  10   1    7.19    0.54
  -1  10   1    6.73    0.53
  -1  10   1    7.54    0.43
   0 -10  -1    3.24    0.41
   0  10   1    2.33    0.33
   0  10   1    2.39    0.37
   0  10   1    2.66    0.29
  -1 -10  -1    4.22    0.46
  -1 -10  -1    5.40    0.33
  -1 -10  -1    4.30    0.45
   1  10   1    4.61    0.45
   1  10   1    4.08    0.42
  -2 -10  -1    0.03    0.15
  -2 -10  -1    0.16    0.12
  -2 -10  -1    0.13    0.17
   2  10   1   -0.22    0.14
   2  10   1    0.04    0.16
   2  10   1   -0.11    0.15
  -3 -10  -1    2.13    0.29
  -3 -10  -1    2.48    0.37
  -3 -10  -1    2.15    0.35
   3  10   1    2.39    0.35
   3  10   1    1.78    0.32
   3  10   1    2.36    0.35
  -4 -10  -1    2.22    0.37
  -4 -10  -1    1.82    0.35
   4  10   1    2.13    0.38
   4  10   1    1.47    0.31
   4  10   1    1.56    0.31
  -5 -10  -1    1.83    0.35
  -5 -10  -1    1.65    0.38
   5  10   1    1.84    0.38
   5  10   1    1.65    0.32
   5  10   1    0.96    0.34
  -6 -10  -1    1.31    0.36
  -6 -10  -1    1.00    0.30
   6  10   1    1.38    0.34
   6  10   1    1.66    0.35
   6  10   1    1.48    0.40
  -7 -10  -1    0.56    0.27
  -7 -10  -1    0.43    0.26
   7  10   1    0.83    0.29
   7  10   1    1.06    0.30
   7  10   1    1.06    0.37
   7  10   1    0.61    0.28
  -8 -10  -1    0.49    0.29
  -8 -10  -1   -0.04    0.24
   8  10   1   -0.14    0.22
   8  10   1   -0.02    0.29
   8  10   1    0.16    0.29
   8  10   1    0.00    0.25
   7 -11  -1    1.19    0.33
   7 -11  -1    1.97    0.41
   7 -11  -1    1.29    0.39
  -7  11   1    2.02    0.48
  -7  11   1    1.04    0.37
   6 -11  -1    1.30    0.34
   6 -11  -1    1.50    0.32
   6 -11  -1    1.54    0.45
  -6  11   1    1.40    0.37
  -6  11   1    1.21    0.33
   5 -11  -1    2.46    0.38
   5 -11  -1    3.03    0.54
  -5  11   1    2.17    0.36
  -5  11   1    2.54    0.51
   4 -11  -1   10.68    0.66
   4 -11  -1   10.90    0.79
  -4  11   1   10.48    0.64
  -4  11   1   11.28    0.78
   3 -11  -1    0.17    0.23
   3 -11  -1    0.07    0.14
  -3  11   1   -0.06    0.22
  -3  11   1   -0.08    0.18
  -3  11   1    0.04    0.14
   2 -11  -1   14.59    0.85
   2 -11  -1   13.86    0.71
  -2  11   1   13.97    0.85
  -2  11   1   14.32    0.85
  -2  11   1   14.16    0.70
   1 -11  -1    5.11    0.38
   1 -11  -1    6.24    0.62
  -1  11   1    5.26    0.54
  -1  11   1    6.71    0.41
  -1  11   1    5.74    0.58
   0 -11  -1    1.15    0.26
   0  11   1    1.05    0.20
   0  11   1    1.20    0.26
   0  11   1    1.17    0.27
  -1 -11  -1    0.89    0.25
  -1 -11  -1    1.36    0.21
   1  11   1    0.96    0.26
   1  11   1    0.70    0.26
  -2 -11  -1    4.07    0.38
  -2 -11  -1    3.97    0.48
  -2 -11  -1    3.54    0.44
   2  11   1    3.19    0.43
   2  11   1    4.88    0.50
   2  11   1    3.27    0.42
  -3 -11  -1    0.77    0.26
  -3 -11  -1    1.07    0.30
   3  11   1    0.76    0.25
   3  11   1    1.15    0.29
   3  11   1    1.10    0.28
  -4 -11  -1    3.19    0.46
  -4 -11  -1    3.79    0.51
   4  11   1    3.01    0.44
   4  11   1    4.70    0.55
   4  11   1    3.23    0.44
  -5 -11  -1    2.35    0.44
  -5 -11  -1    2.90    0.48
   5  11   1    2.84    0.41
   5  11   1    2.43    0.42
   5  11   1    1.89    0.42
  -6 -11  -1    5.75    0.68
  -6 -11  -1    7.85    0.77
   6  11   1    8.09    0.81
   6  11   1    9.05    0.65
   6  11   1    7.72    0.79
  -7 -11  -1    0.07    0.23
  -7 -11  -1   -0.05    0.25
   7  11   1    0.15    0.30
   7  11   1   -0.11    0.23
   7  11   1    0.40    0.32
  -8 -11  -1    0.38    0.33
  -8 -11  -1    0.41    0.31
   8  11   1    0.34    0.30
   8  11   1    0.14    0.31
   8  11   1    0.86    0.38
  -7  12   1    0.93    0.38
   6 -12  -1    0.07    0.25
   6 -12  -1   -0.11    0.18
   6 -12  -1   -0.17    0.19
  -6  12   1    0.16    0.26
   5 -12  -1    0.12    0.19
   5 -12  -1    0.24    0.21
  -5  12   1    0.37    0.22
  -5  12   1    0.39    0.27
   4 -12  -1    1.30    0.43
   4 -12  -1    1.01    0.25
  -4  12   1    1.11    0.35
  -4  12   1    1.23    0.28
   3 -12  -1    0.69    0.31
   3 -12  -1    0.63    0.21
  -3  12   1    1.04    0.23
  -3  12   1    0.66    0.28
  -3  12   1    0.35    0.27
   2 -12  -1    1.62    0.27
   2 -12  -1    2.04    0.39
  -2  12   1    2.73    0.46
  -2  12   1    1.50    0.36
  -2  12   1    1.61    0.25
   1 -12  -1    7.59    0.48
   1 -12  -1    9.04    0.82
  -1  12   1    7.68    0.74
  -1  12   1    8.52    0.66
  -1  12   1    7.07    0.46
   0 -12  -1    0.08    0.20
   0  12   1    0.12    0.19
   0  12   1   -0.10    0.21
   0  12   1   -0.04    0.12
  -1 -12  -1    0.39    0.24
  -1 -12  -1    0.19    0.14
   1  12   1   -0.13    0.19
   1  12   1    0.14    0.15
   1  12   1    0.08    0.22
  -2 -12  -1    0.59    0.27
  -2 -12  -1    1.20    0.23
  -2 -12  -1    0.34    0.24
   2  12   1    0.94    0.30
   2  12   1    0.48    0.25
  -3 -12  -1   -0.14    0.17
  -3 -12  -1    0.17    0.22
   3  12   1    0.16    0.20
   3  12   1    0.07    0.23
   3  12   1    0.02    0.22
  -4 -12  -1    0.31    0.27
  -4 -12  -1    0.17    0.24
   4  12   1    0.40    0.26
   4  12   1    0.35    0.26
   4  12   1    0.28    0.23
  -5 -12  -1    0.00    0.17
  -5 -12  -1   -0.22    0.26
   5  12   1    0.23    0.27
   5  12   1    0.04    0.23
   5  12   1    0.32    0.26
  -6 -12  -1    2.10    0.44
  -6 -12  -1    1.42    0.39
   6  12   1    1.06    0.35
   6  12   1    2.06    0.39
   6  12   1    2.21    0.47
  -7 -12  -1    0.50    0.32
  -7 -12  -1   -0.55    0.21
   7  12   1    0.07    0.27
   7  12   1    0.14    0.31
   7  12   1    0.28    0.27
   6 -13  -1    0.22    0.27
   6 -13  -1   -0.10    0.22
  -6  13   1    0.16    0.25
   5 -13  -1    0.20    0.20
   5 -13  -1   -0.02    0.23
  -5  13   1    0.10    0.26
   4 -13  -1    0.37    0.28
   4 -13  -1    0.00    0.16
  -4  13   1   -0.04    0.25
   3 -13  -1    0.50    0.20
   3 -13  -1    0.81    0.33
  -3  13   1    1.03    0.35
  -3  13   1    0.46    0.21
  -3  13   1    0.96    0.38
   2 -13  -1    3.43    0.38
   2 -13  -1    4.17    0.61
  -2  13   1    3.59    0.54
  -2  13   1    3.01    0.52
  -2  13   1    3.71    0.38
   1 -13  -1    0.14    0.14
   1 -13  -1    0.36    0.28
  -1  13   1   -0.25    0.22
  -1  13   1    0.14    0.13
  -1  13   1   -0.04    0.23
   0 -13  -1   -0.27    0.20
   0  13   1    0.04    0.25
   0  13   1    0.10    0.21
   0  13   1    0.00    0.14
  -1 -13  -1    0.18    0.20
   1  13   1    0.55    0.27
   1  13   1    0.98    0.25
   1  13   1    0.33    0.26
  -2 -13  -1    0.19    0.25
   2  13   1    0.43    0.27
   2  13   1    0.48    0.27
  -3 -13  -1    3.86    0.54
  -3 -13  -1    2.56    0.45
   3  13   1    3.79    0.51
   3  13   1    2.65    0.43
   3  13   1    2.61    0.46
  -4 -13  -1   -0.18    0.21
  -4 -13  -1    0.29    0.25
   4  13   1    0.06    0.22
   4  13   1    0.22    0.24
   4  13   1   -0.03    0.24
  -5 -13  -1   -0.12    0.21
  -5 -13  -1   -0.33    0.23
   5  13   1   -0.22    0.23
   5  13   1   -0.22    0.22
   5  13   1   -0.06    0.27
  -6 -13  -1    2.51    0.49
  -6 -13  -1    1.44    0.39
   6  13   1    1.30    0.43
   6  13   1    2.16    0.44
   6  13   1    2.05    0.45
  -7 -13  -1   -0.05    0.30
  -7 -13  -1    0.32    0.27
   7  13   1   -0.14    0.34
   7  13   1    0.05    0.27
   7  13   1    0.07    0.31
   5 -14  -1    0.27    0.31
  -5  14   1   -0.35    0.32
   4 -14  -1    1.91    0.52
  -4  14   1    1.23    0.40
   3 -14  -1    0.88    0.36
   3 -14  -1    0.77    0.24
  -3  14   1    0.76    0.36
  -3  14   1    0.67    0.30
   2 -14  -1    0.61    0.29
   2 -14  -1    0.39    0.18
  -2  14   1    0.40    0.32
  -2  14   1    0.23    0.26
   1 -14  -1    3.54    0.54
   1 -14  -1    2.82    0.35
  -1  14   1    2.85    0.35
  -1  14   1    4.35    0.60
  -1  14   1    2.15    0.44
   0 -14  -1    0.22    0.27
   0  14   1    0.16    0.27
   0  14   1    0.35    0.26
   0  14   1    0.06    0.15
  -1 -14  -1    0.69    0.31
   1  14   1    1.43    0.36
   1  14   1    1.02    0.36
   1  14   1    1.08    0.25
  -2 -14  -1    0.02    0.24
   2  14   1    0.28    0.28
   2  14   1   -0.09    0.22
  -3 -14  -1    0.41    0.29
   3  14   1    0.41    0.28
   3  14   1    0.37    0.29
  -4 -14  -1    3.98    0.60
   4  14   1    3.73    0.58
   4  14   1    3.07    0.48
   4  14   1    3.47    0.54
  -5 -14  -1    0.16    0.27
   5  14   1   -0.05    0.29
   5  14   1   -0.21    0.23
   5  14   1    0.09    0.28
  -6 -14  -1    0.03    0.25
   6  14   1    0.19    0.27
   6  14   1    0.39    0.31
   6  14   1    0.49    0.32
   4 -15  -1   -0.18    0.30
  -4  15   1    0.02    0.32
   3 -15  -1    1.04    0.37
  -3  15   1    0.92    0.39
  -3  15   1    1.12    0.39
   2 -15  -1   -0.02    0.24
  -2  15   1    0.19    0.28
  -2  15   1    0.09    0.24
   1 -15  -1   -0.34    0.19
  -1  15   1    0.11    0.29
  -1  15   1   -0.06    0.23
   0 -15  -1    0.67    0.31
   0  15   1    1.13    0.38
   0  15   1    0.86    0.34
  -1 -15  -1    1.31    0.40
   1  15   1    1.09    0.36
   1  15   1    1.04    0.36
  -2 -15  -1    0.55    0.31
   2  15   1    0.22    0.22
   2  15   1   -0.11    0.24
   2  15   1    0.25    0.29
  -3 -15  -1    0.12    0.25
   3  15   1    0.12    0.28
   3  15   1   -0.06    0.25
  -4 -15  -1   -0.11    0.23
   4  15   1   -0.04    0.26
   4  15   1    0.56    0.32
  -5 -15  -1    0.42    0.29
   5  15   1    0.32    0.30
   5  15   1    0.77    0.37
   5  15   1   -0.08    0.29
   3 -16  -1    0.21    0.32
  -3  16   1   -0.35    0.34
  -3  16   1    0.31    0.39
   2 -16  -1    0.26    0.31
  -2  16   1   -0.70    0.21
  -2  16   1   -0.32    0.26
   1 -16  -1    0.28    0.34
  -1  16   1    0.64    0.34
  -1  16   1    0.99    0.40
   0 -16  -1    0.42    0.28
   0  16   1   -0.37    0.27
   0  16   1   -0.20    0.25
  -1 -16  -1    0.43    0.29
   1  16   1    0.36    0.30
   1  16   1    0.02    0.27
  -2 -16  -1    0.28    0.28
   2  16   1    0.65    0.34
   2  16   1    0.72    0.35
  -3 -16  -1    0.07    0.27
   3  16   1   -0.22    0.29
   3  16   1    0.65    0.34
  -4 -16  -1    0.45    0.34
   4  16   1   -0.14    0.28
   4  16   1   -0.05    0.30
   0 -17  -1   -0.40    0.24
   0  17   1    0.06    0.28
   0  17   1   -0.11    0.28
  -1 -17  -1    0.17    0.33
   1  17   1    1.28    0.43
   1  17   1    0.17    0.32
   2  17   1    0.75    0.37
   3  15  -2    0.02    0.28
   3  15  -2   -0.31    0.26
  -3 -15   2    0.25    0.34
  -3 -15   2    0.20    0.27
   2  15  -2    0.47    0.32
   2  15  -2    0.86    0.34
  -2 -15   2    0.16    0.29
  -2 -15   2    0.28    0.31
   1  15  -2   -0.07    0.27
   1  15  -2    0.01    0.29
  -1 -15   2    0.37    0.30
   0  15  -2    0.83    0.39
   0  15  -2    0.52    0.31
   0 -15   2    1.03    0.37
  -1  15  -2    0.80    0.32
  -1  15  -2    0.25    0.30
   1 -15   2    0.41    0.29
  -2  15  -2   -0.16    0.27
   2 -15   2    0.25    0.32
  -5 -14   2    1.30    0.47
   4  14  -2    0.41    0.29
   4  14  -2    0.06    0.29
  -4 -14   2    0.09    0.28
  -4 -14   2    0.33    0.28
   3  14  -2    1.51    0.40
   3  14  -2    1.10    0.41
  -3 -14   2    1.51    0.42
  -3 -14   2    1.22    0.43
   2  14  -2    1.04    0.35
   2  14  -2    0.76    0.33
  -2 -14   2    0.61    0.29
  -2 -14   2    1.01    0.37
   1  14  -2    0.02    0.27
   1  14  -2    0.18    0.28
  -1 -14   2    0.00    0.26
  -1 -14   2    0.22    0.26
   0  14  -2   -0.02    0.25
   0  14  -2    0.07    0.23
   0 -14   2   -0.04    0.27
  -1  14  -2    0.17    0.26
  -1  14  -2   -0.18    0.25
   1 -14   2    0.06    0.28
  -2  14  -2    0.18    0.25
  -2  14  -2    0.39    0.33
   2 -14   2   -0.26    0.22
   2 -14   2    0.56    0.25
  -3  14  -2   -0.04    0.32
   3 -14   2    0.23    0.24
   3 -14   2   -0.33    0.27
  -4  14  -2    0.37    0.35
   4 -14   2    0.27    0.33
   4 -14   2   -0.28    0.21
   6  13  -2    0.76    0.36
   6  13  -2    0.34    0.31
  -6 -13   2    0.57    0.40
   5  13  -2    0.10    0.24
   5  13  -2   -0.15    0.26
  -5 -13   2   -0.01    0.26
  -5 -13   2   -0.02    0.26
   4  13  -2   -0.26    0.21
   4  13  -2   -0.09    0.26
  -4 -13   2    0.51    0.31
  -4 -13   2   -0.67    0.17
   3  13  -2    0.70    0.31
   3  13  -2    0.52    0.26
  -3 -13   2    0.45    0.32
  -3 -13   2    0.70    0.30
   2  13  -2   -0.25    0.24
   2  13  -2   -0.03    0.22
  -2 -13   2    0.35    0.23
  -2 -13   2    0.48    0.27
   1  13  -2    0.21    0.28
   1  13  -2   -0.24    0.22
  -1 -13   2   -0.21    0.23
  -1 -13   2    0.38    0.27
   0  13  -2    0.04    0.26
   0  13  -2    0.38    0.27
   0 -13   2    0.14    0.26
   0 -13   2   -0.30    0.20
  -1  13  -2    0.69    0.33
  -1  13  -2    1.34    0.36
   1 -13   2    1.69    0.40
  -2  13  -2    0.49    0.33
  -2  13  -2    0.35    0.27
   2 -13   2    0.81    0.25
   2 -13   2    0.68    0.33
  -3  13  -2   -0.17    0.27
   3 -13   2   -0.01    0.26
   3 -13   2   -0.10    0.17
  -4  13  -2    0.15    0.30
   4 -13   2   -0.21    0.25
   4 -13   2   -0.30    0.19
  -5  13  -2    0.12    0.28
   5 -13   2    0.40    0.35
   5 -13   2   -0.11    0.22
   6  12  -2    0.44    0.38
   6  12  -2    0.74    0.32
  -6 -12   2    0.32    0.25
  -6 -12   2    0.55    0.34
   5  12  -2    1.14    0.37
   5  12  -2    2.02    0.38
   5  12  -2    1.07    0.37
  -5 -12   2    2.15    0.45
  -5 -12   2    1.12    0.34
   4  12  -2    0.08    0.24
   4  12  -2    0.30    0.23
  -4 -12   2    0.14    0.27
  -4 -12   2    0.23    0.29
   3  12  -2    0.24    0.27
   3  12  -2    0.08    0.21
  -3 -12   2   -0.19    0.21
  -3 -12   2   -0.13    0.23
   2  12  -2    0.28    0.24
   2  12  -2    0.68    0.31
  -2 -12   2    0.58    0.29
  -2 -12   2    0.19    0.24
   1  12  -2    2.76    0.29
   1  12  -2    2.84    0.48
   1  12  -2    2.94    0.44
  -1 -12   2    3.83    0.58
  -1 -12   2    2.19    0.42
   0  12  -2    4.39    0.55
   0  12  -2    3.79    0.52
   0 -12   2    4.01    0.50
   0 -12   2    3.99    0.53
  -1  12  -2    1.12    0.34
  -1  12  -2    1.34    0.37
   1 -12   2    1.61    0.36
   1 -12   2    1.01    0.31
  -2  12  -2    1.21    0.37
  -2  12  -2    1.38    0.38
   2 -12   2    1.54    0.30
   2 -12   2    1.38    0.39
  -3  12  -2    0.62    0.30
   3 -12   2    0.25    0.21
   3 -12   2   -0.14    0.22
  -4  12  -2    0.09    0.23
   4 -12   2   -0.34    0.17
   4 -12   2    0.12    0.28
  -5  12  -2    0.45    0.32
   5 -12   2    0.33    0.26
   5 -12   2    0.00    0.21
  -6  12  -2    0.19    0.32
   6 -12   2    0.28    0.27
   6 -12   2    0.16    0.26
   7  11  -2    0.86    0.40
   7  11  -2    0.82    0.36
  -7 -11   2    0.16    0.29
  -7 -11   2   -0.32    0.26
   6  11  -2    0.47    0.26
   6  11  -2    0.34    0.29
   6  11  -2   -0.01    0.28
  -6 -11   2   -0.17    0.27
  -6 -11   2   -0.23    0.26
   5  11  -2    0.26    0.29
   5  11  -2    0.26    0.28
   5  11  -2    0.17    0.20
  -5 -11   2    0.40    0.30
  -5 -11   2    0.09    0.21
   4  11  -2   -0.05    0.22
   4  11  -2    0.11    0.23
   4  11  -2    0.06    0.18
  -4 -11   2   -0.13    0.21
  -4 -11   2   -0.02    0.18
   3  11  -2    0.88    0.32
   3  11  -2    0.62    0.24
  -3 -11   2    0.81    0.30
  -3 -11   2    0.76    0.33
   2  11  -2    0.65    0.23
   2  11  -2    0.18    0.23
  -2 -11   2    0.35    0.22
  -2 -11   2    0.39    0.24
   1  11  -2   -0.26    0.09
   1  11  -2   -0.07    0.22
   1  11  -2    0.15    0.22
  -1 -11   2    0.09    0.21
  -1 -11   2   -0.16    0.19
   0  11  -2    1.10    0.16
   0  11  -2    1.04    0.29
   0  11  -2    1.34    0.30
   0 -11   2    1.22    0.33
   0 -11   2    1.20    0.29
  -1  11  -2    8.70    0.65
  -1  11  -2    8.21    0.39
  -1  11  -2    9.30    0.70
   1 -11   2    9.92    0.68
   1 -11   2    9.43    0.69
  -2  11  -2    0.86    0.31
  -2  11  -2    0.99    0.30
   2 -11   2    1.74    0.40
   2 -11   2    1.48    0.29
  -3  11  -2    0.07    0.24
   3 -11   2    0.07    0.19
   3 -11   2    0.04    0.23
  -4  11  -2    0.15    0.26
   4 -11   2    0.23    0.24
   4 -11   2   -0.18    0.18
  -5  11  -2    2.25    0.43
   5 -11   2    2.17    0.39
   5 -11   2    1.40    0.37
  -6  11  -2    0.27    0.31
   6 -11   2    0.91    0.31
   6 -11   2    0.58    0.31
   8  10  -2    1.08    0.42
   8  10  -2    1.08    0.38
  -8 -10   2    0.79    0.39
  -8 -10   2    0.92    0.38
   7  10  -2    0.23    0.29
   7  10  -2   -0.05    0.28
  -7 -10   2    0.03    0.26
  -7 -10   2   -0.18    0.25
   6  10  -2    0.21    0.30
   6  10  -2    0.08    0.19
   6  10  -2    0.16    0.29
  -6 -10   2    0.33    0.31
  -6 -10   2    0.23    0.23
   5  10  -2    0.52    0.28
   5  10  -2    0.19    0.25
   5  10  -2    0.27    0.22
  -5 -10   2    0.32    0.28
  -5 -10   2    0.27    0.23
   4  10  -2    0.65    0.24
   4  10  -2    0.56    0.28
   4  10  -2    0.79    0.32
  -4 -10   2    0.44    0.26
  -4 -10   2    0.41    0.28
   3  10  -2    1.01    0.25
   3  10  -2    1.04    0.30
   3  10  -2    0.57    0.22
  -3 -10   2    0.77    0.28
  -3 -10   2    0.77    0.26
   2  10  -2   -0.09    0.13
   2  10  -2   -0.02    0.19
   2  10  -2   -0.16    0.15
  -2 -10   2    0.04    0.20
  -2 -10   2   -0.12    0.18
   1  10  -2   14.56    0.84
   1  10  -2   13.67    0.64
   1  10  -2   14.16    0.78
  -1 -10   2   13.61    0.82
  -1 -10   2   14.47    0.85
   0  10  -2   12.40    0.71
   0  10  -2   11.09    0.50
   0  10  -2   10.57    0.71
   0 -10   2   10.69    0.71
   0 -10   2   10.01    0.68
  -1  10  -2    0.59    0.27
  -1  10  -2    0.32    0.09
  -1  10  -2    0.00    0.21
   1 -10   2    0.21    0.21
   1 -10   2    0.24    0.22
  -2  10  -2    3.73    0.50
  -2  10  -2    4.21    0.50
  -2  10  -2    4.66    0.26
   2 -10   2    4.37    0.46
   2 -10   2    4.57    0.50
  -3  10  -2   27.06    1.29
  -3  10  -2   23.48    1.01
   3 -10   2   25.74    1.21
   3 -10   2   28.41    1.29
  -4  10  -2    0.39    0.16
  -4  10  -2    0.61    0.29
   4 -10   2    1.16    0.36
   4 -10   2    0.29    0.22
  -5  10  -2    1.39    0.38
   5 -10   2    1.40    0.34
   5 -10   2    0.97    0.28
  -6  10  -2    1.69    0.38
   6 -10   2    1.86    0.44
   6 -10   2    2.36    0.44
  -7  10  -2    0.12    0.24
   7 -10   2    0.17    0.25
   7 -10   2    0.12    0.27
   7 -10   2    0.08    0.27
   8   9  -2   -0.27    0.26
   8   9  -2   -0.13    0.28
  -8  -9   2   -0.04    0.22
  -8  -9   2    0.30    0.30
   7   9  -2    2.01    0.43
   7   9  -2    2.59    0.38
   7   9  -2    2.66    0.53
  -7  -9   2    2.71    0.46
  -7  -9   2    1.78    0.39
   6   9  -2   -0.25    0.16
   6   9  -2    0.28    0.24
   6   9  -2    0.26    0.27
  -6  -9   2   -0.11    0.22
  -6  -9   2   -0.11    0.19
   5   9  -2    0.91    0.29
   5   9  -2    1.15    0.27
   5   9  -2    1.62    0.37
  -5  -9   2    1.27    0.30
  -5  -9   2    1.43    0.36
   4   9  -2    0.08    0.19
   4   9  -2    0.00    0.14
   4   9  -2   -0.04    0.19
  -4  -9   2   -0.11    0.19
  -4  -9   2    0.16    0.22
   3   9  -2   -0.13    0.14
   3   9  -2   -0.05    0.17
   3   9  -2    0.09    0.16
   3   9  -2    0.13    0.20
  -3  -9   2    0.03    0.16
  -3  -9   2    0.07    0.20
   2   9  -2   -0.12    0.14
   2   9  -2   -0.23    0.16
   2   9  -2   -0.05    0.12
  -2  -9   2   -0.01    0.17
  -2  -9   2   -0.08    0.16
   1   9  -2   10.94    0.52
   1   9  -2    9.68    0.61
   1   9  -2   11.83    0.70
  -1  -9   2   10.23    0.66
  -1  -9   2   11.70    0.69
   0   9  -2   -0.10    0.14
   0   9  -2   -0.04    0.06
   0   9  -2   -0.09    0.14
   0  -9   2   -0.01    0.15
   0  -9   2   -0.02    0.15
  -1   9  -2   -0.10    0.06
  -1   9  -2   -0.15    0.13
  -1   9  -2   -0.09    0.17
   1  -9   2   -0.13    0.14
   1  -9   2   -0.17    0.14
  -2   9  -2   -0.06    0.14
  -2   9  -2   -0.16    0.18
  -2   9  -2    0.07    0.08
   2  -9   2    0.17    0.16
   2  -9   2    0.01    0.15
   2  -9   2   -0.07    0.15
  -3   9  -2   32.39    1.29
  -3   9  -2   33.13    1.49
   3  -9   2   31.62    1.44
   3  -9   2   35.93    1.50
  -4   9  -2    9.68    0.52
  -4   9  -2   10.78    0.71
  -4   9  -2    8.31    0.53
   4  -9   2    9.93    0.69
   4  -9   2    7.65    0.62
  -5   9  -2   13.26    0.85
  -5   9  -2   14.10    0.71
   5  -9   2   12.20    0.82
   5  -9   2   13.26    0.83
  -6   9  -2    0.67    0.26
   6  -9   2    0.13    0.22
   6  -9   2    0.34    0.27
  -7   9  -2    0.97    0.32
   7  -9   2    1.15    0.37
   7  -9   2    0.91    0.37
   7  -9   2    0.42    0.28
  -8   9  -2   -0.09    0.28
   8  -9   2    0.16    0.30
   8  -9   2   -0.02    0.29
   8   8  -2    1.80    0.48
   8   8  -2    1.86    0.44
  -8  -8   2    2.23    0.43
  -8  -8   2    2.10    0.41
   7   8  -2    0.61    0.35
   7   8  -2    0.92    0.34
   7   8  -2    0.73    0.26
  -7  -8   2    0.94    0.34
  -7  -8   2    0.86    0.29
   6   8  -2    9.70    0.74
   6   8  -2   10.19    0.79
   6   8  -2   11.06    0.63
  -6  -8   2    9.08    0.71
  -6  -8   2    9.59    0.71
   5   8  -2    0.86    0.28
   5   8  -2    1.20    0.34
   5   8  -2    0.66    0.21
  -5  -8   2    1.01    0.32
  -5  -8   2    0.61    0.25
   4   8  -2    1.61    0.34
   4   8  -2    1.75    0.33
   4   8  -2    1.88    0.29
  -4  -8   2    2.26    0.38
  -4  -8   2    1.89    0.34
  -4  -8   2    1.93    0.26
   3   8  -2    1.23    0.30
   3   8  -2    1.39    0.24
   3   8  -2    1.95    0.33
   3   8  -2    1.33    0.24
  -3  -8   2    1.28    0.22
  -3  -8   2    1.55    0.29
  -3  -8   2    1.42    0.30
   2   8  -2   10.11    0.53
   2   8  -2   10.39    0.63
   2   8  -2   10.70    0.58
  -2  -8   2   11.00    0.64
  -2  -8   2   10.22    0.56
  -2  -8   2    8.48    0.60
   1   8  -2    0.03    0.14
   1   8  -2    0.01    0.12
   1   8  -2    0.05    0.09
  -1  -8   2    0.08    0.13
  -1  -8   2    0.03    0.12
  -1  -8   2   -0.07    0.14
   0   8  -2    0.30    0.16
   0   8  -2    0.23    0.15
   0   8  -2    0.03    0.07
   0   8  -2   -0.11    0.14
   0  -8   2    0.26    0.17
   0  -8   2    0.14    0.14
  -1   8  -2    3.58    0.38
  -1   8  -2    4.52    0.23
  -1   8  -2    4.51    0.46
  -1   8  -2    5.52    0.50
   1  -8   2    4.04    0.41
   1  -8   2    4.99    0.44
  -2   8  -2    0.35    0.15
  -2   8  -2    0.38    0.19
  -2   8  -2    0.08    0.14
  -2   8  -2    0.44    0.10
  -2   8  -2    0.18    0.15
   2  -8   2    0.33    0.17
   2  -8   2    0.22    0.15
   2  -8   2    0.28    0.17
  -3   8  -2    2.21    0.22
  -3   8  -2    1.78    0.25
  -3   8  -2    2.09    0.35
   3  -8   2    2.12    0.33
   3  -8   2    1.85    0.20
   3  -8   2    2.02    0.32
  -4   8  -2    4.64    0.34
  -4   8  -2    4.36    0.35
  -4   8  -2    4.69    0.53
   4  -8   2    5.18    0.58
   4  -8   2    4.02    0.47
   4  -8   2    4.93    0.34
  -5   8  -2    1.24    0.30
  -5   8  -2    1.16    0.25
   5  -8   2    1.03    0.31
   5  -8   2    1.70    0.36
   5  -8   2    0.88    0.20
  -6   8  -2    9.77    0.64
  -6   8  -2   10.17    0.72
   6  -8   2    9.65    0.72
   6  -8   2   10.11    0.72
  -7   8  -2   -0.05    0.21
   7  -8   2    0.11    0.25
   7  -8   2   -0.08    0.21
   7  -8   2    0.23    0.23
  -8   8  -2    0.66    0.30
   8  -8   2    1.02    0.37
   8  -8   2    0.71    0.29
   8  -8   2    1.34    0.39
   9   7  -2   -0.04    0.31
   9   7  -2    0.22    0.28
   9   7  -2    0.07    0.30
  -9  -7   2    0.04    0.25
  -9  -7   2    0.11    0.26
   8   7  -2    0.82    0.32
   8   7  -2    0.33    0.31
   8   7  -2    0.00    0.20
   8   7  -2   -0.36    0.25
  -8  -7   2    0.09    0.25
  -8  -7   2   -0.06    0.21
   7   7  -2    2.81    0.48
   7   7  -2    2.32    0.35
   7   7  -2    2.10    0.45
   7   7  -2    2.52    0.44
  -7  -7   2    2.17    0.40
  -7  -7   2    2.30    0.45
   6   7  -2    0.47    0.27
   6   7  -2    0.10    0.18
   6   7  -2    0.32    0.21
  -6  -7   2    0.52    0.24
  -6  -7   2    0.12    0.19
   5   7  -2    4.28    0.40
   5   7  -2    3.90    0.50
   5   7  -2    3.54    0.42
  -5  -7   2    2.94    0.38
  -5  -7   2    4.43    0.50
   4   7  -2    0.49    0.22
   4   7  -2   -0.04    0.15
   4   7  -2   -0.12    0.12
  -4  -7   2    0.23    0.19
  -4  -7   2    0.14    0.16
   3   7  -2    3.55    0.37
   3   7  -2    4.49    0.36
   3   7  -2    4.74    0.35
   3   7  -2    4.92    0.50
  -3  -7   2    4.13    0.40
  -3  -7   2    4.97    0.48
  -3  -7   2    4.25    0.32
   2   7  -2    1.32    0.25
   2   7  -2    0.87    0.22
   2   7  -2    1.34    0.21
   2   7  -2    1.26    0.19
  -2  -7   2    1.32    0.21
  -2  -7   2    1.51    0.27
  -2  -7   2    1.28    0.24
  -2  -7   2    1.75    0.25
   1   7  -2    5.62    0.41
   1   7  -2    4.83    0.30
   1   7  -2    5.02    0.45
   1   7  -2    5.40    0.37
  -1  -7   2    5.07    0.40
  -1  -7   2    5.47    0.37
  -1  -7   2    4.99    0.40
   0   7  -2    2.01    0.30
   0   7  -2    2.15    0.30
   0   7  -2    1.62    0.16
   0   7  -2    1.84    0.26
   0   7  -2    2.16    0.28
   0  -7   2    1.87    0.25
   0  -7   2    2.07    0.31
   0  -7   2    1.72    0.26
  -1   7  -2    5.56    0.41
  -1   7  -2    3.69    0.39
  -1   7  -2    4.83    0.23
  -1   7  -2    5.41    0.38
  -1   7  -2    5.60    0.41
   1  -7   2    5.07    0.38
   1  -7   2    4.26    0.39
  -2   7  -2    0.22    0.16
  -2   7  -2    0.08    0.13
  -2   7  -2    0.11    0.08
  -2   7  -2    0.12    0.13
  -2   7  -2    0.04    0.13
   2  -7   2    0.08    0.12
   2  -7   2    0.16    0.13
   2  -7   2    0.06    0.14
  -3   7  -2    8.97    0.47
  -3   7  -2    9.76    0.56
  -3   7  -2    8.46    0.43
  -3   7  -2    8.48    0.56
   3  -7   2    7.95    0.42
   3  -7   2    8.49    0.56
   3  -7   2    7.90    0.54
  -4   7  -2    2.14    0.31
  -4   7  -2    2.11    0.23
  -4   7  -2    2.02    0.25
   4  -7   2    2.41    0.26
   4  -7   2    1.92    0.31
   4  -7   2    1.99    0.33
  -5   7  -2    3.64    0.26
  -5   7  -2    4.26    0.51
  -5   7  -2    3.69    0.39
   5  -7   2    4.76    0.54
   5  -7   2    4.84    0.52
   5  -7   2    3.30    0.34
  -6   7  -2    1.05    0.27
  -6   7  -2    1.03    0.27
   6  -7   2    0.78    0.27
   6  -7   2    1.10    0.30
   6  -7   2    1.05    0.30
  -7   7  -2    0.13    0.24
   7  -7   2   -0.14    0.19
   7  -7   2    0.13    0.21
   7  -7   2   -0.35    0.18
  -8   7  -2   -0.11    0.21
   8  -7   2    0.42    0.32
   8  -7   2    0.14    0.25
   8  -7   2   -0.18    0.22
   9   6  -2   -0.25    0.24
   9   6  -2    0.56    0.36
   9   6  -2    0.06    0.27
  -9  -6   2    0.26    0.23
  -9  -6   2   -0.05    0.25
   8   6  -2    0.07    0.18
   8   6  -2   -0.15    0.26
   8   6  -2    0.38    0.31
   8   6  -2   -0.08    0.26
  -8  -6   2    0.04    0.24
  -8  -6   2    0.09    0.23
   7   6  -2    0.18    0.23
   7   6  -2    0.36    0.19
   7   6  -2    0.47    0.27
   7   6  -2    0.15    0.24
  -7  -6   2    0.45    0.24
  -7  -6   2    0.35    0.24
   6   6  -2    1.70    0.37
   6   6  -2    1.37    0.33
   6   6  -2    1.66    0.27
   6   6  -2    0.95    0.26
  -6  -6   2    1.09    0.27
  -6  -6   2    1.60    0.31
   5   6  -2   16.83    0.79
   5   6  -2   17.12    0.91
   5   6  -2   16.75    0.93
   5   6  -2   16.81    0.89
  -5  -6   2   15.76    0.87
  -5  -6   2   16.27    0.87
   4   6  -2    0.22    0.13
   4   6  -2    0.10    0.15
   4   6  -2    0.02    0.16
  -4  -6   2    0.06    0.17
  -4  -6   2   -0.02    0.13
   3   6  -2   21.08    0.97
   3   6  -2   20.52    0.89
   3   6  -2   22.03    1.01
   3   6  -2   20.74    0.93
  -3  -6   2   21.26    0.97
  -3  -6   2   19.32    0.96
  -3  -6   2   20.04    0.88
   2   6  -2   29.48    1.29
   2   6  -2   31.55    1.25
   2   6  -2   33.37    1.32
   2   6  -2   31.49    1.25
   2   6  -2   32.45    1.36
  -2  -6   2   31.65    1.25
  -2  -6   2   31.27    1.29
  -2  -6   2   30.98    1.31
  -2  -6   2   29.61    1.31
   1   6  -2    0.87    0.20
   1   6  -2    0.72    0.18
   1   6  -2    0.69    0.17
   1   6  -2    0.77    0.17
   1   6  -2    0.77    0.13
  -1  -6   2    0.82    0.20
  -1  -6   2    0.86    0.17
  -1  -6   2    0.65    0.16
  -1  -6   2    0.76    0.17
  -1  -6   2    0.97    0.20
   0   6  -2    5.74    0.39
   0   6  -2    6.83    0.42
   0   6  -2    5.65    0.39
   0   6  -2    6.68    0.42
   0  -6   2    5.66    0.41
   0  -6   2    5.53    0.37
   0  -6   2    6.39    0.42
   0  -6   2    6.75    0.41
   0  -6   2    6.19    0.42
  -1   6  -2    1.04    0.20
  -1   6  -2    0.58    0.16
  -1   6  -2    0.74    0.08
  -1   6  -2    1.17    0.22
  -1   6  -2    0.70    0.18
   1  -6   2    0.75    0.19
   1  -6   2    0.70    0.17
   1  -6   2    0.77    0.17
   1  -6   2    0.61    0.15
  -2   6  -2    1.35    0.22
  -2   6  -2    1.27    0.14
  -2   6  -2    1.14    0.19
  -2   6  -2    1.25    0.22
  -2   6  -2    0.99    0.20
   2  -6   2    1.10    0.22
   2  -6   2    1.22    0.22
   2  -6   2    1.05    0.12
   2  -6   2    1.10    0.18
  -3   6  -2    9.18    0.52
  -3   6  -2    8.22    0.52
  -3   6  -2    8.42    0.42
  -3   6  -2    8.32    0.43
   3  -6   2    7.59    0.51
   3  -6   2    7.89    0.51
   3  -6   2    7.90    0.41
  -4   6  -2    3.84    0.35
  -4   6  -2    4.50    0.28
  -4   6  -2    3.89    0.42
  -4   6  -2    6.03    0.53
   4  -6   2    3.87    0.39
   4  -6   2    4.04    0.30
   4  -6   2    4.82    0.46
  -5   6  -2    0.79    0.23
  -5   6  -2    0.81    0.11
  -5   6  -2    0.68    0.21
   5  -6   2    0.67    0.24
   5  -6   2    0.68    0.17
   5  -6   2    0.97    0.24
  -6   6  -2    4.31    0.55
  -6   6  -2    2.99    0.40
   6  -6   2    2.76    0.42
   6  -6   2    3.61    0.48
   6  -6   2    3.15    0.43
  -7   6  -2    0.93    0.31
   7  -6   2    0.38    0.25
   7  -6   2    1.68    0.40
   7  -6   2    1.38    0.35
  -8   6  -2   -0.21    0.20
   8  -6   2    0.11    0.20
   8  -6   2    0.20    0.24
   8  -6   2   -0.02    0.24
  -9   6  -2    0.74    0.34
   9  -6   2    0.39    0.33
   9  -6   2    1.61    0.43
   9   5  -2    0.00    0.30
   9   5  -2    0.25    0.26
   9   5  -2    0.52    0.30
   9   5  -2    0.00    0.25
  -9  -5   2   -0.23    0.22
  -9  -5   2   -0.05    0.24
   8   5  -2    0.24    0.20
   8   5  -2    0.50    0.29
   8   5  -2    0.00    0.24
   8   5  -2   -0.02    0.23
  -8  -5   2   -0.02    0.22
  -8  -5   2    0.25    0.25
   7   5  -2    0.06    0.20
   7   5  -2    0.40    0.28
   7   5  -2   -0.21    0.17
   7   5  -2    0.17    0.17
  -7  -5   2    0.16    0.21
  -7  -5   2    0.25    0.19
   6   5  -2   -0.03    0.18
   6   5  -2    0.12    0.20
   6   5  -2    0.27    0.15
   6   5  -2   -0.29    0.15
  -6  -5   2   -0.12    0.14
  -6  -5   2    0.17    0.18
   5   5  -2    4.38    0.33
   5   5  -2    3.56    0.43
   5   5  -2    2.97    0.35
   5   5  -2    3.55    0.42
  -5  -5   2    2.78    0.33
  -5  -5   2    4.07    0.42
   4   5  -2    0.76    0.19
   4   5  -2    0.74    0.22
   4   5  -2    0.25    0.18
   4   5  -2    0.91    0.24
   4   5  -2    0.88    0.17
  -4  -5   2    0.45    0.20
  -4  -5   2    0.52    0.17
   3   5  -2    8.18    0.44
   3   5  -2    9.08    0.52
   3   5  -2    8.29    0.52
   3   5  -2    9.02    0.50
   3   5  -2    8.50    0.55
  -3  -5   2    9.02    0.52
  -3  -5   2    8.91    0.51
  -3  -5   2    8.04    0.49
  -3  -5   2    8.81    0.44
  -3  -5   2    8.41    0.52
   2   5  -2    4.37    0.30
   2   5  -2    4.62    0.37
   2   5  -2    4.62    0.34
   2   5  -2    4.73    0.34
   2   5  -2    3.79    0.28
   2   5  -2    4.18    0.39
  -2  -5   2    3.26    0.32
  -2  -5   2    4.37    0.35
  -2  -5   2    3.74    0.27
  -2  -5   2    4.05    0.37
  -2  -5   2    3.73    0.35
   1   5  -2   27.64    1.12
   1   5  -2   26.89    1.11
   1   5  -2   26.83    1.08
   1   5  -2   27.25    1.04
   1   5  -2   28.17    1.11
  -1  -5   2   27.52    1.11
  -1  -5   2   25.60    1.11
  -1  -5   2   28.83    1.16
  -1  -5   2   25.95    1.07
  -1  -5   2   24.89    1.10
   0   5  -2   -0.07    0.11
   0   5  -2    0.05    0.10
   0   5  -2   -0.07    0.10
   0   5  -2    0.10    0.09
   0  -5   2   -0.02    0.09
   0  -5   2    0.01    0.09
   0  -5   2   -0.03    0.11
   0  -5   2   -0.06    0.08
   0  -5   2   -0.07    0.07
  -1   5  -2    1.61    0.10
  -1   5  -2    1.24    0.21
  -1   5  -2    1.46    0.20
  -1   5  -2    1.81    0.22
  -1   5  -2    1.83    0.24
   1  -5   2    1.76    0.23
   1  -5   2    1.67    0.21
   1  -5   2    1.87    0.23
   1  -5   2    1.33    0.18
  -2   5  -2   18.27    0.72
  -2   5  -2   16.81    0.66
  -2   5  -2   17.21    0.77
  -2   5  -2   16.50    0.77
   2  -5   2   16.31    0.76
   2  -5   2   16.65    0.67
   2  -5   2   15.25    0.71
   2  -5   2   17.62    0.77
   2  -5   2   17.37    0.78
   2  -5   2   15.28    0.76
  -3   5  -2    5.78    0.42
  -3   5  -2    6.56    0.41
  -3   5  -2    5.94    0.32
  -3   5  -2    5.86    0.34
   3  -5   2    5.92    0.32
   3  -5   2    6.13    0.42
   3  -5   2    5.51    0.41
  -4   5  -2    0.33    0.09
  -4   5  -2    0.28    0.14
  -4   5  -2    0.41    0.15
  -4   5  -2    0.57    0.19
   4  -5   2    0.30    0.14
   4  -5   2    0.64    0.21
   4  -5   2    0.32    0.12
  -5   5  -2    0.21    0.13
  -5   5  -2    0.21    0.05
  -5   5  -2    0.07    0.15
  -5   5  -2    0.19    0.16
   5  -5   2    0.22    0.14
   5  -5   2    0.08    0.12
   5  -5   2    0.00    0.16
  -6   5  -2    3.52    0.46
   6  -5   2    3.00    0.43
   6  -5   2    3.87    0.47
   6  -5   2    3.20    0.45
  -7   5  -2    0.10    0.22
   7  -5   2    0.61    0.28
   7  -5   2    0.42    0.25
   7  -5   2    0.13    0.23
  -8   5  -2   -0.20    0.21
   8  -5   2   -0.16    0.23
   8  -5   2   -0.01    0.26
   8  -5   2   -0.14    0.22
  -9   5  -2    0.42    0.28
   9  -5   2    0.15    0.25
   9  -5   2   -0.34    0.25
   9  -5   2    0.40    0.29
   9   4  -2    0.66    0.31
   9   4  -2    0.22    0.22
   9   4  -2    0.06    0.29
   9   4  -2    0.08    0.29
  -9  -4   2    0.09    0.25
  -9  -4   2    0.02    0.22
   8   4  -2    0.14    0.18
   8   4  -2    0.27    0.27
   8   4  -2    0.07    0.24
   8   4  -2    0.04    0.20
  -8  -4   2    0.49    0.26
  -8  -4   2    0.52    0.24
   7   4  -2    0.66    0.28
   7   4  -2    0.46    0.20
   7   4  -2    1.01    0.32
   7   4  -2    0.92    0.26
  -7  -4   2    0.99    0.27
  -7  -4   2    0.97    0.26
   6   4  -2    0.42    0.21
   6   4  -2    0.76    0.27
   6   4  -2    0.26    0.23
   6   4  -2    0.49    0.17
  -6  -4   2    0.75    0.24
  -6  -4   2    0.76    0.23
   5   4  -2   -0.07    0.14
   5   4  -2   -0.03    0.10
   5   4  -2    0.03    0.15
   5   4  -2    0.09    0.16
  -5  -4   2   -0.09    0.13
  -5  -4   2    0.06    0.15
   4   4  -2   26.91    1.15
   4   4  -2   26.44    1.13
   4   4  -2   26.22    1.09
   4   4  -2   24.22    1.09
   4   4  -2   24.91    1.10
   4   4  -2   24.12    1.01
  -4  -4   2   23.95    1.07
  -4  -4   2   23.45    1.08
   3   4  -2    3.57    0.35
   3   4  -2    2.79    0.23
   3   4  -2    3.38    0.34
   3   4  -2    3.48    0.37
   3   4  -2    3.04    0.31
   3   4  -2    3.66    0.33
  -3  -4   2    3.79    0.37
  -3  -4   2    2.81    0.31
  -3  -4   2    3.10    0.33
  -3  -4   2    2.98    0.32
  -3  -4   2    3.30    0.35
   2   4  -2    0.46    0.11
   2   4  -2    0.52    0.14
   2   4  -2    0.45    0.15
   2   4  -2    0.44    0.13
   2   4  -2    0.53    0.14
   2   4  -2    0.65    0.14
  -2  -4   2    0.47    0.14
  -2  -4   2    0.56    0.16
  -2  -4   2    0.49    0.12
  -2  -4   2    0.86    0.16
  -2  -4   2    0.70    0.12
  -2  -4   2    0.64    0.16
   1   4  -2    4.02    0.29
   1   4  -2    3.97    0.29
   1   4  -2    3.74    0.24
   1   4  -2    3.77    0.23
  -1  -4   2    4.17    0.29
  -1  -4   2    3.70    0.28
  -1  -4   2    3.96    0.29
  -1  -4   2    3.73    0.28
  -1  -4   2    4.01    0.25
   0   4  -2    3.35    0.25
   0   4  -2    3.50    0.25
   0   4  -2    3.04    0.16
   0   4  -2    3.37    0.26
   0   4  -2    3.62    0.31
   0  -4   2    3.18    0.25
   0  -4   2    3.53    0.24
   0  -4   2    3.20    0.25
   0  -4   2    3.43    0.26
  -1   4  -2    6.90    0.29
  -1   4  -2    8.39    0.40
  -1   4  -2    7.72    0.42
  -1   4  -2    8.48    0.42
  -1   4  -2    7.39    0.40
   1  -4   2    8.00    0.42
   1  -4   2    7.50    0.40
   1  -4   2    7.93    0.41
   1  -4   2    7.73    0.40
  -2   4  -2   28.95    1.13
  -2   4  -2   27.92    1.13
  -2   4  -2   27.08    1.05
  -2   4  -2   28.04    1.06
   2  -4   2   27.76    1.05
   2  -4   2   27.00    1.14
   2  -4   2   27.71    1.07
   2  -4   2   29.47    1.13
   2  -4   2   27.91    1.12
   2  -4   2   27.23    1.13
  -3   4  -2   28.76    1.16
  -3   4  -2   27.56    1.12
  -3   4  -2   28.36    1.05
  -3   4  -2   28.60    1.17
   3  -4   2   28.72    1.16
   3  -4   2   27.20    1.18
   3  -4   2   28.44    1.20
   3  -4   2   28.31    1.11
   3  -4   2   28.26    1.16
  -4   4  -2    1.33    0.23
  -4   4  -2    1.57    0.25
  -4   4  -2    1.43    0.12
  -4   4  -2    1.24    0.21
   4  -4   2    1.29    0.19
   4  -4   2    1.24    0.24
   4  -4   2    1.65    0.26
  -5   4  -2    0.24    0.14
  -5   4  -2    0.42    0.18
  -5   4  -2    0.54    0.18
   5  -4   2    0.36    0.18
   5  -4   2    0.21    0.15
   5  -4   2    0.30    0.14
   5  -4   2    0.09    0.16
  -6   4  -2   -0.09    0.18
   6  -4   2    0.07    0.15
   6  -4   2    0.02    0.16
   6  -4   2    0.12    0.19
  -7   4  -2    1.35    0.32
   7  -4   2    2.09    0.36
   7  -4   2    2.43    0.42
   7  -4   2    2.86    0.44
  -8   4  -2   -0.02    0.19
   8  -4   2    0.13    0.24
   8  -4   2   -0.28    0.22
   8  -4   2   -0.43    0.18
  -9   4  -2   -0.03    0.23
   9  -4   2    0.00    0.27
   9  -4   2   -0.05    0.27
   9  -4   2    0.14    0.24
  10   3  -2    0.01    0.29
  10   3  -2    0.34    0.32
  10   3  -2    0.24    0.36
 -10  -3   2    0.38    0.32
   9   3  -2    0.60    0.29
   9   3  -2    0.84    0.32
   9   3  -2    0.41    0.30
  -9  -3   2    0.39    0.26
  -9  -3   2    0.55    0.25
   8   3  -2   -0.23    0.21
   8   3  -2   -0.01    0.21
   8   3  -2   -0.08    0.22
  -8  -3   2    0.32    0.21
  -8  -3   2    0.51    0.25
   7   3  -2    0.23    0.22
   7   3  -2    0.34    0.24
   7   3  -2    0.35    0.23
  -7  -3   2    0.39    0.21
  -7  -3   2    0.10    0.18
   6   3  -2    0.74    0.25
   6   3  -2    1.08    0.28
   6   3  -2    0.52    0.21
  -6  -3   2    0.46    0.18
  -6  -3   2    0.53    0.22
   5   3  -2   -0.03    0.12
   5   3  -2   -0.15    0.14
   5   3  -2    0.06    0.10
   5   3  -2   -0.28    0.10
   5   3  -2    0.03    0.15
  -5  -3   2   -0.17    0.12
  -5  -3   2    0.02    0.11
   4   3  -2   22.06    0.89
   4   3  -2   20.86    0.92
   4   3  -2   21.08    0.96
   4   3  -2   22.88    1.01
   4   3  -2   21.00    0.98
   4   3  -2   22.50    0.97
   4   3  -2   22.20    0.99
  -4  -3   2   21.48    0.96
  -4  -3   2   21.67    0.94
  -4  -3   2   21.58    0.97
  -4  -3   2   21.63    0.98
   3   3  -2    5.10    0.37
   3   3  -2    5.48    0.36
   3   3  -2    4.35    0.32
   3   3  -2    5.49    0.30
   3   3  -2    5.31    0.38
   3   3  -2    5.32    0.36
   3   3  -2    4.83    0.36
  -3  -3   2    5.43    0.36
  -3  -3   2    5.00    0.36
  -3  -3   2    5.40    0.36
  -3  -3   2    5.09    0.35
  -3  -3   2    5.92    0.38
   2   3  -2    2.61    0.27
   2   3  -2    2.27    0.22
   2   3  -2    2.78    0.26
   2   3  -2    2.02    0.17
   2   3  -2    2.75    0.27
   2   3  -2    2.03    0.23
  -2  -3   2    2.44    0.24
  -2  -3   2    2.63    0.26
  -2  -3   2    2.42    0.25
  -2  -3   2    2.35    0.17
  -2  -3   2    2.78    0.26
  -2  -3   2    2.01    0.22
   1   3  -2  103.95    3.64
   1   3  -2  106.17    3.74
   1   3  -2  101.31    3.63
   1   3  -2  102.26    3.64
   1   3  -2  103.68    3.69
   1   3  -2  103.88    3.65
  -1  -3   2   95.19    3.72
  -1  -3   2  102.66    3.66
  -1  -3   2  105.09    3.64
  -1  -3   2  103.66    3.64
  -1  -3   2  103.00    3.63
   0   3  -2    8.04    0.39
   0   3  -2    8.74    0.41
   0   3  -2    8.89    0.42
   0   3  -2    8.49    0.41
   0   3  -2    8.48    0.33
   0  -3   2    8.03    0.39
   0  -3   2    9.05    0.42
   0  -3   2    8.79    0.41
   0  -3   2    8.22    0.41
  -1   3  -2   -0.04    0.07
  -1   3  -2   -0.06    0.07
  -1   3  -2   -0.02    0.08
  -1   3  -2   -0.07    0.07
   1  -3   2   -0.01    0.07
   1  -3   2    0.02    0.03
   1  -3   2   -0.06    0.07
   1  -3   2   -0.03    0.08
   1  -3   2    0.05    0.08
  -2   3  -2    2.32    0.17
  -2   3  -2    2.00    0.21
  -2   3  -2    2.17    0.17
  -2   3  -2    2.86    0.26
   2  -3   2    2.31    0.22
   2  -3   2    2.58    0.25
   2  -3   2    2.49    0.16
   2  -3   2    2.16    0.16
   2  -3   2    2.57    0.24
   2  -3   2    2.18    0.24
  -3   3  -2    1.92    0.23
  -3   3  -2    1.31    0.20
  -3   3  -2    2.10    0.21
  -3   3  -2    1.92    0.13
  -3   3  -2    1.67    0.22
   3  -3   2    2.67    0.28
   3  -3   2    2.24    0.26
   3  -3   2    1.90    0.19
   3  -3   2    1.71    0.21
   3  -3   2    1.92    0.26
  -4   3  -2    4.89    0.43
  -4   3  -2    3.89    0.32
  -4   3  -2    4.74    0.34
   4  -3   2    4.24    0.31
   4  -3   2    4.12    0.33
   4  -3   2    4.96    0.45
  -5   3  -2    1.38    0.25
  -5   3  -2    1.09    0.21
   5  -3   2    0.90    0.23
   5  -3   2    1.05    0.23
   5  -3   2    0.75    0.18
   5  -3   2    1.19    0.24
  -6   3  -2    3.74    0.38
  -6   3  -2    3.64    0.40
   6  -3   2    3.65    0.42
   6  -3   2    4.65    0.50
   6  -3   2    3.96    0.41
  -7   3  -2    0.30    0.20
   7  -3   2    0.50    0.22
   7  -3   2    0.21    0.23
   7  -3   2    0.17    0.23
  -8   3  -2   -0.08    0.20
   8  -3   2   -0.17    0.23
   8  -3   2   -0.09    0.22
   8  -3   2   -0.13    0.19
  -9   3  -2    0.24    0.25
   9  -3   2    0.40    0.33
   9  -3   2    0.31    0.31
   9  -3   2    0.35    0.25
  10   2  -2   -0.13    0.25
  10   2  -2    0.01    0.29
  10   2  -2    0.49    0.34
 -10  -2   2    0.09    0.24
   9   2  -2    0.24    0.25
   9   2  -2   -0.16    0.21
   9   2  -2    0.16    0.28
  -9  -2   2    0.03    0.21
   8   2  -2    0.98    0.35
   8   2  -2    0.53    0.27
   8   2  -2    0.46    0.29
  -8  -2   2    0.48    0.28
  -8  -2   2    0.18    0.18
   7   2  -2    0.09    0.20
   7   2  -2   -0.25    0.17
   7   2  -2    0.15    0.20
  -7  -2   2    0.15    0.15
  -7  -2   2    0.06    0.19
   6   2  -2    8.90    0.61
   6   2  -2    9.36    0.63
   6   2  -2   10.18    0.63
   6   2  -2    9.86    0.53
  -6  -2   2    8.60    0.53
  -6  -2   2    9.37    0.61
   5   2  -2    6.17    0.45
   5   2  -2    6.06    0.45
   5   2  -2    5.18    0.36
   5   2  -2    5.83    0.46
  -5  -2   2    5.68    0.43
  -5  -2   2    5.39    0.39
  -5  -2   2    5.59    0.45
   4   2  -2    1.33    0.20
   4   2  -2    1.56    0.26
   4   2  -2    0.76    0.16
   4   2  -2    0.88    0.20
   4   2  -2    1.17    0.22
   4   2  -2    0.92    0.21
  -4  -2   2    1.17    0.22
  -4  -2   2    1.08    0.20
  -4  -2   2    1.10    0.20
  -4  -2   2    1.04    0.20
  -4  -2   2    0.73    0.19
  -4  -2   2    1.38    0.22
   3   2  -2    1.92    0.24
   3   2  -2    2.18    0.26
   3   2  -2    2.14    0.22
   3   2  -2    2.00    0.23
   3   2  -2    1.66    0.23
   3   2  -2    1.93    0.21
   3   2  -2    2.15    0.17
  -3  -2   2    2.72    0.28
  -3  -2   2    1.91    0.24
  -3  -2   2    1.92    0.22
  -3  -2   2    2.05    0.23
  -3  -2   2    2.27    0.25
   2   2  -2   23.54    0.95
   2   2  -2   22.84    0.92
   2   2  -2   23.55    0.92
   2   2  -2   23.37    0.93
   2   2  -2   23.49    0.94
   2   2  -2   21.06    0.91
   2   2  -2   21.80    0.86
  -2  -2   2   23.51    0.92
  -2  -2   2   23.73    0.93
  -2  -2   2   22.30    0.94
  -2  -2   2   24.38    0.95
  -2  -2   2   22.16    0.92
   1   2  -2  114.44    4.00
   1   2  -2  109.85    3.88
   1   2  -2  110.99    3.91
   1   2  -2  110.88    3.90
   1   2  -2  114.33    3.90
   1   2  -2  113.45    3.97
  -1  -2   2  109.08    3.91
  -1  -2   2  111.25    3.90
  -1  -2   2  111.20    3.90
  -1  -2   2  105.83    3.99
  -1  -2   2  112.95    3.98
  -1  -2   2  108.72    3.88
   0   2  -2   46.45    1.65
   0   2  -2   45.30    1.65
   0   2  -2   47.87    1.66
   0   2  -2   45.51    1.64
   0   2  -2   44.24    1.62
   0  -2   2   44.15    1.65
   0  -2   2   45.43    1.64
   0  -2   2   46.43    1.65
   0  -2   2   45.54    1.65
  -1   2  -2    1.21    0.12
  -1   2  -2    1.32    0.14
  -1   2  -2    1.49    0.15
   1  -2   2    1.34    0.13
   1  -2   2    1.16    0.08
   1  -2   2    1.61    0.17
   1  -2   2    1.56    0.16
   1  -2   2    1.43    0.16
  -2   2  -2    2.71    0.21
  -2   2  -2    2.89    0.16
  -2   2  -2    2.83    0.22
   2  -2   2    3.02    0.19
   2  -2   2    3.42    0.23
   2  -2   2    2.86    0.26
   2  -2   2    2.97    0.22
   2  -2   2    2.83    0.16
  -3   2  -2    1.76    0.09
  -3   2  -2    1.70    0.19
  -3   2  -2    1.69    0.19
  -3   2  -2    1.77    0.20
  -3   2  -2    1.83    0.22
   3  -2   2    2.20    0.23
   3  -2   2    1.97    0.22
   3  -2   2    2.00    0.20
   3  -2   2    1.73    0.23
  -4   2  -2   18.10    0.82
  -4   2  -2   19.45    0.86
  -4   2  -2   18.26    0.81
   4  -2   2   18.17    0.81
   4  -2   2   18.61    0.81
   4  -2   2   17.66    0.86
   4  -2   2   18.69    0.81
   4  -2   2   17.48    0.85
  -5   2  -2    4.28    0.39
  -5   2  -2    4.00    0.38
   5  -2   2    5.19    0.47
   5  -2   2    4.69    0.46
   5  -2   2    4.57    0.41
   5  -2   2    3.94    0.38
  -6   2  -2    0.56    0.20
  -6   2  -2    1.04    0.24
   6  -2   2    0.84    0.25
   6  -2   2    0.58    0.23
   6  -2   2    1.15    0.24
  -7   2  -2    8.89    0.62
   7  -2   2    8.65    0.60
   7  -2   2    8.65    0.65
   7  -2   2    9.03    0.69
  -8   2  -2   -0.21    0.18
   8  -2   2   -0.13    0.21
   8  -2   2   -0.05    0.22
   8  -2   2    0.11    0.20
  -9   2  -2    3.00    0.53
   9  -2   2    4.32    0.60
   9  -2   2    2.60    0.50
   9  -2   2    3.64    0.53
  10  -2   2    0.07    0.26
  10  -2   2    0.01    0.35
  10   1  -2    0.79    0.36
  10   1  -2    0.40    0.32
  10   1  -2    0.40    0.34
 -10  -1   2    1.00    0.40
   9   1  -2    0.10    0.24
   9   1  -2    0.02    0.29
   9   1  -2   -0.44    0.22
  -9  -1   2    0.29    0.23
   8   1  -2    0.18    0.23
   8   1  -2    0.50    0.27
   8   1  -2   -0.39    0.18
  -8  -1   2    0.04    0.20
  -8  -1   2    0.17    0.16
   7   1  -2   -0.10    0.18
   7   1  -2   -0.15    0.17
   7   1  -2    0.01    0.17
   7   1  -2   -0.06    0.12
  -7  -1   2   -0.04    0.19
  -7  -1   2    0.00    0.14
  -7  -1   2   -0.11    0.15
   6   1  -2    2.38    0.35
   6   1  -2    2.79    0.39
   6   1  -2    2.80    0.37
   6   1  -2    2.64    0.28
  -6  -1   2    2.52    0.37
  -6  -1   2    2.97    0.31
  -6  -1   2    2.66    0.36
   5   1  -2   24.32    1.00
   5   1  -2   22.32    1.09
   5   1  -2   25.27    1.10
   5   1  -2   23.99    1.07
  -5  -1   2   24.07    1.12
  -5  -1   2   24.58    1.08
  -5  -1   2   24.78    1.01
   4   1  -2   20.52    0.92
   4   1  -2   19.75    0.89
   4   1  -2   17.71    0.90
   4   1  -2   20.91    0.85
   4   1  -2   20.55    0.90
   4   1  -2   20.78    0.93
  -4  -1   2   21.78    0.94
  -4  -1   2   21.17    0.89
  -4  -1   2   19.40    0.92
  -4  -1   2   19.05    0.89
  -4  -1   2   21.65    0.92
  -4  -1   2   20.36    0.85
   3   1  -2   74.82    3.03
   3   1  -2   85.34    2.97
   3   1  -2   82.49    3.00
   3   1  -2   83.05    3.06
   3   1  -2   86.68    3.01
   3   1  -2   84.12    3.09
  -3  -1   2   82.83    2.97
  -3  -1   2   83.74    3.00
  -3  -1   2   83.57    3.06
  -3  -1   2   83.10    3.09
  -3  -1   2   83.70    3.00
   2   1  -2  365.18   12.83
   2   1  -2  351.75   13.10
   2   1  -2  388.69   12.84
   2   1  -2  381.64   13.21
   2   1  -2  383.35   12.98
   2   1  -2  361.38   12.83
  -2  -1   2  367.53   12.97
  -2  -1   2  363.32   12.84
  -2  -1   2  380.57   12.84
  -2  -1   2  353.24   13.10
  -2  -1   2  392.55   13.21
  -2  -1   2  381.59   12.84
   1   1  -2   59.92    2.06
   1   1  -2   59.19    2.05
   1   1  -2   57.71    2.09
   1   1  -2   60.70    2.10
   1   1  -2   48.49    2.00
   1   1  -2   56.92    2.05
  -1  -1   2   58.16    2.09
  -1  -1   2   59.05    2.05
  -1  -1   2   61.19    2.10
  -1  -1   2   54.03    2.00
  -1  -1   2   59.14    2.08
  -1  -1   2   56.98    2.05
  -1  -1   2   57.65    2.05
   0   1  -2  100.11    3.39
   0   1  -2   99.69    3.40
   0   1  -2   93.05    3.45
   0   1  -2   97.11    3.38
   0  -1   2   96.83    3.45
   0  -1   2   98.41    3.39
   0  -1   2  100.89    3.39
   0  -1   2   93.63    3.40
   0  -1   2   97.37    3.40
  -1   1  -2   49.63    1.76
  -1   1  -2   49.83    1.78
  -1   1  -2   51.12    1.78
   1  -1   2   49.89    1.78
   1  -1   2   50.41    1.77
   1  -1   2   50.44    1.78
  -2   1  -2    0.03    0.04
  -2   1  -2    0.07    0.07
  -2   1  -2    0.08    0.08
  -2   1  -2    0.03    0.07
   2  -1   2    0.04    0.07
   2  -1   2    0.09    0.09
   2  -1   2   -0.06    0.03
   2  -1   2    0.01    0.07
   2  -1   2   -0.01    0.07
  -3   1  -2    0.11    0.10
  -3   1  -2   -0.02    0.08
  -3   1  -2   -0.01    0.09
   3  -1   2    0.12    0.09
   3  -1   2    0.04    0.10
   3  -1   2    0.03    0.09
   3  -1   2    0.02    0.08
   3  -1   2    0.19    0.09
  -4   1  -2    0.76    0.16
  -4   1  -2    1.18    0.19
  -4   1  -2    1.27    0.22
   4  -1   2    1.06    0.17
   4  -1   2    1.10    0.18
   4  -1   2    1.15    0.21
   4  -1   2    1.26    0.20
   4  -1   2    1.20    0.22
  -5   1  -2    1.22    0.23
  -5   1  -2    0.90    0.20
   5  -1   2    1.12    0.24
   5  -1   2    0.82    0.20
   5  -1   2    0.79    0.20
   5  -1   2    1.07    0.20
  -6   1  -2    3.80    0.43
  -6   1  -2    2.33    0.30
   6  -1   2    3.44    0.39
   6  -1   2    3.45    0.40
   6  -1   2    3.21    0.40
  -7   1  -2    8.38    0.61
   7  -1   2    8.05    0.58
   7  -1   2    9.85    0.67
   7  -1   2    9.61    0.70
  -8   1  -2    1.72    0.35
   8  -1   2    1.88    0.40
   8  -1   2    1.64    0.37
   8  -1   2    1.54    0.37
   9  -1   2    1.59    0.38
   9  -1   2    1.61    0.43
   9  -1   2    1.06    0.30
 -10   1  -2    0.20    0.29
  10  -1   2    0.43    0.30
  10  -1   2   -0.25    0.30
  10   0  -2   -0.08    0.25
  10   0  -2    0.02    0.30
  10   0  -2   -0.17    0.27
 -10   0   2    0.16    0.26
   9   0  -2    3.19    0.50
   9   0  -2    1.98    0.40
   9   0  -2    2.22    0.47
  -9   0   2    2.27    0.41
   8   0  -2    0.73    0.30
   8   0  -2    1.23    0.36
   8   0  -2    0.52    0.27
  -8   0   2    1.30    0.23
  -8   0   2    0.83    0.29
   7   0  -2    0.01    0.21
   7   0  -2    0.47    0.24
   7   0  -2    0.24    0.14
   7   0  -2    0.16    0.19
  -7   0   2    0.38    0.24
  -7   0   2    0.11    0.18
  -7   0   2    0.16    0.14
   6   0  -2    0.17    0.17
   6   0  -2   -0.11    0.13
   6   0  -2    0.10    0.11
   6   0  -2   -0.11    0.16
  -6   0   2    0.05    0.11
  -6   0   2   -0.01    0.16
  -6   0   2   -0.18    0.14
   5   0  -2    5.92    0.47
   5   0  -2    6.76    0.38
   5   0  -2    6.69    0.45
   5   0  -2    6.39    0.46
  -5   0   2    6.40    0.42
  -5   0   2    6.20    0.37
  -5   0   2    6.48    0.49
  -5   0   2    6.42    0.44
   4   0  -2   25.92    1.05
   4   0  -2   27.43    1.13
   4   0  -2   26.74    1.12
   4   0  -2   28.07    1.17
   4   0  -2   25.95    1.13
   4   0  -2   28.66    1.17
  -4   0   2   27.77    1.15
  -4   0   2   26.70    1.12
  -4   0   2   28.26    1.12
  -4   0   2   26.90    1.17
  -4   0   2   25.61    1.06
   3   0  -2   21.28    0.91
   3   0  -2   21.58    0.88
   3   0  -2   19.74    0.87
   3   0  -2   21.90    0.88
   3   0  -2   21.23    0.84
   3   0  -2   19.87    0.89
  -3   0   2   21.07    0.87
  -3   0   2   21.52    0.88
  -3   0   2   20.90    0.84
  -3   0   2   22.14    0.92
  -3   0   2   21.42    0.90
   2   0  -2  304.29   10.37
   2   0  -2  291.71   10.25
   2   0  -2  313.12   10.56
   2   0  -2  312.05   10.46
   2   0  -2  302.43   10.26
   2   0  -2  288.46   10.24
  -2   0   2  314.27   10.46
  -2   0   2  273.93   10.24
  -2   0   2  297.07   10.25
  -2   0   2  298.69   10.56
  -2   0   2  273.07   10.35
   1   0  -2   38.41    1.41
   1   0  -2   38.21    1.37
   1   0  -2   38.29    1.37
   1   0  -2   37.46    1.39
   1   0  -2   35.39    1.39
  -1   0   2   37.58    1.39
  -1   0   2   39.71    1.40
  -1   0   2   38.10    1.36
  -1   0   2   39.29    1.37
  -1   0   2   36.74    1.40
  -1   0   2   38.62    1.37
   0   0  -2   25.05    0.90
   0   0  -2   21.66    0.87
   0   0  -2   25.43    0.91
   0   0  -2   25.62    0.88
   0   0   2   24.35    0.91
   0   0   2   26.57    0.88
   0   0   2   24.79    0.88
  -1   0  -2   98.82    3.42
  -1   0  -2   97.73    3.42
   1   0   2  103.35    3.51
   1   0   2   97.13    3.42
   1   0   2   98.73    3.42
   1   0   2   99.63    3.43
  -2   0  -2   22.21    0.82
  -2   0  -2   20.41    0.81
  -2   0  -2   22.71    0.87
   2   0   2   20.05    0.86
   2   0   2   22.03    0.82
   2   0   2   22.41    0.88
   2   0   2   22.38    0.82
  -3   0  -2   13.87    0.61
  -3   0  -2   13.19    0.56
  -3   0  -2   11.94    0.55
   3   0   2   13.04    0.56
   3   0   2   11.26    0.59
   3   0   2   12.54    0.60
   3   0   2   13.58    0.56
   3   0   2   12.11    0.45
   3   0   2   13.86    0.60
  -4   0  -2    2.19    0.25
  -4   0  -2    2.28    0.25
  -4   0  -2    2.62    0.30
   4   0   2    2.19    0.28
   4   0   2    1.89    0.10
   4   0   2    2.08    0.23
   4   0   2    2.37    0.29
   4   0   2    2.36    0.27
   4   0   2    2.28    0.25
  -5   0  -2    0.94    0.18
  -5   0  -2    0.95    0.19
   5   0   2    1.14    0.23
   5   0   2    1.13    0.21
   5   0   2    0.94    0.23
  -6   0  -2    3.09    0.36
  -6   0  -2    3.04    0.36
   6   0   2    2.70    0.37
   6   0   2    2.70    0.38
   6   0   2    2.13    0.28
  -7   0  -2    0.30    0.22
   7   0   2   -0.04    0.19
   7   0   2    0.29    0.22
   7   0   2    0.09    0.16
   8   0   2    0.91    0.31
   8   0   2    0.29    0.28
   8   0   2    0.65    0.25
  -9   0  -2   -0.02    0.22
   9   0   2   -0.28    0.23
   9   0   2    0.18    0.25
   9   0   2   -0.07    0.20
 -10   0  -2   -0.13    0.24
  10   0   2    0.08    0.29
  10   0   2    0.37    0.32
  10  -1  -2    0.72    0.35
  10  -1  -2    0.10    0.27
  10  -1  -2    0.91    0.39
 -10   1   2    0.17    0.34
   9  -1  -2    3.32    0.58
   9  -1  -2    4.24    0.57
   9  -1  -2    3.90    0.51
  -9   1   2    3.94    0.55
   8  -1  -2    0.78    0.28
   8  -1  -2    1.54    0.37
   8  -1  -2    1.60    0.38
  -8   1   2    1.55    0.24
  -8   1   2    1.35    0.38
  -8   1   2    1.41    0.33
   7  -1  -2   -0.07    0.19
   7  -1  -2   -0.09    0.15
   7  -1  -2    0.49    0.26
  -7   1   2   -0.11    0.19
  -7   1   2    0.14    0.12
   6  -1  -2    0.55    0.20
   6  -1  -2    0.39    0.21
   6  -1  -2    0.93    0.26
  -6   1   2    1.00    0.28
  -6   1   2    1.04    0.17
  -6   1   2    0.40    0.19
   5  -1  -2    0.35    0.16
   5  -1  -2    0.10    0.16
   5  -1  -2    0.32    0.11
   5  -1  -2    0.18    0.14
  -5   1   2    0.14    0.12
  -5   1   2    0.42    0.18
  -5   1   2    0.05    0.11
  -5   1   2    0.26    0.11
  -5   1   2    0.36    0.15
   4  -1  -2    4.53    0.35
   4  -1  -2    4.40    0.36
   4  -1  -2    5.08    0.30
   4  -1  -2    5.15    0.36
   4  -1  -2    5.15    0.38
   4  -1  -2    4.92    0.34
  -4   1   2    5.07    0.30
  -4   1   2    5.66    0.34
  -4   1   2    5.72    0.39
  -4   1   2    5.71    0.37
  -4   1   2    5.14    0.38
  -4   1   2    4.99    0.38
   3  -1  -2    3.60    0.26
   3  -1  -2    3.83    0.30
   3  -1  -2    4.15    0.24
   3  -1  -2    3.92    0.29
   3  -1  -2    3.69    0.28
   3  -1  -2    3.50    0.28
  -3   1   2    3.85    0.29
  -3   1   2    3.29    0.27
  -3   1   2    4.10    0.31
  -3   1   2    4.73    0.30
  -3   1   2    3.91    0.24
  -3   1   2    3.93    0.26
   2  -1  -2  546.95   18.44
   2  -1  -2  521.22   18.87
   2  -1  -2  501.87   18.92
   2  -1  -2  536.63   18.56
   2  -1  -2  547.58   18.39
   2  -1  -2  527.47   18.57
   2  -1  -2  552.65   18.39
  -2   1   2  517.16   18.92
  -2   1   2  532.23   18.74
  -2   1   2  537.10   18.38
  -2   1   2  548.15   18.57
  -2   1   2  547.35   18.45
  -2   1   2  543.78   18.39
   1  -1  -2    2.78    0.14
   1  -1  -2    2.87    0.14
   1  -1  -2    2.60    0.17
   1  -1  -2    2.81    0.17
   1  -1  -2    2.48    0.16
   1  -1  -2    2.71    0.17
  -1   1   2    2.50    0.16
  -1   1   2    2.63    0.14
  -1   1   2    2.56    0.16
  -1   1   2    2.70    0.17
  -1   1   2    2.72    0.13
  -1   1   2    2.66    0.17
  -1   1   2    2.59    0.16
   0  -1  -2    1.32    0.08
   0  -1  -2    0.93    0.06
   0   1   2    1.01    0.06
   0   1   2    1.22    0.07
  -1  -1  -2    2.92    0.17
   1   1   2    3.21    0.18
   1   1   2    3.28    0.14
   1   1   2    3.19    0.14
   1   1   2    3.16    0.18
  -2  -1  -2    5.66    0.31
  -2  -1  -2    6.58    0.33
  -2  -1  -2    5.85    0.28
  -2  -1  -2    5.63    0.27
   2   1   2    5.43    0.31
   2   1   2    5.69    0.27
   2   1   2    5.83    0.31
   2   1   2    5.86    0.27
  -3  -1  -2    2.91    0.21
  -3  -1  -2    3.23    0.23
  -3  -1  -2    3.44    0.26
  -3  -1  -2    2.66    0.26
   3   1   2    3.09    0.22
   3   1   2    3.07    0.17
   3   1   2    2.81    0.26
   3   1   2    2.97    0.27
   3   1   2    3.15    0.22
   3   1   2    3.30    0.26
  -4  -1  -2    3.09    0.31
  -4  -1  -2    2.21    0.24
  -4  -1  -2    3.12    0.31
  -4  -1  -2    2.87    0.28
   4   1   2    2.05    0.26
   4   1   2    2.77    0.30
   4   1   2    2.47    0.28
   4   1   2    2.36    0.24
   4   1   2    2.43    0.24
   4   1   2    2.72    0.17
  -5  -1  -2    8.64    0.47
   5   1   2    7.62    0.51
   5   1   2    7.83    0.51
   5   1   2    7.62    0.47
   5   1   2    8.47    0.36
  -6  -1  -2    2.04    0.27
   6   1   2    2.16    0.16
   6   1   2    2.38    0.30
   6   1   2    2.65    0.37
   6   1   2    1.96    0.32
  -7  -1  -2    1.20    0.28
   7   1   2    0.98    0.12
   7   1   2    0.96    0.23
   7   1   2    1.05    0.29
   7   1   2    0.83    0.27
  -8  -1  -2    1.43    0.35
   8   1   2    1.60    0.36
   8   1   2    0.74    0.29
   8   1   2    0.82    0.24
  -9  -1  -2    0.10    0.23
   9   1   2    0.20    0.28
   9   1   2    0.63    0.30
   9   1   2    0.48    0.27
 -10  -1  -2    0.53    0.29
  10   1   2    1.15    0.44
  10   1   2    0.67    0.36
  10  -2  -2   -0.24    0.29
  10  -2  -2    0.27    0.28
  10  -2  -2   -0.21    0.30
 -10   2   2   -0.37    0.29
   9  -2  -2    0.39    0.31
   9  -2  -2    0.58    0.33
   9  -2  -2    0.87    0.29
   8  -2  -2    0.48    0.29
   8  -2  -2    0.42    0.25
   8  -2  -2    0.43    0.24
  -8   2   2    0.48    0.16
  -8   2   2    0.96    0.35
  -8   2   2    0.78    0.31
   7  -2  -2    1.72    0.35
   7  -2  -2    1.59    0.36
   7  -2  -2    0.76    0.24
  -7   2   2    1.88    0.39
  -7   2   2    1.03    0.18
  -7   2   2    1.01    0.33
   6  -2  -2    0.66    0.23
   6  -2  -2    0.56    0.21
   6  -2  -2    0.37    0.18
  -6   2   2    0.47    0.13
  -6   2   2    0.30    0.19
  -6   2   2    0.39    0.20
   5  -2  -2   11.59    0.58
   5  -2  -2   10.20    0.58
   5  -2  -2   10.87    0.62
   5  -2  -2   11.44    0.65
  -5   2   2   10.99    0.50
  -5   2   2   10.17    0.64
  -5   2   2   10.80    0.57
  -5   2   2   11.23    0.67
  -5   2   2   12.09    0.64
   4  -2  -2   11.75    0.61
   4  -2  -2   12.06    0.61
   4  -2  -2   12.48    0.57
   4  -2  -2   12.22    0.58
   4  -2  -2   10.54    0.60
   4  -2  -2   13.46    0.64
  -4   2   2   12.40    0.53
  -4   2   2   13.15    0.63
  -4   2   2   12.50    0.65
  -4   2   2   11.36    0.61
  -4   2   2   11.24    0.60
  -4   2   2   11.01    0.56
   3  -2  -2   23.67    0.99
   3  -2  -2   24.92    0.97
   3  -2  -2   25.12    1.01
   3  -2  -2   24.19    0.97
   3  -2  -2   24.83    1.02
   3  -2  -2   24.46    1.00
  -3   2   2   24.07    0.93
  -3   2   2   24.96    1.00
  -3   2   2   24.66    1.00
  -3   2   2   24.47    1.03
  -3   2   2   24.09    0.97
  -3   2   2   24.23    1.00
   2  -2  -2  185.81    6.38
   2  -2  -2  177.34    6.35
   2  -2  -2  184.73    6.44
   2  -2  -2  188.44    6.54
   2  -2  -2  181.10    6.41
   2  -2  -2  182.15    6.35
  -2   2   2  180.43    6.40
  -2   2   2  179.31    6.35
  -2   2   2  181.32    6.35
  -2   2   2  178.09    6.32
  -2   2   2  186.35    6.54
  -2   2   2  186.53    6.44
   1  -2  -2   -0.05    0.06
   1  -2  -2   -0.02    0.05
   1  -2  -2    0.02    0.06
   1  -2  -2   -0.04    0.05
   1  -2  -2   -0.01    0.02
   1  -2  -2   -0.08    0.06
  -1   2   2    0.00    0.07
  -1   2   2    0.16    0.07
  -1   2   2   -0.07    0.06
  -1   2   2   -0.09    0.06
  -1   2   2   -0.10    0.03
  -1   2   2   -0.02    0.05
   0  -2  -2    3.02    0.16
   0  -2  -2    2.76    0.15
   0  -2  -2    2.98    0.18
   0  -2  -2    3.04    0.13
   0  -2  -2    2.99    0.15
   0   2   2    2.82    0.15
   0   2   2    2.37    0.15
   0   2   2    2.94    0.13
   0   2   2    2.98    0.15
  -1  -2  -2  127.84    4.42
  -1  -2  -2  122.68    4.30
  -1  -2  -2  124.27    4.35
  -1  -2  -2  125.70    4.30
   1   2   2  123.64    4.35
   1   2   2  129.53    4.42
   1   2   2  125.74    4.30
   1   2   2  123.08    4.38
   1   2   2  120.99    4.30
  -2  -2  -2    3.07    0.22
  -2  -2  -2    3.40    0.22
  -2  -2  -2    3.30    0.19
  -2  -2  -2    3.50    0.20
   2   2   2    3.03    0.22
   2   2   2    3.08    0.19
   2   2   2    3.49    0.22
   2   2   2    3.57    0.20
   2   2   2    3.15    0.20
  -3  -2  -2   -0.03    0.07
  -3  -2  -2    0.05    0.07
  -3  -2  -2   -0.08    0.08
  -3  -2  -2    0.03    0.09
   3   2   2   -0.04    0.06
   3   2   2    0.02    0.10
   3   2   2    0.01    0.07
   3   2   2    0.02    0.08
   3   2   2   -0.03    0.10
  -4  -2  -2    1.62    0.21
  -4  -2  -2    1.40    0.21
  -4  -2  -2    2.19    0.27
  -4  -2  -2    1.84    0.22
  -4  -2  -2    1.66    0.17
   4   2   2    1.64    0.20
   4   2   2    2.13    0.28
   4   2   2    1.49    0.18
   4   2   2    1.58    0.24
   4   2   2    1.55    0.23
   4   2   2    1.83    0.17
  -5  -2  -2    0.02    0.12
  -5  -2  -2    0.14    0.13
  -5  -2  -2    0.13    0.09
   5   2   2    0.17    0.15
   5   2   2    0.15    0.13
   5   2   2    0.04    0.14
   5   2   2    0.03    0.08
  -6  -2  -2    1.78    0.28
  -6  -2  -2    1.94    0.30
   6   2   2    1.71    0.30
   6   2   2    1.43    0.30
   6   2   2    2.16    0.31
   6   2   2    1.34    0.16
  -7  -2  -2   -0.11    0.15
   7   2   2    0.10    0.09
   7   2   2    0.18    0.15
   7   2   2    0.06    0.21
   7   2   2    0.07    0.18
  -8  -2  -2    3.13    0.46
   8   2   2    2.59    0.40
   8   2   2    2.21    0.44
   8   2   2    3.34    0.51
  -9  -2  -2    0.16    0.24
   9   2   2   -0.07    0.23
   9   2   2    0.01    0.26
   9   2   2    0.20    0.26
 -10  -2  -2   -0.10    0.26
  10   2   2    0.09    0.29
  10   2   2   -0.18    0.30
  10  -3  -2    0.04    0.35
  10  -3  -2    0.27    0.33
  10  -3  -2   -0.06    0.27
   9  -3  -2    0.08    0.23
   9  -3  -2    0.05    0.25
   9  -3  -2   -0.22    0.22
  -9   3   2    0.34    0.32
  -9   3   2   -0.07    0.23
   8  -3  -2    4.14    0.59
   8  -3  -2    4.03    0.54
   8  -3  -2    3.73    0.48
  -8   3   2    4.26    0.57
  -8   3   2    5.22    0.64
   7  -3  -2    0.40    0.23
   7  -3  -2    0.61    0.28
   7  -3  -2    0.75    0.24
  -7   3   2   -0.01    0.20
  -7   3   2    0.54    0.15
  -7   3   2    0.59    0.24
   6  -3  -2    2.01    0.33
   6  -3  -2    1.63    0.33
   6  -3  -2    1.47    0.26
  -6   3   2    1.51    0.32
  -6   3   2    1.29    0.17
  -6   3   2    1.59    0.29
   5  -3  -2    9.31    0.54
   5  -3  -2    9.22    0.58
   5  -3  -2    9.92    0.55
   5  -3  -2   10.13    0.59
  -5   3   2   10.09    0.45
  -5   3   2    8.96    0.57
  -5   3   2    9.32    0.58
   4  -3  -2    1.84    0.25
   4  -3  -2    2.12    0.24
   4  -3  -2    2.22    0.29
   4  -3  -2    2.34    0.26
   4  -3  -2    2.30    0.25
   4  -3  -2    2.10    0.27
  -4   3   2    1.64    0.23
  -4   3   2    2.69    0.33
  -4   3   2    1.87    0.27
  -4   3   2    2.30    0.29
  -4   3   2    1.97    0.19
   3  -3  -2   15.76    0.70
   3  -3  -2   14.34    0.68
   3  -3  -2   14.51    0.69
   3  -3  -2   16.31    0.66
   3  -3  -2   15.69    0.71
   3  -3  -2   15.09    0.67
  -3   3   2   15.89    0.71
  -3   3   2   15.62    0.71
  -3   3   2   15.36    0.69
   2  -3  -2    0.51    0.09
   2  -3  -2    0.52    0.12
   2  -3  -2    0.47    0.12
   2  -3  -2    0.43    0.11
   2  -3  -2    0.48    0.13
   2  -3  -2    0.51    0.12
  -2   3   2    0.64    0.12
  -2   3   2    0.41    0.10
  -2   3   2    0.28    0.12
  -2   3   2    0.51    0.13
  -2   3   2    0.18    0.09
   1  -3  -2   82.24    2.88
   1  -3  -2   86.22    2.99
   1  -3  -2   81.81    2.90
   1  -3  -2   79.25    2.90
   1  -3  -2   83.52    2.92
  -1   3   2   81.66    2.98
  -1   3   2   82.24    2.88
  -1   3   2   81.60    2.92
  -1   3   2   82.38    2.90
  -1   3   2   79.20    2.89
   0  -3  -2    0.18    0.08
   0  -3  -2    0.04    0.06
   0  -3  -2    0.21    0.06
   0  -3  -2    0.06    0.06
   0   3   2    0.16    0.08
   0   3   2    0.14    0.07
   0   3   2    0.03    0.04
   0   3   2    0.09    0.06
   0   3   2    0.19    0.08
  -1  -3  -2   35.68    1.26
  -1  -3  -2   33.63    1.26
  -1  -3  -2   34.95    1.27
  -1  -3  -2   35.61    1.30
  -1  -3  -2   35.23    1.30
   1   3   2   34.19    1.30
   1   3   2   36.02    1.30
   1   3   2   33.94    1.26
   1   3   2   36.04    1.26
   1   3   2   34.44    1.26
  -2  -3  -2    5.02    0.27
  -2  -3  -2    5.54    0.31
  -2  -3  -2    4.71    0.27
  -2  -3  -2    4.94    0.27
   2   3   2    4.74    0.26
   2   3   2    4.77    0.27
   2   3   2    4.87    0.28
   2   3   2    5.19    0.31
   2   3   2    4.78    0.26
   2   3   2    4.62    0.28
  -3  -3  -2    9.77    0.49
  -3  -3  -2   10.58    0.51
  -3  -3  -2   10.10    0.46
  -3  -3  -2    9.57    0.46
  -3  -3  -2    9.50    0.46
   3   3   2   10.30    0.47
   3   3   2    9.99    0.52
   3   3   2    9.52    0.49
   3   3   2    9.75    0.46
   3   3   2    9.47    0.45
  -4  -3  -2    5.69    0.36
  -4  -3  -2    6.31    0.36
  -4  -3  -2    6.17    0.40
  -4  -3  -2    5.91    0.37
  -4  -3  -2    6.95    0.42
   4   3   2    5.93    0.41
   4   3   2    5.90    0.34
   4   3   2    5.28    0.36
   4   3   2    5.93    0.42
   4   3   2    6.58    0.42
   4   3   2    6.29    0.37
  -5  -3  -2    9.99    0.53
  -5  -3  -2    9.10    0.48
  -5  -3  -2    9.96    0.54
   5   3   2    8.95    0.57
   5   3   2    9.50    0.58
   5   3   2   10.07    0.54
   5   3   2   10.12    0.48
  -6  -3  -2    3.60    0.28
  -6  -3  -2    2.85    0.34
  -6  -3  -2    4.65    0.45
   6   3   2    3.13    0.35
   6   3   2    3.36    0.42
   6   3   2    3.32    0.26
   6   3   2    2.93    0.38
  -7  -3  -2    1.11    0.28
   7   3   2    0.86    0.23
   7   3   2    0.98    0.29
   7   3   2    0.67    0.16
   7   3   2    0.43    0.25
  -8  -3  -2    0.22    0.22
   8   3   2   -0.33    0.20
   8   3   2    0.13    0.20
   8   3   2    0.06    0.23
  -9  -3  -2    0.37    0.27
   9   3   2    0.69    0.31
   9   3   2    0.43    0.26
   9   3   2    0.68    0.34
 -10  -3  -2   -0.17    0.23
  10   3   2    0.05    0.28
  10   3   2   -0.02    0.33
  10   3   2    0.02    0.26
   9  -4  -2   -0.01    0.20
   9  -4  -2    0.02    0.31
   9  -4  -2    0.92    0.32
  -9   4   2    0.59    0.33
  -9   4   2    0.41    0.35
   8  -4  -2   -0.11    0.19
   8  -4  -2   -0.04    0.21
   8  -4  -2    0.13    0.23
  -8   4   2   -0.33    0.25
  -8   4   2    0.11    0.21
   7  -4  -2   11.83    0.79
   7  -4  -2   13.17    0.79
   7  -4  -2   11.59    0.71
  -7   4   2   11.24    0.77
  -7   4   2   12.76    0.79
  -7   4   2   11.44    0.53
   6  -4  -2    0.32    0.20
   6  -4  -2    0.70    0.23
   6  -4  -2    0.78    0.22
  -6   4   2    0.76    0.13
  -6   4   2    0.81    0.25
  -6   4   2    0.55    0.21
   5  -4  -2    1.40    0.25
   5  -4  -2    2.12    0.31
   5  -4  -2    1.74    0.25
  -5   4   2    2.04    0.19
  -5   4   2    1.46    0.26
  -5   4   2    1.96    0.30
   4  -4  -2    5.67    0.37
   4  -4  -2    5.79    0.41
   4  -4  -2    6.45    0.43
   4  -4  -2    6.11    0.39
   4  -4  -2    5.79    0.41
   4  -4  -2    6.70    0.41
  -4   4   2    5.81    0.41
  -4   4   2    6.21    0.33
  -4   4   2    6.06    0.43
  -4   4   2    5.64    0.39
  -4   4   2    6.89    0.45
   3  -4  -2    1.50    0.21
   3  -4  -2    1.13    0.21
   3  -4  -2    1.29    0.19
   3  -4  -2    1.55    0.21
   3  -4  -2    1.61    0.18
   3  -4  -2    1.57    0.24
  -3   4   2    1.44    0.21
  -3   4   2    1.93    0.26
  -3   4   2    1.72    0.21
  -3   4   2    1.66    0.24
   2  -4  -2   12.89    0.55
   2  -4  -2   12.34    0.58
   2  -4  -2   12.00    0.58
   2  -4  -2   13.02    0.58
   2  -4  -2   12.46    0.58
  -2   4   2   12.29    0.58
  -2   4   2   12.90    0.59
  -2   4   2   12.86    0.58
  -2   4   2   13.63    0.56
  -2   4   2   12.44    0.58
   1  -4  -2    6.43    0.37
   1  -4  -2    7.46    0.32
   1  -4  -2    6.98    0.37
   1  -4  -2    8.06    0.38
   1  -4  -2    6.89    0.37
  -1   4   2    7.44    0.38
  -1   4   2    7.36    0.38
  -1   4   2    7.74    0.38
  -1   4   2    7.58    0.32
  -1   4   2    7.59    0.38
   0  -4  -2    1.20    0.15
   0  -4  -2    0.72    0.12
   0  -4  -2    0.95    0.14
   0  -4  -2    0.91    0.11
   0   4   2    1.02    0.14
   0   4   2    0.93    0.15
   0   4   2    0.74    0.12
   0   4   2    0.78    0.10
   0   4   2    0.59    0.11
  -1  -4  -2   36.95    1.42
  -1  -4  -2   38.25    1.42
  -1  -4  -2   38.98    1.45
  -1  -4  -2   38.47    1.45
  -1  -4  -2   40.11    1.39
   1   4   2   39.62    1.45
   1   4   2   37.42    1.42
   1   4   2   38.85    1.46
   1   4   2   38.70    1.39
   1   4   2   38.40    1.45
   1   4   2   39.27    1.43
  -2  -4  -2   11.14    0.49
  -2  -4  -2   10.21    0.47
  -2  -4  -2   10.32    0.48
  -2  -4  -2   11.47    0.52
  -2  -4  -2   10.57    0.50
   2   4   2   11.33    0.49
   2   4   2   11.20    0.49
   2   4   2   10.41    0.52
   2   4   2   11.07    0.49
   2   4   2   11.14    0.52
   2   4   2   10.99    0.52
  -3  -4  -2    3.28    0.25
  -3  -4  -2    2.43    0.25
  -3  -4  -2    3.46    0.29
  -3  -4  -2    2.37    0.24
  -3  -4  -2    3.09    0.30
   3   4   2    2.85    0.26
   3   4   2    2.97    0.28
   3   4   2    3.12    0.25
   3   4   2    2.85    0.29
   3   4   2    2.84    0.25
   3   4   2    3.13    0.24
  -4  -4  -2    5.73    0.38
  -4  -4  -2    5.46    0.39
  -4  -4  -2    5.96    0.40
  -4  -4  -2    6.02    0.37
  -4  -4  -2    6.14    0.37
   4   4   2    5.81    0.36
   4   4   2    6.30    0.38
   4   4   2    5.78    0.40
   4   4   2    5.78    0.42
   4   4   2    5.73    0.36
  -5  -4  -2    9.15    0.54
  -5  -4  -2    9.50    0.51
  -5  -4  -2    9.93    0.54
   5   4   2   10.42    0.51
   5   4   2   10.07    0.61
   5   4   2   10.09    0.60
   5   4   2    9.22    0.54
  -6  -4  -2    5.48    0.38
  -6  -4  -2    4.05    0.42
  -6  -4  -2    4.20    0.41
   6   4   2    5.66    0.43
   6   4   2    4.84    0.51
   6   4   2    5.27    0.53
   6   4   2    5.19    0.36
  -7  -4  -2   -0.01    0.13
  -7  -4  -2   -0.12    0.16
   7   4   2   -0.14    0.11
   7   4   2   -0.18    0.18
   7   4   2    0.16    0.17
   7   4   2    0.43    0.23
  -8  -4  -2    2.08    0.38
   8   4   2    2.43    0.43
   8   4   2    1.37    0.36
   8   4   2    1.54    0.38
  -9  -4  -2    0.24    0.23
   9   4   2    0.82    0.33
   9   4   2    0.16    0.29
   9   4   2    0.41    0.30
 -10  -4  -2    1.71    0.42
  10   4   2    2.14    0.51
  10   4   2    1.67    0.47
   9  -5  -2   -0.08    0.24
   9  -5  -2   -0.06    0.22
   9  -5  -2    0.16    0.28
  -9   5   2   -0.02    0.24
  -9   5   2    0.22    0.29
   8  -5  -2    3.61    0.47
   8  -5  -2    3.12    0.50
   8  -5  -2    3.12    0.51
  -8   5   2    3.69    0.59
  -8   5   2    3.01    0.49
   7  -5  -2    0.46    0.21
   7  -5  -2    0.50    0.26
   7  -5  -2    0.56    0.26
  -7   5   2    0.13    0.23
  -7   5   2    0.42    0.12
  -7   5   2    0.52    0.28
   6  -5  -2    0.08    0.15
   6  -5  -2    0.29    0.18
   6  -5  -2   -0.22    0.15
  -6   5   2    0.26    0.21
  -6   5   2    0.26    0.20
  -6   5   2    0.05    0.08
   5  -5  -2    3.56    0.35
   5  -5  -2    2.76    0.35
   5  -5  -2    3.12    0.36
  -5   5   2    2.91    0.23
  -5   5   2    2.69    0.32
  -5   5   2    3.52    0.41
   4  -5  -2    0.04    0.12
   4  -5  -2    0.01    0.12
   4  -5  -2    0.15    0.13
   4  -5  -2   -0.07    0.10
   4  -5  -2   -0.10    0.08
  -4   5   2    0.25    0.16
  -4   5   2   -0.02    0.12
  -4   5   2    0.13    0.13
  -4   5   2    0.07    0.14
   3  -5  -2    5.20    0.30
   3  -5  -2    5.05    0.35
   3  -5  -2    5.05    0.37
   3  -5  -2    5.31    0.35
   3  -5  -2    4.79    0.34
   3  -5  -2    5.34    0.37
  -3   5   2    5.26    0.36
  -3   5   2    4.90    0.37
  -3   5   2    4.57    0.35
  -3   5   2    5.28    0.36
  -3   5   2    5.03    0.34
   2  -5  -2   44.45    1.64
   2  -5  -2   44.56    1.69
   2  -5  -2   46.63    1.71
   2  -5  -2   44.06    1.68
  -2   5   2   41.41    1.69
  -2   5   2   43.59    1.70
  -2   5   2   44.01    1.64
   1  -5  -2    3.71    0.25
   1  -5  -2    3.38    0.26
   1  -5  -2    3.39    0.26
   1  -5  -2    3.72    0.27
   1  -5  -2    3.49    0.20
  -1   5   2    3.59    0.26
  -1   5   2    3.28    0.26
  -1   5   2    3.52    0.26
  -1   5   2    3.45    0.25
   0  -5  -2    4.68    0.29
   0  -5  -2    5.25    0.31
   0  -5  -2    5.05    0.27
   0  -5  -2    4.77    0.30
   0   5   2    4.88    0.27
   0   5   2    5.08    0.30
   0   5   2    4.31    0.29
   0   5   2    5.00    0.31
   0   5   2    5.02    0.31
   0   5   2    4.79    0.30
  -1  -5  -2   33.53    1.25
  -1  -5  -2   32.62    1.23
  -1  -5  -2   32.44    1.17
  -1  -5  -2   31.59    1.23
  -1  -5  -2   30.93    1.25
   1   5   2   32.15    1.25
   1   5   2   32.56    1.26
   1   5   2   32.04    1.23
   1   5   2   31.33    1.23
   1   5   2   32.67    1.26
  -2  -5  -2   15.28    0.70
  -2  -5  -2   16.78    0.73
  -2  -5  -2   16.54    0.68
  -2  -5  -2   16.10    0.70
  -2  -5  -2   17.65    0.74
  -2  -5  -2   17.56    0.73
   2   5   2   14.91    0.72
   2   5   2   17.13    0.70
   2   5   2   17.16    0.73
   2   5   2   15.60    0.70
   2   5   2   15.46    0.71
   2   5   2   16.25    0.67
  -3  -5  -2   14.81    0.69
  -3  -5  -2   13.67    0.64
  -3  -5  -2   13.46    0.64
  -3  -5  -2   13.45    0.66
  -3  -5  -2   14.32    0.64
   3   5   2   14.05    0.69
   3   5   2   14.00    0.64
   3   5   2   13.80    0.65
   3   5   2   13.60    0.65
   3   5   2   13.51    0.64
   3   5   2   14.62    0.64
  -4  -5  -2   18.87    0.94
  -4  -5  -2   18.07    0.81
  -4  -5  -2   16.98    0.82
  -4  -5  -2   19.33    0.83
  -4  -5  -2   17.59    0.81
   4   5   2   19.59    0.82
   4   5   2   17.70    0.82
   4   5   2   17.70    0.80
   4   5   2   16.36    0.85
   4   5   2   18.65    0.84
  -5  -5  -2    0.88    0.20
  -5  -5  -2    0.78    0.17
  -5  -5  -2    0.99    0.20
   5   5   2    1.63    0.30
   5   5   2    0.86    0.18
   5   5   2    1.07    0.20
   5   5   2    1.01    0.22
   5   5   2    0.96    0.22
  -6  -5  -2    0.01    0.14
  -6  -5  -2   -0.04    0.11
  -6  -5  -2    0.15    0.14
   6   5   2   -0.14    0.16
   6   5   2   -0.10    0.16
   6   5   2    0.25    0.17
   6   5   2   -0.13    0.13
   6   5   2    0.04    0.14
  -7  -5  -2    0.66    0.22
  -7  -5  -2    0.42    0.21
   7   5   2    0.87    0.30
   7   5   2    0.64    0.26
   7   5   2    0.49    0.20
  -8  -5  -2    0.39    0.22
   8   5   2   -0.12    0.27
   8   5   2    0.10    0.22
   8   5   2    0.20    0.20
  -9  -5  -2    0.17    0.25
   9   5   2    0.47    0.30
   9   5   2    0.23    0.33
   9   5   2    0.75    0.27
 -10  -5  -2   -0.03    0.25
  10   5   2    0.24    0.34
  10   5   2    0.16    0.26
  10   5   2    0.21    0.37
   9  -6  -2   -0.04    0.19
   9  -6  -2   -0.05    0.26
   9  -6  -2    0.12    0.27
  -9   6   2   -0.19    0.23
  -9   6   2   -0.02    0.27
   8  -6  -2   -0.04    0.22
   8  -6  -2   -0.13    0.22
   8  -6  -2   -0.16    0.20
  -8   6   2    0.19    0.29
  -8   6   2    0.13    0.30
   7  -6  -2    1.15    0.27
   7  -6  -2    1.26    0.32
   7  -6  -2    1.21    0.31
  -7   6   2    1.31    0.35
  -7   6   2    0.93    0.31
   6  -6  -2    0.50    0.22
   6  -6  -2    0.35    0.23
   6  -6  -2    0.35    0.18
  -6   6   2    0.51    0.25
  -6   6   2    0.44    0.12
  -6   6   2    0.56    0.26
   5  -6  -2    0.12    0.13
   5  -6  -2    0.11    0.15
   5  -6  -2    0.32    0.18
  -5   6   2    0.30    0.19
  -5   6   2    0.15    0.18
   4  -6  -2    5.76    0.45
   4  -6  -2    5.99    0.38
   4  -6  -2    5.55    0.39
   4  -6  -2    5.82    0.40
  -4   6   2    5.40    0.43
  -4   6   2    5.48    0.41
  -4   6   2    6.19    0.41
   3  -6  -2   15.70    0.77
   3  -6  -2   15.13    0.75
   3  -6  -2   15.49    0.76
   3  -6  -2   17.37    0.76
   3  -6  -2   15.53    0.72
  -3   6   2   16.09    0.78
  -3   6   2   15.75    0.72
  -3   6   2   16.05    0.78
  -3   6   2   16.66    0.76
   2  -6  -2    0.45    0.14
   2  -6  -2    0.55    0.12
   2  -6  -2    0.51    0.15
   2  -6  -2    0.60    0.18
   2  -6  -2    0.27    0.12
  -2   6   2    0.56    0.16
  -2   6   2    0.30    0.16
  -2   6   2    0.52    0.16
  -2   6   2    0.41    0.13
  -2   6   2    0.54    0.12
   1  -6  -2   17.57    0.78
   1  -6  -2   18.17    0.78
   1  -6  -2   16.84    0.72
   1  -6  -2   17.01    0.78
   1  -6  -2   18.79    0.77
   1  -6  -2   18.05    0.69
  -1   6   2   16.83    0.78
  -1   6   2   16.24    0.76
  -1   6   2   17.24    0.77
  -1   6   2   17.76    0.76
  -1   6   2   17.79    0.77
   0  -6  -2    0.58    0.15
   0  -6  -2    0.77    0.16
   0  -6  -2    0.74    0.13
   0  -6  -2    0.69    0.15
   0   6   2    0.61    0.15
   0   6   2    0.68    0.14
   0   6   2    0.73    0.15
   0   6   2    0.77    0.16
   0   6   2    0.61    0.15
  -1  -6  -2    4.74    0.31
  -1  -6  -2    4.49    0.32
  -1  -6  -2    5.10    0.32
  -1  -6  -2    5.35    0.33
  -1  -6  -2    4.88    0.25
   1   6   2    4.80    0.32
   1   6   2    4.89    0.32
   1   6   2    4.79    0.31
   1   6   2    5.06    0.34
   1   6   2    5.03    0.34
  -2  -6  -2   20.10    0.90
  -2  -6  -2   20.63    0.84
  -2  -6  -2   22.15    0.91
  -2  -6  -2   20.95    0.88
  -2  -6  -2   21.69    0.90
  -2  -6  -2   19.65    0.88
   2   6   2   19.75    0.89
   2   6   2   20.74    0.88
   2   6   2   21.52    0.91
   2   6   2   19.59    0.90
   2   6   2   20.93    0.88
   2   6   2   21.89    0.84
  -3  -6  -2    2.93    0.30
  -3  -6  -2    2.69    0.27
  -3  -6  -2    2.69    0.31
  -3  -6  -2    2.91    0.27
  -3  -6  -2    2.50    0.27
  -3  -6  -2    2.70    0.30
   3   6   2    3.10    0.33
   3   6   2    2.78    0.28
   3   6   2    3.09    0.31
   3   6   2    2.44    0.28
   3   6   2    3.02    0.31
   3   6   2    2.08    0.23
  -4  -6  -2    6.91    0.47
  -4  -6  -2    8.12    0.46
  -4  -6  -2    7.04    0.45
  -4  -6  -2    7.16    0.44
   4   6   2    7.34    0.46
   4   6   2    6.81    0.44
   4   6   2    7.36    0.46
   4   6   2    7.31    0.51
   4   6   2    7.81    0.47
  -5  -6  -2   -0.05    0.14
  -5  -6  -2    0.12    0.13
  -5  -6  -2   -0.16    0.11
   5   6   2    0.02    0.14
   5   6   2    0.06    0.13
   5   6   2   -0.15    0.13
   5   6   2   -0.05    0.13
  -6  -6  -2    0.49    0.19
  -6  -6  -2    0.56    0.21
   6   6   2    0.34    0.18
   6   6   2    0.07    0.18
   6   6   2    0.38    0.20
   6   6   2    0.23    0.19
  -7  -6  -2    1.16    0.27
  -7  -6  -2    1.68    0.30
   7   6   2    1.60    0.36
   7   6   2    1.78    0.34
   7   6   2    0.96    0.35
   7   6   2    1.40    0.33
  -8  -6  -2   -0.10    0.18
   8   6   2   -0.13    0.22
   8   6   2    0.08    0.24
   8   6   2   -0.20    0.19
   8   6   2    0.05    0.22
  -9  -6  -2   -0.28    0.20
   9   6   2    0.33    0.27
   9   6   2    0.50    0.32
   9   6   2    0.43    0.29
   9   6   2   -0.09    0.29
 -10  -6  -2    0.52    0.29
  10   6   2    0.42    0.35
  10   6   2    0.35    0.33
  10   6   2    0.64    0.35
   9  -7  -2    0.37    0.26
   9  -7  -2    0.64    0.38
   9  -7  -2    0.42    0.33
  -9   7   2    0.18    0.32
  -9   7   2    0.60    0.34
   8  -7  -2   -0.18    0.19
   8  -7  -2    0.26    0.29
   8  -7  -2    0.00    0.26
  -8   7   2   -0.15    0.20
  -8   7   2    0.30    0.32
   7  -7  -2   -0.32    0.17
   7  -7  -2    0.22    0.19
   7  -7  -2    0.08    0.20
  -7   7   2   -0.05    0.22
  -7   7   2   -0.03    0.26
   6  -7  -2    0.45    0.21
   6  -7  -2    0.42    0.23
   6  -7  -2    0.50    0.21
  -6   7   2    0.59    0.25
  -6   7   2    0.53    0.24
  -6   7   2    0.48    0.13
   5  -7  -2    2.54    0.34
   5  -7  -2    2.46    0.30
   5  -7  -2    1.65    0.27
  -5   7   2    2.28    0.34
  -5   7   2    2.56    0.37
   4  -7  -2    0.10    0.14
   4  -7  -2   -0.02    0.13
  -4   7   2    0.02    0.12
  -4   7   2    0.10    0.14
  -4   7   2    0.15    0.14
   3  -7  -2    5.69    0.37
   3  -7  -2    5.68    0.44
   3  -7  -2    6.45    0.40
  -3   7   2    5.57    0.44
  -3   7   2    6.46    0.38
  -3   7   2    6.31    0.41
  -3   7   2    5.77    0.45
   2  -7  -2    0.21    0.11
   2  -7  -2    0.30    0.16
   2  -7  -2    0.26    0.14
   2  -7  -2    0.37    0.15
   2  -7  -2    0.58    0.14
  -2   7   2    0.25    0.13
  -2   7   2    0.04    0.14
  -2   7   2    0.13    0.11
  -2   7   2    0.06    0.13
  -2   7   2    0.15    0.12
   1  -7  -2   42.21    1.66
   1  -7  -2   42.64    1.61
   1  -7  -2   40.95    1.55
   1  -7  -2   44.39    1.68
   1  -7  -2   40.74    1.64
  -1   7   2   42.27    1.65
  -1   7   2   41.35    1.65
  -1   7   2   40.86    1.67
  -1   7   2   45.43    1.65
  -1   7   2   41.51    1.64
   0  -7  -2    0.63    0.14
   0  -7  -2    0.33    0.12
   0  -7  -2    0.34    0.14
   0  -7  -2    0.63    0.17
   0   7   2    0.84    0.16
   0   7   2    0.72    0.18
   0   7   2    0.36    0.14
   0   7   2    0.51    0.16
   0   7   2    0.55    0.16
  -1  -7  -2   86.29    3.17
  -1  -7  -2   89.05    3.22
  -1  -7  -2   88.03    3.10
  -1  -7  -2   91.86    3.22
  -1  -7  -2   84.27    3.17
   1   7   2   85.75    3.21
   1   7   2   87.95    3.18
   1   7   2   86.58    3.21
   1   7   2   88.20    3.20
   1   7   2   83.94    3.17
  -2  -7  -2   31.74    1.30
  -2  -7  -2   28.69    1.31
  -2  -7  -2   33.78    1.33
  -2  -7  -2   35.05    1.33
  -2  -7  -2   31.92    1.24
  -2  -7  -2   31.32    1.29
   2   7   2   33.23    1.32
   2   7   2   31.43    1.29
   2   7   2   31.84    1.32
   2   7   2   30.79    1.31
   2   7   2   33.19    1.30
  -3  -7  -2    0.79    0.16
  -3  -7  -2    0.62    0.15
  -3  -7  -2    0.72    0.18
  -3  -7  -2    0.71    0.17
  -3  -7  -2    0.64    0.16
  -3  -7  -2    0.64    0.19
   3   7   2    0.75    0.19
   3   7   2    0.38    0.16
   3   7   2    0.93    0.17
   3   7   2    0.97    0.20
   3   7   2    0.47    0.17
  -4  -7  -2    0.47    0.17
  -4  -7  -2    0.57    0.20
  -4  -7  -2    0.55    0.16
  -4  -7  -2    0.45    0.16
   4   7   2    1.06    0.22
   4   7   2    0.53    0.21
   4   7   2    0.40    0.18
   4   7   2    0.41    0.15
  -5  -7  -2    0.37    0.17
  -5  -7  -2    0.19    0.16
  -5  -7  -2    0.03    0.13
   5   7   2    0.43    0.22
   5   7   2    0.13    0.16
   5   7   2    0.14    0.15
   5   7   2    0.07    0.15
  -6  -7  -2    0.81    0.23
  -6  -7  -2    0.69    0.22
   6   7   2    0.27    0.23
   6   7   2    0.38    0.20
   6   7   2    0.42    0.19
   6   7   2    0.35    0.22
  -7  -7  -2    0.26    0.20
  -7  -7  -2    0.47    0.23
   7   7   2    0.09    0.19
   7   7   2    0.31    0.21
   7   7   2    0.54    0.30
   7   7   2    0.09    0.19
  -8  -7  -2   -0.32    0.19
   8   7   2   -0.19    0.26
   8   7   2   -0.15    0.20
   8   7   2   -0.35    0.24
   8   7   2    0.15    0.21
  -9  -7  -2   -0.07    0.22
   9   7   2   -0.34    0.20
   9   7   2   -0.14    0.27
   9   7   2    0.00    0.24
   9   7   2   -0.33    0.27
   8  -8  -2    0.05    0.26
   8  -8  -2    0.34    0.31
   8  -8  -2    0.17    0.23
  -8   8   2    0.24    0.29
  -8   8   2    0.47    0.34
   7  -8  -2   -0.17    0.17
   7  -8  -2   -0.24    0.21
   7  -8  -2    0.47    0.27
  -7   8   2    0.24    0.22
  -7   8   2   -0.15    0.22
   6  -8  -2    0.14    0.18
   6  -8  -2    0.43    0.29
   6  -8  -2    0.15    0.19
  -6   8   2    0.33    0.23
  -6   8   2    0.11    0.21
   5  -8  -2    2.24    0.35
   5  -8  -2    2.03    0.37
   5  -8  -2    2.41    0.32
  -5   8   2    2.84    0.29
  -5   8   2    2.40    0.36
  -5   8   2    3.14    0.46
   4  -8  -2    0.54    0.18
   4  -8  -2    0.14    0.14
  -4   8   2    0.72    0.21
  -4   8   2    0.51    0.15
  -4   8   2    0.29    0.17
   3  -8  -2    0.22    0.13
   3  -8  -2    0.69    0.23
   3  -8  -2    0.40    0.15
  -3   8   2    0.55    0.16
  -3   8   2    0.42    0.19
  -3   8   2    0.41    0.16
  -3   8   2    0.72    0.23
   2  -8  -2    6.53    0.40
   2  -8  -2    5.63    0.35
   2  -8  -2    5.35    0.43
  -2   8   2    6.08    0.45
  -2   8   2    6.37    0.40
  -2   8   2    5.36    0.50
  -2   8   2    6.03    0.40
   1  -8  -2   10.04    0.47
   1  -8  -2   10.59    0.58
   1  -8  -2    9.90    0.58
   1  -8  -2   10.64    0.51
  -1   8   2   10.78    0.56
  -1   8   2    9.92    0.52
  -1   8   2    9.52    0.57
  -1   8   2    9.77    0.57
  -1   8   2    9.63    0.57
   0  -8  -2    2.83    0.35
   0  -8  -2    3.27    0.30
   0  -8  -2    2.47    0.30
   0  -8  -2    2.97    0.35
   0   8   2    3.67    0.32
   0   8   2    2.92    0.35
   0   8   2    2.41    0.31
   0   8   2    2.57    0.32
   0   8   2    3.09    0.35
  -1  -8  -2    1.89    0.26
  -1  -8  -2    1.67    0.23
  -1  -8  -2    2.24    0.26
  -1  -8  -2    2.30    0.20
  -1  -8  -2    1.94    0.29
   1   8   2    1.59    0.25
   1   8   2    1.28    0.20
   1   8   2    1.94    0.28
   1   8   2    2.37    0.30
   1   8   2    1.90    0.26
  -2  -8  -2    2.51    0.29
  -2  -8  -2    2.66    0.33
  -2  -8  -2    2.94    0.33
  -2  -8  -2    2.98    0.24
  -2  -8  -2    3.16    0.34
  -2  -8  -2    2.87    0.32
   2   8   2    2.97    0.33
   2   8   2    3.02    0.35
   2   8   2    2.84    0.32
  -3  -8  -2    1.98    0.27
  -3  -8  -2    3.31    0.37
  -3  -8  -2    3.58    0.38
  -3  -8  -2    3.71    0.32
   3   8   2    2.93    0.34
   3   8   2    3.45    0.37
   3   8   2    3.10    0.33
  -4  -8  -2    1.92    0.29
  -4  -8  -2    1.67    0.25
  -4  -8  -2    1.71    0.30
  -4  -8  -2    1.57    0.28
   4   8   2    1.46    0.26
   4   8   2    1.30    0.23
   4   8   2    1.86    0.28
   4   8   2    1.62    0.29
  -5  -8  -2    0.21    0.17
  -5  -8  -2    0.21    0.18
   5   8   2    0.10    0.17
   5   8   2    0.02    0.15
   5   8   2   -0.03    0.17
   5   8   2    0.24    0.18
  -6  -8  -2    1.41    0.30
  -6  -8  -2    2.38    0.36
   6   8   2    2.06    0.33
   6   8   2    2.18    0.40
   6   8   2    1.84    0.31
   6   8   2    2.14    0.36
  -7  -8  -2    0.11    0.22
  -7  -8  -2   -0.13    0.18
   7   8   2   -0.21    0.18
   7   8   2   -0.10    0.19
   7   8   2    0.17    0.25
   7   8   2   -0.11    0.22
  -8  -8  -2    0.87    0.30
   8   8   2    1.07    0.34
   8   8   2    0.86    0.31
   8   8   2    0.73    0.28
   8   8   2    0.97    0.37
  -9  -8  -2    0.03    0.23
   9   8   2    0.14    0.28
   9   8   2    0.47    0.29
   9   8   2    0.24    0.32
   9   8   2    0.42    0.31
   8  -9  -2    0.06    0.28
   8  -9  -2    0.37    0.36
  -8   9   2    0.04    0.29
  -8   9   2    0.23    0.34
   7  -9  -2    4.50    0.49
   7  -9  -2    3.65    0.57
   7  -9  -2    3.65    0.50
  -7   9   2    3.93    0.55
  -7   9   2    3.68    0.53
   6  -9  -2    0.80    0.30
   6  -9  -2    0.88    0.24
   6  -9  -2    0.67    0.27
  -6   9   2    1.07    0.35
  -6   9   2    0.76    0.29
   5  -9  -2    2.77    0.38
   5  -9  -2    1.83    0.30
   5  -9  -2    1.78    0.32
  -5   9   2    2.27    0.37
  -5   9   2    1.37    0.30
  -5   9   2    2.16    0.27
   4  -9  -2    1.90    0.29
   4  -9  -2    1.65    0.28
  -4   9   2    2.50    0.29
  -4   9   2    2.03    0.31
  -4   9   2    2.37    0.32
  -4   9   2    2.07    0.35
   3  -9  -2   -0.08    0.10
   3  -9  -2   -0.04    0.11
   3  -9  -2   -0.01    0.15
  -3   9   2    0.27    0.20
  -3   9   2    0.20    0.15
  -3   9   2    0.10    0.16
  -3   9   2    0.18    0.13
   2  -9  -2    0.02    0.10
   2  -9  -2    0.12    0.09
   2  -9  -2   -0.16    0.13
   2  -9  -2   -0.05    0.09
  -2   9   2    0.17    0.14
  -2   9   2    0.03    0.14
  -2   9   2    0.01    0.15
  -2   9   2   -0.06    0.11
   1  -9  -2    3.18    0.31
   1  -9  -2    3.32    0.38
   1  -9  -2    3.01    0.25
  -1   9   2    2.85    0.29
  -1   9   2    2.33    0.32
  -1   9   2    2.48    0.32
  -1   9   2    2.10    0.31
   0  -9  -2   -0.03    0.13
   0  -9  -2    0.06    0.10
   0  -9  -2    0.04    0.11
   0   9   2    0.07    0.13
   0   9   2    0.04    0.12
   0   9   2    0.12    0.12
  -1  -9  -2    0.22    0.14
  -1  -9  -2    0.37    0.10
  -1  -9  -2    0.59    0.19
  -1  -9  -2    0.17    0.13
   1   9   2    0.34    0.16
   1   9   2    0.27    0.14
   1   9   2    0.47    0.19
  -2  -9  -2   -0.02    0.11
  -2  -9  -2   -0.05    0.08
  -2  -9  -2    0.18    0.14
   2   9   2    0.07    0.14
   2   9   2    0.10    0.13
   2   9   2    0.10    0.15
  -3  -9  -2    0.08    0.12
  -3  -9  -2    0.05    0.11
  -3  -9  -2   -0.01    0.14
  -3  -9  -2    0.04    0.14
   3   9   2    0.08    0.16
   3   9   2   -0.14    0.14
   3   9   2    0.25    0.16
  -4  -9  -2    2.28    0.33
  -4  -9  -2    3.08    0.40
  -4  -9  -2    2.24    0.33
   4   9   2    2.19    0.32
   4   9   2    1.87    0.29
   4   9   2    2.51    0.35
   4   9   2    2.54    0.37
  -5  -9  -2    1.92    0.32
  -5  -9  -2    2.44    0.38
   5   9   2    3.10    0.41
   5   9   2    2.31    0.37
   5   9   2    2.36    0.34
   5   9   2    2.94    0.38
  -6  -9  -2    4.42    0.48
  -6  -9  -2    5.23    0.55
   6   9   2    5.30    0.54
   6   9   2    5.62    0.56
   6   9   2    5.07    0.54
   6   9   2    5.56    0.64
  -7  -9  -2    3.99    0.54
  -7  -9  -2    4.04    0.52
   7   9   2    2.12    0.45
   7   9   2    3.63    0.51
   7   9   2    3.86    0.54
   7   9   2    3.89    0.50
  -8  -9  -2    1.07    0.33
   8   9   2    0.47    0.33
   8   9   2    0.75    0.29
   8   9   2    0.75    0.29
   8   9   2    0.87    0.33
  -9  -9  -2    0.63    0.32
   9   9   2    0.13    0.26
   9   9   2    0.70    0.38
   9   9   2    0.94    0.38
   9   9   2    0.68    0.34
   8 -10  -2   -0.03    0.26
   8 -10  -2    0.50    0.27
  -8  10   2    0.00    0.32
  -8  10   2    0.44    0.29
   7 -10  -2    0.37    0.24
   7 -10  -2    0.11    0.27
   7 -10  -2    0.58    0.30
  -7  10   2    1.05    0.37
  -7  10   2    0.18    0.27
   6 -10  -2    0.43    0.28
   6 -10  -2    0.06    0.20
   6 -10  -2    0.11    0.19
  -6  10   2    0.01    0.22
  -6  10   2    0.28    0.25
   5 -10  -2    0.35    0.27
   5 -10  -2    0.31    0.20
  -5  10   2    0.45    0.27
  -5  10   2    0.18    0.21
   4 -10  -2    3.64    0.51
   4 -10  -2    2.26    0.32
  -4  10   2    3.22    0.44
  -4  10   2    3.25    0.40
  -4  10   2    3.35    0.48
  -4  10   2    3.11    0.37
   3 -10  -2    4.12    0.47
   3 -10  -2    3.35    0.35
   3 -10  -2    3.00    0.35
  -3  10   2    3.23    0.44
  -3  10   2    3.73    0.38
  -3  10   2    3.03    0.40
   2 -10  -2    0.21    0.13
   2 -10  -2    0.48    0.16
   2 -10  -2    0.32    0.20
  -2  10   2    0.31    0.17
  -2  10   2    0.38    0.15
  -2  10   2    0.46    0.21
   1 -10  -2    1.23    0.19
   1 -10  -2    1.36    0.22
   1 -10  -2    1.69    0.33
  -1  10   2    1.40    0.27
  -1  10   2    1.57    0.31
  -1  10   2    1.45    0.23
   0 -10  -2    0.14    0.16
   0 -10  -2    0.18    0.12
   0  10   2    0.23    0.13
   0  10   2   -0.01    0.13
   0  10   2   -0.13    0.12
  -1 -10  -2    0.03    0.08
  -1 -10  -2   -0.05    0.13
   1  10   2    0.27    0.15
   1  10   2    0.06    0.14
  -2 -10  -2    4.41    0.31
  -2 -10  -2    3.94    0.41
   2  10   2    4.48    0.45
   2  10   2    3.62    0.41
   2  10   2    4.66    0.46
  -3 -10  -2    0.35    0.13
  -3 -10  -2    0.27    0.18
  -3 -10  -2    0.32    0.16
   3  10   2    0.37    0.19
   3  10   2    0.24    0.17
   3  10   2    0.35    0.20
  -4 -10  -2    2.06    0.36
  -4 -10  -2    1.96    0.30
   4  10   2    2.51    0.37
   4  10   2    2.50    0.39
   4  10   2    2.57    0.37
  -5 -10  -2    5.40    0.61
  -5 -10  -2    4.50    0.53
   5  10   2    4.01    0.48
   5  10   2    4.93    0.58
   5  10   2    4.66    0.54
  -6 -10  -2    3.05    0.46
  -6 -10  -2    2.57    0.42
   6  10   2    2.54    0.40
   6  10   2    1.95    0.43
   6  10   2    2.10    0.40
   6  10   2    2.81    0.43
  -7 -10  -2    3.40    0.48
  -7 -10  -2    4.25    0.56
   7  10   2    4.93    0.64
   7  10   2    3.70    0.52
   7  10   2    3.68    0.49
   7  10   2    4.03    0.55
  -8 -10  -2    0.41    0.28
   8  10   2    0.93    0.34
   8  10   2    0.43    0.29
   8  10   2    1.11    0.36
   8  10   2    1.03    0.36
  -9 -10  -2    0.19    0.28
   9  10   2   -0.32    0.25
   9  10   2   -0.33    0.27
   9  10   2   -0.21    0.32
   9  10   2   -0.16    0.28
   7 -11  -2    0.11    0.24
   7 -11  -2    0.04    0.23
  -7  11   2    0.44    0.27
  -7  11   2    0.45    0.32
   6 -11  -2    1.79    0.47
   6 -11  -2    0.87    0.28
   6 -11  -2    0.50    0.24
  -6  11   2    1.05    0.32
  -6  11   2    1.60    0.40
   5 -11  -2    3.10    0.54
   5 -11  -2    2.12    0.35
  -5  11   2    2.42    0.37
  -5  11   2    3.07    0.53
   4 -11  -2   12.52    0.70
   4 -11  -2   12.87    0.84
  -4  11   2   12.55    0.85
  -4  11   2   12.64    0.72
  -4  11   2   13.45    0.85
   3 -11  -2   10.81    0.60
   3 -11  -2   12.23    0.77
  -3  11   2   10.75    0.74
  -3  11   2   10.47    0.62
  -3  11   2   10.58    0.75
   2 -11  -2    1.10    0.20
   2 -11  -2    1.19    0.30
  -2  11   2    0.58    0.25
  -2  11   2    1.29    0.23
  -2  11   2    0.57    0.24
   1 -11  -2    1.47    0.21
   1 -11  -2    1.00    0.24
  -1  11   2    1.22    0.28
  -1  11   2    1.14    0.27
  -1  11   2    1.30    0.23
   0 -11  -2    4.67    0.47
   0  11   2    5.84    0.41
   0  11   2    5.62    0.50
   0  11   2    4.78    0.51
  -1 -11  -2    0.02    0.09
  -1 -11  -2   -0.05    0.15
   1  11   2   -0.17    0.14
   1  11   2    0.05    0.16
  -2 -11  -2    0.34    0.13
  -2 -11  -2    0.38    0.21
   2  11   2    0.52    0.22
   2  11   2    0.15    0.17
   2  11   2    0.29    0.21
  -3 -11  -2    1.16    0.22
  -3 -11  -2    1.19    0.30
   3  11   2    1.04    0.26
   3  11   2    1.28    0.28
   3  11   2    1.34    0.31
  -4 -11  -2    1.16    0.32
  -4 -11  -2    0.74    0.24
   4  11   2    0.77    0.26
   4  11   2    0.47    0.26
   4  11   2    0.77    0.25
  -5 -11  -2    2.13    0.41
  -5 -11  -2    2.74    0.44
   5  11   2    2.37    0.40
   5  11   2    2.18    0.38
   5  11   2    2.42    0.42
  -6 -11  -2   -0.25    0.20
  -6 -11  -2   -0.15    0.24
   6  11   2   -0.07    0.23
   6  11   2    0.00    0.22
   6  11   2    0.18    0.24
  -7 -11  -2    1.70    0.38
   7  11   2    1.79    0.43
   7  11   2    2.26    0.43
   7  11   2    2.04    0.40
   7  11   2    1.89    0.40
  -8 -11  -2    0.10    0.27
   8  11   2   -0.40    0.25
   8  11   2   -0.19    0.24
   8  11   2   -0.07    0.26
   8  11   2   -0.16    0.28
   7 -12  -2    0.21    0.26
   7 -12  -2    0.42    0.28
  -7  12   2    0.29    0.29
   6 -12  -2   -0.05    0.25
   6 -12  -2    0.32    0.24
   6 -12  -2    0.23    0.23
  -6  12   2   -0.16    0.23
  -6  12   2    0.04    0.22
   5 -12  -2    0.45    0.25
   5 -12  -2    0.39    0.23
  -5  12   2    0.75    0.26
  -5  12   2    0.28    0.26
   4 -12  -2    3.23    0.38
   4 -12  -2    2.38    0.48
  -4  12   2    2.24    0.46
  -4  12   2    3.32    0.53
  -4  12   2    3.00    0.38
   3 -12  -2    0.09    0.16
   3 -12  -2   -0.11    0.22
  -3  12   2   -0.13    0.21
  -3  12   2   -0.23    0.19
  -3  12   2    0.22    0.16
   2 -12  -2    0.38    0.25
   2 -12  -2    0.48    0.17
  -2  12   2    0.45    0.25
  -2  12   2    0.73    0.28
  -2  12   2    0.14    0.16
   1 -12  -2   11.72    0.61
   1 -12  -2   12.18    0.79
  -1  12   2   14.05    0.83
  -1  12   2   13.09    0.80
  -1  12   2   12.06    0.66
   0 -12  -2   -0.07    0.22
   0  12   2   -0.08    0.20
   0  12   2    0.02    0.13
   0  12   2    0.06    0.19
  -1 -12  -2    2.37    0.39
  -1 -12  -2    2.31    0.25
   1  12   2    2.57    0.34
   1  12   2    1.88    0.34
   1  12   2    2.91    0.43
  -2 -12  -2    0.10    0.19
  -2 -12  -2    0.19    0.13
   2  12   2    0.08    0.19
   2  12   2    0.04    0.19
   2  12   2   -0.16    0.16
  -3 -12  -2    0.55    0.20
  -3 -12  -2    0.46    0.24
   3  12   2    0.41    0.26
   3  12   2    0.41    0.27
   3  12   2    0.12    0.21
  -4 -12  -2   -0.09    0.19
   4  12   2    0.03    0.22
   4  12   2    0.28    0.22
   4  12   2    0.03    0.22
  -5 -12  -2    0.02    0.20
   5  12   2   -0.05    0.22
   5  12   2   -0.09    0.22
   5  12   2    0.01    0.21
  -6 -12  -2    1.10    0.36
   6  12   2    1.71    0.39
   6  12   2    1.29    0.36
   6  12   2    1.77    0.44
  -7 -12  -2    0.03    0.24
   7  12   2    0.41    0.31
   7  12   2    0.48    0.28
   7  12   2    0.91    0.39
  -8 -12  -2    0.98    0.40
   8  12   2    1.08    0.42
   8  12   2    0.83    0.36
   8  12   2    1.24    0.42
   6 -13  -2    0.02    0.29
   6 -13  -2   -0.01    0.22
  -6  13   2   -0.08    0.28
   5 -13  -2    0.28    0.28
   5 -13  -2    0.05    0.21
  -5  13   2    0.22    0.28
  -5  13   2    0.34    0.25
   4 -13  -2    0.33    0.20
   4 -13  -2   -0.10    0.25
  -4  13   2    0.26    0.24
  -4  13   2   -0.51    0.20
  -4  13   2    0.09    0.20
   3 -13  -2    3.86    0.39
   3 -13  -2    2.99    0.48
  -3  13   2    3.10    0.49
  -3  13   2    3.62    0.58
  -3  13   2    4.03    0.42
   2 -13  -2   -0.17    0.23
   2 -13  -2    0.05    0.14
  -2  13   2    0.13    0.25
  -2  13   2   -0.05    0.14
  -2  13   2   -0.22    0.21
   1 -13  -2    4.46    0.54
   1 -13  -2    5.08    0.38
  -1  13   2    5.63    0.63
  -1  13   2    4.75    0.55
  -1  13   2    4.94    0.45
   0 -13  -2    0.00    0.22
   0  13   2    0.25    0.24
   0  13   2    0.20    0.22
   0  13   2    0.01    0.15
  -1 -13  -2    1.21    0.30
  -1 -13  -2    1.58    0.23
   1  13   2    1.68    0.36
   1  13   2    1.37    0.33
   1  13   2    1.78    0.31
  -2 -13  -2    0.79    0.32
   2  13   2    0.26    0.25
   2  13   2    0.55    0.27
  -3 -13  -2    0.74    0.28
   3  13   2    0.54    0.28
   3  13   2    0.48    0.24
   3  13   2    0.50    0.27
  -4 -13  -2    0.03    0.22
   4  13   2    0.28    0.24
   4  13   2    0.48    0.29
   4  13   2    0.19    0.26
  -5 -13  -2    0.98    0.34
   5  13   2    0.53    0.31
   5  13   2    0.35    0.28
   5  13   2    0.20    0.28
  -6 -13  -2    0.00    0.25
   6  13   2    0.22    0.28
   6  13   2    0.19    0.31
   6  13   2    0.03    0.26
  -7 -13  -2   -0.01    0.25
   7  13   2    0.29    0.35
   7  13   2   -0.15    0.27
   7  13   2   -0.14    0.25
   5 -14  -2    0.93    0.31
  -5  14   2    1.48    0.39
   4 -14  -2    0.17    0.31
  -4  14   2    0.98    0.33
  -4  14   2    0.34    0.31
   3 -14  -2    0.01    0.24
   3 -14  -2   -0.01    0.15
  -3  14   2    0.31    0.20
  -3  14   2   -0.12    0.26
  -3  14   2    0.44    0.33
   2 -14  -2    6.65    0.76
   2 -14  -2    4.71    0.44
  -2  14   2    5.46    0.44
  -2  14   2    4.76    0.64
  -2  14   2    5.10    0.65
   1 -14  -2    2.03    0.28
   1 -14  -2    2.01    0.39
  -1  14   2    1.96    0.44
  -1  14   2    1.99    0.30
  -1  14   2    1.79    0.38
   0 -14  -2   16.71    1.01
   0  14   2   17.23    1.02
   0  14   2   16.19    0.85
   0  14   2   15.87    0.97
  -1 -14  -2    1.46    0.38
   1  14   2    2.20    0.42
   1  14   2    1.65    0.37
   1  14   2    1.74    0.31
  -2 -14  -2    4.40    0.60
   2  14   2    4.20    0.56
   2  14   2    4.68    0.58
  -3 -14  -2    0.22    0.26
   3  14   2    0.51    0.26
   3  14   2    0.68    0.29
   3  14   2    0.21    0.22
  -4 -14  -2    1.09    0.32
   4  14   2    1.60    0.40
   4  14   2    0.66    0.32
   4  14   2    0.75    0.32
  -5 -14  -2    0.55    0.31
   5  14   2    0.33    0.29
   5  14   2    0.70    0.33
   5  14   2    0.86    0.35
  -6 -14  -2    0.15    0.25
   6  14   2    0.66    0.32
   6  14   2   -0.02    0.27
   6  14   2    0.62    0.34
   4 -15  -2    0.89    0.37
  -4  15   2    0.71    0.37
  -4  15   2    0.59    0.33
   3 -15  -2    0.73    0.34
  -3  15   2    0.19    0.31
  -3  15   2   -0.03    0.32
   2 -15  -2    1.62    0.41
  -2  15   2    1.99    0.44
  -2  15   2    1.75    0.42
   1 -15  -2    0.07    0.25
  -1  15   2   -0.01    0.25
  -1  15   2    0.05    0.23
   0 -15  -2    0.24    0.27
   0  15   2    0.13    0.17
   0  15   2    0.62    0.31
   0  15   2   -0.12    0.26
  -1 -15  -2    0.11    0.24
   1  15   2    0.47    0.30
   1  15   2    0.56    0.27
   1  15   2    0.05    0.19
  -2 -15  -2   -0.12    0.22
   2  15   2   -0.25    0.22
   2  15   2   -0.20    0.24
   2  15   2    0.05    0.19
  -3 -15  -2    1.13    0.39
   3  15   2    1.00    0.36
   3  15   2    0.96    0.32
  -4 -15  -2    0.24    0.30
   4  15   2    0.69    0.35
   4  15   2    0.53    0.31
   4  15   2    0.68    0.33
  -5 -15  -2    0.14    0.28
   5  15   2   -0.10    0.28
   5  15   2   -0.14    0.28
   5  15   2    0.45    0.28
  -6 -15  -2    0.32    0.31
   6  15   2   -0.29    0.29
   6  15   2    0.01    0.30
   6  15   2    0.41    0.35
   3 -16  -2    0.92    0.42
  -3  16   2    0.61    0.35
  -3  16   2    0.08    0.30
   2 -16  -2    0.07    0.27
  -2  16   2   -0.11    0.31
  -2  16   2   -0.16    0.26
   1 -16  -2   -0.09    0.26
  -1  16   2    0.14    0.29
  -1  16   2   -0.20    0.27
   0 -16  -2    0.55    0.33
   0  16   2    0.38    0.29
   0  16   2    0.62    0.32
  -1 -16  -2    0.40    0.33
   1  16   2   -0.02    0.25
   1  16   2    0.06    0.26
  -2 -16  -2   -0.17    0.22
   2  16   2    0.05    0.27
   2  16   2   -0.26    0.25
  -3 -16  -2    0.68    0.38
   3  16   2    0.48    0.32
   3  16   2    0.62    0.31
  -4 -16  -2    0.10    0.26
   4  16   2   -0.25    0.24
   4  16   2   -0.06    0.29
   5  16   2    0.23    0.28
   5  16   2   -0.48    0.26
   5  16   2    0.17    0.30
   1 -17  -2   -0.17    0.24
  -1  17   2   -0.19    0.28
  -1  17   2   -0.09    0.25
   0 -17  -2    0.28    0.32
   0  17   2    0.13    0.31
   0  17   2   -0.07    0.29
  -1 -17  -2   -0.32    0.27
   1  17   2   -0.27    0.27
   1  17   2    0.12    0.27
  -2 -17  -2   -0.06    0.29
   2  17   2    0.10    0.27
   2  17   2   -0.29    0.29
  -3 -17  -2    0.64    0.38
   3  17   2    0.48    0.39
   3  17   2    0.18    0.35
   1  15  -3    0.27    0.31
   1  15  -3    0.21    0.31
  -1 -15   3    0.07    0.28
  -1 -15   3    0.20    0.29
   0  15  -3    0.44    0.34
   0  15  -3    0.12    0.27
   0 -15   3   -0.09    0.25
   4  14  -3    0.41    0.32
  -4 -14   3    0.14    0.30
  -4 -14   3   -0.20    0.27
   3  14  -3    0.75    0.33
   3  14  -3    0.11    0.29
  -3 -14   3    1.22    0.43
  -3 -14   3    0.66    0.31
   2  14  -3   -0.06    0.26
   2  14  -3   -0.42    0.22
  -2 -14   3    0.11    0.28
  -2 -14   3   -0.22    0.25
   1  14  -3    0.65    0.33
   1  14  -3    0.54    0.34
  -1 -14   3    0.24    0.28
  -1 -14   3    0.35    0.29
   0  14  -3    1.55    0.45
   0  14  -3    1.25    0.39
   0 -14   3    1.00    0.39
   0 -14   3    1.68    0.42
  -1  14  -3   -0.17    0.27
  -1  14  -3    0.41    0.32
   1 -14   3    0.18    0.25
  -2  14  -3    0.31    0.32
   2 -14   3    0.51    0.30
   2 -14   3    0.37    0.25
  -3  14  -3    0.58    0.37
   3 -14   3   -0.23    0.27
   3 -14   3    0.43    0.26
   5  13  -3    3.23    0.54
  -5 -13   3    3.34    0.59
  -5 -13   3    3.52    0.55
   4  13  -3   -0.34    0.24
   4  13  -3    0.17    0.24
  -4 -13   3   -0.17    0.19
  -4 -13   3    0.01    0.28
   3  13  -3    1.02    0.36
   3  13  -3    0.98    0.30
  -3 -13   3    1.66    0.44
  -3 -13   3    1.20    0.41
   2  13  -3   -0.23    0.22
   2  13  -3   -0.15    0.22
  -2 -13   3    0.12    0.23
  -2 -13   3    0.11    0.26
   1  13  -3    0.06    0.23
   1  13  -3    0.16    0.31
  -1 -13   3    0.32    0.28
  -1 -13   3   -0.06    0.25
   0  13  -3    0.91    0.34
   0  13  -3    0.80    0.33
   0 -13   3    1.07    0.33
   0 -13   3    0.61    0.28
  -1  13  -3    0.76    0.36
  -1  13  -3    0.74    0.37
   1 -13   3    0.24    0.28
   1 -13   3    0.64    0.31
  -2  13  -3    0.07    0.24
   2 -13   3    0.40    0.29
   2 -13   3    0.20    0.22
  -3  13  -3   -0.04    0.26
   3 -13   3   -0.06    0.26
   3 -13   3    0.16    0.24
  -4  13  -3    0.54    0.32
   4 -13   3   -0.19    0.26
   4 -13   3   -0.11    0.22
   6  12  -3    0.19    0.34
   6  12  -3   -0.17    0.26
  -6 -12   3   -0.15    0.22
  -6 -12   3   -0.02    0.28
   5  12  -3    1.09    0.35
  -5 -12   3    1.32    0.43
  -5 -12   3    1.42    0.36
   4  12  -3    1.63    0.37
   4  12  -3    2.29    0.38
  -4 -12   3    1.39    0.39
  -4 -12   3    0.65    0.27
   3  12  -3    0.31    0.25
   3  12  -3    0.22    0.27
  -3 -12   3   -0.09    0.23
  -3 -12   3    0.18    0.20
   2  12  -3    2.67    0.42
   2  12  -3    2.41    0.44
  -2 -12   3    2.71    0.48
  -2 -12   3    3.53    0.50
   1  12  -3    0.72    0.29
   1  12  -3    0.09    0.26
  -1 -12   3    0.65    0.29
  -1 -12   3    0.26    0.28
   0  12  -3    5.92    0.63
   0  12  -3    4.00    0.52
   0 -12   3    4.57    0.55
   0 -12   3    3.73    0.52
  -1  12  -3    0.57    0.27
  -1  12  -3    0.48    0.28
   1 -12   3   -0.15    0.21
   1 -12   3    0.40    0.27
  -2  12  -3    0.09    0.23
   2 -12   3   -0.14    0.22
   2 -12   3    0.20    0.20
  -3  12  -3    0.08    0.22
   3 -12   3   -0.12    0.20
   3 -12   3   -0.31    0.18
  -4  12  -3   -0.32    0.24
   4 -12   3   -0.01    0.21
   4 -12   3   -0.24    0.22
  -5  12  -3    0.05    0.31
   5 -12   3    0.25    0.27
   5 -12   3    0.13    0.30
   7  11  -3    0.20    0.35
   7  11  -3    0.32    0.37
  -7 -11   3    1.23    0.42
  -7 -11   3    0.34    0.35
   6  11  -3    1.31    0.44
   6  11  -3    0.53    0.36
  -6 -11   3    0.85    0.34
  -6 -11   3    0.25    0.32
   5  11  -3    0.02    0.19
   5  11  -3    0.11    0.27
   5  11  -3   -0.04    0.24
  -5 -11   3    0.25    0.28
  -5 -11   3   -0.12    0.24
   4  11  -3    0.73    0.24
   4  11  -3    0.59    0.28
  -4 -11   3    0.28    0.24
  -4 -11   3    0.40    0.27
   3  11  -3    1.18    0.28
   3  11  -3    0.81    0.30
  -3 -11   3    0.16    0.24
  -3 -11   3    0.33    0.21
   2  11  -3    1.01    0.29
   2  11  -3    0.44    0.29
  -2 -11   3    0.64    0.30
  -2 -11   3    0.84    0.30
   1  11  -3   14.52    0.83
   1  11  -3   13.32    0.64
   1  11  -3   14.71    0.91
  -1 -11   3   15.28    0.92
  -1 -11   3   15.08    0.91
   0  11  -3   18.76    1.00
   0  11  -3   18.67    1.04
   0 -11   3   17.06    1.00
   0 -11   3   19.77    1.05
  -1  11  -3    1.75    0.37
  -1  11  -3    1.10    0.33
   1 -11   3    1.37    0.32
   1 -11   3    1.67    0.37
  -2  11  -3    0.99    0.29
   2 -11   3    1.36    0.32
   2 -11   3    1.31    0.32
   2 -11   3    1.47    0.36
  -3  11  -3   -0.01    0.23
   3 -11   3    0.78    0.28
   3 -11   3    0.26    0.27
  -4  11  -3    1.79    0.40
   4 -11   3    1.62    0.37
   4 -11   3    1.42    0.35
  -5  11  -3   -0.11    0.22
   5 -11   3    0.25    0.22
   5 -11   3    0.26    0.25
  -6  11  -3    0.24    0.30
   6 -11   3   -0.24    0.22
   6 -11   3    0.07    0.26
   7  10  -3    1.10    0.40
   7  10  -3    0.35    0.34
  -7 -10   3    0.61    0.31
  -7 -10   3    0.57    0.30
   6  10  -3    1.12    0.33
   6  10  -3    1.09    0.36
  -6 -10   3    0.91    0.37
  -6 -10   3    1.27    0.32
   5  10  -3    0.47    0.21
   5  10  -3    1.22    0.37
   5  10  -3    0.72    0.31
  -5 -10   3    0.51    0.27
  -5 -10   3    0.71    0.30
   4  10  -3   -0.08    0.19
   4  10  -3    0.11    0.26
   4  10  -3    0.04    0.16
  -4 -10   3    0.10    0.25
  -4 -10   3   -0.42    0.20
   3  10  -3    0.37    0.23
   3  10  -3    0.46    0.21
   3  10  -3    0.27    0.21
  -3 -10   3    0.47    0.22
  -3 -10   3    0.74    0.29
   2  10  -3    2.17    0.42
   2  10  -3    0.92    0.26
   2  10  -3    1.30    0.22
  -2 -10   3    1.23    0.31
  -2 -10   3    1.40    0.36
   1  10  -3    7.54    0.54
   1  10  -3    8.43    0.76
   1  10  -3    6.46    0.38
  -1 -10   3    6.43    0.62
  -1 -10   3    7.85    0.61
   0  10  -3    3.52    0.42
   0  10  -3    2.92    0.18
   0  10  -3    3.36    0.47
   0  10  -3    2.70    0.17
   0 -10   3    3.26    0.44
   0 -10   3    3.48    0.46
  -1  10  -3   12.41    0.76
  -1  10  -3   12.98    0.81
   1 -10   3   13.56    0.83
   1 -10   3   12.73    0.76
  -2  10  -3    5.28    0.58
   2 -10   3    5.05    0.53
   2 -10   3    5.72    0.55
   2 -10   3    4.56    0.51
  -3  10  -3    0.09    0.23
   3 -10   3   -0.10    0.20
   3 -10   3    0.08    0.24
  -4  10  -3    2.13    0.42
   4 -10   3    2.10    0.43
   4 -10   3    1.62    0.35
  -5  10  -3   -0.07    0.20
   5 -10   3   -0.21    0.19
   5 -10   3   -0.06    0.21
  -6  10  -3    0.24    0.25
   6 -10   3    0.06    0.25
   6 -10   3   -0.08    0.19
  -7  10  -3   -0.25    0.21
   7 -10   3    0.08    0.28
   7 -10   3    0.28    0.28
   8   9  -3    0.40    0.31
   8   9  -3    0.30    0.36
  -8  -9   3    0.04    0.28
  -8  -9   3   -0.01    0.25
   7   9  -3    0.12    0.25
   7   9  -3    0.07    0.26
  -7  -9   3   -0.02    0.21
  -7  -9   3    0.31    0.27
   6   9  -3    0.69    0.34
   6   9  -3    0.39    0.22
   6   9  -3    0.91    0.33
  -6  -9   3    0.40    0.25
  -6  -9   3    0.20    0.26
   5   9  -3    3.03    0.49
   5   9  -3    2.50    0.44
   5   9  -3    4.02    0.41
  -5  -9   3    2.94    0.45
  -5  -9   3    3.25    0.48
   4   9  -3    0.27    0.26
   4   9  -3    0.02    0.22
   4   9  -3   -0.11    0.15
  -4  -9   3   -0.18    0.20
  -4  -9   3    0.06    0.21
   3   9  -3    3.51    0.48
   3   9  -3    3.46    0.39
   3   9  -3    2.95    0.35
  -3  -9   3    3.81    0.51
  -3  -9   3    3.73    0.48
   2   9  -3    3.42    0.37
   2   9  -3    4.56    0.53
   2   9  -3    3.30    0.32
  -2  -9   3    3.94    0.50
  -2  -9   3    3.38    0.44
   1   9  -3    2.53    0.34
   1   9  -3    2.40    0.23
   1   9  -3    3.05    0.40
  -1  -9   3    1.96    0.31
  -1  -9   3    2.63    0.39
   0   9  -3    7.36    0.51
   0   9  -3    7.23    0.32
   0   9  -3    7.00    0.55
   0   9  -3    6.91    0.32
   0  -9   3    7.47    0.54
   0  -9   3    7.45    0.55
  -1   9  -3    7.82    0.57
  -1   9  -3    8.27    0.60
   1  -9   3    8.41    0.60
   1  -9   3    8.18    0.58
  -2   9  -3   18.68    1.00
   2  -9   3   19.70    1.00
   2  -9   3   18.83    0.94
  -3   9  -3    1.33    0.30
   3  -9   3    0.96    0.28
   3  -9   3    1.69    0.36
  -4   9  -3    7.97    0.75
   4  -9   3    6.59    0.64
   4  -9   3    7.26    0.70
  -5   9  -3    0.48    0.29
   5  -9   3    0.66    0.30
   5  -9   3    0.88    0.26
  -6   9  -3    0.18    0.25
   6  -9   3   -0.06    0.23
   6  -9   3   -0.04    0.20
  -7   9  -3   -0.09    0.20
   7  -9   3   -0.01    0.24
   7  -9   3    0.31    0.27
   7  -9   3    0.02    0.22
   8   8  -3    0.27    0.29
   8   8  -3    0.64    0.35
  -8  -8   3    0.45    0.29
  -8  -8   3    0.51    0.31
   7   8  -3    1.43    0.37
   7   8  -3    0.95    0.38
  -7  -8   3    0.72    0.30
  -7  -8   3    1.04    0.33
   6   8  -3    1.09    0.31
   6   8  -3    1.09    0.33
   6   8  -3    0.97    0.25
  -6  -8   3    0.96    0.28
  -6  -8   3    1.52    0.35
   5   8  -3    0.13    0.21
   5   8  -3   -0.14    0.14
   5   8  -3    0.17    0.25
  -5  -8   3    0.05    0.25
  -5  -8   3    0.27    0.20
   4   8  -3    0.75    0.29
   4   8  -3    1.00    0.31
   4   8  -3    0.48    0.19
  -4  -8   3    0.56    0.17
  -4  -8   3    0.91    0.30
  -4  -8   3    0.87    0.29
   3   8  -3    4.53    0.52
   3   8  -3    4.78    0.38
   3   8  -3    4.74    0.37
   3   8  -3    4.67    0.53
  -3  -8   3    4.91    0.53
  -3  -8   3    5.55    0.57
  -3  -8   3    4.42    0.36
   2   8  -3    0.14    0.17
   2   8  -3    0.14    0.13
   2   8  -3   -0.09    0.10
  -2  -8   3   -0.09    0.11
  -2  -8   3   -0.09    0.16
  -2  -8   3   -0.03    0.13
   1   8  -3   12.23    0.69
   1   8  -3   10.92    0.62
   1   8  -3   11.24    0.52
  -1  -8   3   12.00    0.70
  -1  -8   3   11.04    0.66
  -1  -8   3   12.56    0.70
   0   8  -3   11.42    0.47
   0   8  -3   11.17    0.47
   0   8  -3   12.19    0.68
   0   8  -3   12.27    0.66
   0  -8   3   13.01    0.70
   0  -8   3   12.09    0.68
  -1   8  -3    4.74    0.47
  -1   8  -3    6.06    0.48
  -1   8  -3    5.84    0.44
   1  -8   3    6.52    0.46
   1  -8   3    6.38    0.48
  -2   8  -3    8.02    0.56
  -2   8  -3    8.00    0.56
   2  -8   3    7.32    0.54
   2  -8   3    8.19    0.52
  -3   8  -3   -0.01    0.14
  -3   8  -3    0.35    0.20
   3  -8   3    0.18    0.19
   3  -8   3   -0.01    0.16
  -4   8  -3   12.35    0.75
  -4   8  -3   11.38    0.59
   4  -8   3   12.20    0.74
   4  -8   3   12.66    0.76
   4  -8   3   10.93    0.55
  -5   8  -3    8.38    0.79
   5  -8   3    8.05    0.64
   5  -8   3    7.77    0.61
  -6   8  -3    0.75    0.29
   6  -8   3    1.03    0.35
   6  -8   3    1.71    0.38
  -7   8  -3    0.95    0.32
   7  -8   3    0.70    0.31
   7  -8   3    0.32    0.28
   7  -8   3    0.83    0.29
  -8   8  -3   -0.05    0.25
   8  -8   3   -0.31    0.27
   8  -8   3    0.31    0.28
   8   7  -3    1.44    0.41
   8   7  -3    1.99    0.48
  -8  -7   3    2.49    0.45
  -8  -7   3    2.19    0.49
   7   7  -3    3.65    0.55
   7   7  -3    2.69    0.44
   7   7  -3    3.68    0.40
  -7  -7   3    3.46    0.45
  -7  -7   3    3.83    0.51
   6   7  -3    0.55    0.19
   6   7  -3    0.54    0.31
   6   7  -3    0.64    0.31
  -6  -7   3    1.20    0.35
  -6  -7   3    0.10    0.21
   5   7  -3   25.70    1.11
   5   7  -3   27.34    1.32
   5   7  -3   26.40    1.26
  -5  -7   3   24.34    1.23
  -5  -7   3   25.85    1.24
   4   7  -3    5.21    0.56
   4   7  -3    5.98    0.55
   4   7  -3    6.38    0.41
  -4  -7   3    5.66    0.54
  -4  -7   3    5.80    0.55
   3   7  -3    1.93    0.25
   3   7  -3    1.67    0.31
   3   7  -3    1.43    0.23
   3   7  -3    1.82    0.28
  -3  -7   3    2.86    0.29
  -3  -7   3    1.66    0.26
  -3  -7   3    3.15    0.40
   2   7  -3    1.62    0.24
   2   7  -3    1.58    0.21
   2   7  -3    1.77    0.30
  -2  -7   3    1.85    0.29
  -2  -7   3    1.73    0.29
  -2  -7   3    1.88    0.25
   1   7  -3    3.63    0.35
   1   7  -3    3.43    0.38
   1   7  -3    2.75    0.35
   1   7  -3    2.95    0.22
  -1  -7   3    2.39    0.28
  -1  -7   3    3.17    0.37
  -1  -7   3    3.59    0.41
   0   7  -3    0.20    0.15
   0   7  -3    0.23    0.15
   0   7  -3   -0.02    0.11
   0   7  -3    0.15    0.06
   0   7  -3    0.04    0.05
   0  -7   3    0.26    0.16
   0  -7   3    0.09    0.12
   0  -7   3    0.20    0.17
  -1   7  -3    2.48    0.32
  -1   7  -3    3.28    0.37
  -1   7  -3    2.76    0.32
  -1   7  -3    2.80    0.35
   1  -7   3    3.40    0.40
   1  -7   3    2.59    0.31
  -2   7  -3   15.00    0.80
  -2   7  -3   15.17    0.79
  -2   7  -3   16.81    0.76
   2  -7   3   15.85    0.80
   2  -7   3   15.89    0.76
  -3   7  -3    4.03    0.43
  -3   7  -3    3.95    0.35
  -3   7  -3    3.68    0.39
   3  -7   3    3.66    0.23
   3  -7   3    3.62    0.35
   3  -7   3    4.73    0.47
   3  -7   3    4.20    0.45
  -4   7  -3    2.32    0.25
  -4   7  -3    2.33    0.33
  -4   7  -3    3.56    0.43
   4  -7   3    2.64    0.26
   4  -7   3    2.14    0.35
   4  -7   3    2.87    0.38
  -5   7  -3    0.59    0.23
   5  -7   3    1.07    0.29
   5  -7   3    0.61    0.25
   5  -7   3    0.64    0.18
  -6   7  -3    0.07    0.19
   6  -7   3    0.42    0.21
   6  -7   3    0.04    0.23
  -7   7  -3    0.25    0.22
   7  -7   3    0.44    0.27
   7  -7   3    0.30    0.25
   7  -7   3    0.17    0.25
  -8   7  -3   -0.23    0.21
   8  -7   3    0.24    0.29
   8  -7   3    0.23    0.29
   9   6  -3   -0.10    0.29
   9   6  -3    0.35    0.33
   9   6  -3   -0.14    0.26
  -9  -6   3   -0.01    0.25
  -9  -6   3   -0.18    0.23
   8   6  -3    0.09    0.27
   8   6  -3   -0.05    0.26
   8   6  -3   -0.18    0.21
  -8  -6   3    0.27    0.28
  -8  -6   3    0.11    0.22
   7   6  -3   -0.36    0.14
   7   6  -3    0.26    0.28
   7   6  -3   -0.09    0.20
   7   6  -3   -0.29    0.21
  -7  -6   3    0.25    0.25
  -7  -6   3   -0.13    0.24
   6   6  -3    5.38    0.61
   6   6  -3    4.49    0.54
   6   6  -3    4.26    0.40
  -6  -6   3    4.00    0.49
  -6  -6   3    4.60    0.52
   5   6  -3    0.20    0.23
   5   6  -3    0.04    0.13
   5   6  -3   -0.16    0.18
  -5  -6   3    0.04    0.18
  -5  -6   3    0.09    0.18
   4   6  -3    0.18    0.18
   4   6  -3   -0.01    0.16
   4   6  -3    0.21    0.12
  -4  -6   3    0.30    0.19
  -4  -6   3   -0.08    0.14
   3   6  -3    0.00    0.14
   3   6  -3    0.04    0.11
   3   6  -3    0.22    0.15
   3   6  -3    0.09    0.11
  -3  -6   3   -0.06    0.13
  -3  -6   3    0.05    0.09
  -3  -6   3    0.21    0.16
   2   6  -3    0.04    0.10
   2   6  -3    0.03    0.10
   2   6  -3    0.08    0.14
   2   6  -3   -0.05    0.11
  -2  -6   3   -0.18    0.10
  -2  -6   3   -0.02    0.12
  -2  -6   3   -0.10    0.10
  -2  -6   3   -0.17    0.14
   1   6  -3   22.27    0.86
   1   6  -3   20.43    0.91
   1   6  -3   22.15    0.97
   1   6  -3   21.18    0.97
  -1  -6   3   20.80    0.91
  -1  -6   3   21.81    0.98
  -1  -6   3   21.98    0.97
   0   6  -3    8.55    0.47
   0   6  -3    7.89    0.33
   0   6  -3    8.66    0.50
   0   6  -3    8.63    0.49
   0   6  -3    8.62    0.51
   0   6  -3    7.64    0.33
   0  -6   3    8.56    0.51
   0  -6   3    8.33    0.50
   0  -6   3    7.92    0.46
  -1   6  -3    0.60    0.16
  -1   6  -3    0.62    0.17
  -1   6  -3    0.58    0.17
  -1   6  -3    0.43    0.16
   1  -6   3    0.65    0.19
   1  -6   3    0.73    0.17
   1  -6   3    0.71    0.17
  -2   6  -3    0.48    0.18
  -2   6  -3    0.49    0.14
  -2   6  -3    0.16    0.12
   2  -6   3    0.08    0.13
   2  -6   3    0.22    0.13
  -3   6  -3    0.14    0.14
  -3   6  -3    0.14    0.11
  -3   6  -3    0.09    0.11
   3  -6   3    0.23    0.12
   3  -6   3    0.29    0.16
   3  -6   3    0.29    0.09
   3  -6   3    0.49    0.18
  -4   6  -3    0.69    0.14
  -4   6  -3    0.72    0.20
  -4   6  -3    0.58    0.19
   4  -6   3    0.55    0.14
   4  -6   3    1.00    0.25
   4  -6   3    0.59    0.21
  -5   6  -3    1.46    0.15
  -5   6  -3    1.14    0.26
  -5   6  -3    1.56    0.29
   5  -6   3    0.70    0.23
   5  -6   3    1.40    0.30
   5  -6   3    1.18    0.21
  -6   6  -3    0.56    0.25
   6  -6   3   -0.10    0.20
   6  -6   3    0.06    0.18
   6  -6   3    0.18    0.21
  -7   6  -3   -0.17    0.18
   7  -6   3   -0.07    0.17
   7  -6   3    0.40    0.26
   7  -6   3    0.03    0.21
  -8   6  -3    0.35    0.26
   8  -6   3   -0.09    0.24
   8  -6   3   -0.09    0.23
   8  -6   3    0.02    0.26
  -9   6  -3    1.97    0.47
   9  -6   3    1.92    0.47
   9  -6   3    2.25    0.47
   9   5  -3   -0.03    0.28
   9   5  -3   -0.11    0.26
   9   5  -3   -0.07    0.24
  -9  -5   3    0.26    0.25
  -9  -5   3    0.13    0.23
   8   5  -3    0.09    0.26
   8   5  -3    0.05    0.24
   8   5  -3    0.18    0.19
   8   5  -3    0.00    0.25
  -8  -5   3    0.21    0.24
  -8  -5   3    0.03    0.19
   7   5  -3    1.40    0.34
   7   5  -3    2.03    0.29
   7   5  -3    2.26    0.43
   7   5  -3    1.42    0.38
  -7  -5   3    1.72    0.33
  -7  -5   3    1.78    0.36
   6   5  -3   -0.01    0.20
   6   5  -3    0.12    0.22
   6   5  -3    0.26    0.21
   6   5  -3   -0.09    0.13
  -6  -5   3   -0.12    0.15
  -6  -5   3    0.02    0.18
   5   5  -3   -0.07    0.17
   5   5  -3   -0.02    0.11
   5   5  -3    0.12    0.14
  -5  -5   3    0.04    0.13
  -5  -5   3   -0.17    0.15
   4   5  -3   -0.11    0.08
   4   5  -3   -0.05    0.13
   4   5  -3    0.11    0.16
  -4  -5   3   -0.05    0.12
  -4  -5   3    0.26    0.17
   3   5  -3    6.91    0.38
   3   5  -3    6.82    0.46
   3   5  -3    7.49    0.49
   3   5  -3    6.60    0.43
   3   5  -3    7.19    0.50
  -3  -5   3    6.50    0.46
  -3  -5   3    6.44    0.46
  -3  -5   3    7.21    0.38
   2   5  -3    3.65    0.38
   2   5  -3    3.91    0.38
   2   5  -3    4.38    0.28
   2   5  -3    3.60    0.36
   2   5  -3    3.80    0.28
  -2  -5   3    3.32    0.35
  -2  -5   3    3.83    0.36
  -2  -5   3    3.74    0.26
  -2  -5   3    3.97    0.37
  -2  -5   3    3.58    0.35
   1   5  -3    0.07    0.13
   1   5  -3   -0.07    0.07
   1   5  -3    0.00    0.11
   1   5  -3   -0.05    0.09
   1   5  -3    0.06    0.09
  -1  -5   3   -0.06    0.11
  -1  -5   3    0.07    0.11
  -1  -5   3    0.05    0.09
  -1  -5   3   -0.04    0.09
  -1  -5   3    0.01    0.12
   0   5  -3    1.23    0.09
   0   5  -3    1.12    0.20
   0   5  -3    1.27    0.19
   0   5  -3    1.41    0.22
   0   5  -3    1.33    0.21
   0  -5   3    1.27    0.23
   0  -5   3    1.35    0.19
   0  -5   3    1.36    0.21
   0  -5   3    1.26    0.19
   0  -5   3    1.72    0.24
  -1   5  -3    0.51    0.17
  -1   5  -3    0.26    0.12
  -1   5  -3    0.43    0.14
  -1   5  -3    0.48    0.15
   1  -5   3    0.31    0.15
   1  -5   3    0.67    0.16
   1  -5   3    0.48    0.13
   1  -5   3    0.46    0.15
  -2   5  -3    8.58    0.47
  -2   5  -3    7.72    0.47
  -2   5  -3    8.09    0.42
   2  -5   3    7.65    0.42
   2  -5   3    8.24    0.48
   2  -5   3    7.53    0.46
   2  -5   3    7.26    0.33
  -3   5  -3    6.35    0.42
  -3   5  -3    6.69    0.44
  -3   5  -3    6.19    0.34
   3  -5   3    6.04    0.45
   3  -5   3    6.08    0.35
   3  -5   3    6.19    0.32
   3  -5   3    5.81    0.42
  -4   5  -3    0.12    0.12
  -4   5  -3    0.05    0.14
  -4   5  -3    0.04    0.07
   4  -5   3   -0.18    0.13
   4  -5   3   -0.03    0.09
   4  -5   3    0.13    0.13
  -5   5  -3    3.12    0.16
  -5   5  -3    2.95    0.35
  -5   5  -3    3.05    0.39
   5  -5   3    3.34    0.42
   5  -5   3    3.75    0.45
   5  -5   3    3.01    0.32
  -6   5  -3    0.18    0.21
   6  -5   3    0.48    0.22
   6  -5   3    0.08    0.22
   6  -5   3    0.22    0.22
  -7   5  -3   -0.16    0.16
   7  -5   3   -0.01    0.22
   7  -5   3    0.10    0.25
   7  -5   3   -0.03    0.17
  -8   5  -3    0.09    0.25
   8  -5   3    0.29    0.27
   8  -5   3   -0.07    0.18
   8  -5   3    0.29    0.29
  -9   5  -3    1.33    0.34
   9  -5   3    2.06    0.47
   9  -5   3    1.90    0.47
   9   4  -3   -0.22    0.25
   9   4  -3    0.02    0.26
   9   4  -3   -0.09    0.28
  -9  -4   3   -0.17    0.23
  -9  -4   3   -0.16    0.21
   8   4  -3    0.74    0.23
   8   4  -3    0.87    0.34
   8   4  -3    1.00    0.34
   8   4  -3    1.54    0.41
  -8  -4   3    0.96    0.36
  -8  -4   3    0.71    0.27
   7   4  -3    0.25    0.25
   7   4  -3    0.46    0.25
   7   4  -3    0.16    0.16
   7   4  -3    0.14    0.20
  -7  -4   3   -0.08    0.15
  -7  -4   3    0.10    0.20
   6   4  -3    8.40    0.62
   6   4  -3    9.52    0.52
   6   4  -3    8.68    0.63
   6   4  -3    9.05    0.65
  -6  -4   3    9.26    0.64
  -6  -4   3    9.32    0.61
   5   4  -3    0.39    0.16
   5   4  -3    0.25    0.12
   5   4  -3    0.19    0.17
   5   4  -3    0.20    0.20
  -5  -4   3    0.21    0.13
  -5  -4   3    0.33    0.18
   4   4  -3    0.68    0.21
   4   4  -3    0.58    0.20
   4   4  -3    0.86    0.16
   4   4  -3    0.80    0.23
  -4  -4   3    1.05    0.25
  -4  -4   3    0.61    0.20
   3   4  -3   18.76    0.88
   3   4  -3   18.22    0.82
   3   4  -3   19.17    0.84
   3   4  -3   17.52    0.83
   3   4  -3   17.34    0.73
   3   4  -3   17.44    0.83
  -3  -4   3   16.51    0.89
  -3  -4   3   17.75    0.84
  -3  -4   3   17.83    0.83
  -3  -4   3   18.69    0.84
   2   4  -3    0.08    0.11
   2   4  -3    0.13    0.08
   2   4  -3    0.03    0.12
   2   4  -3    0.00    0.09
   2   4  -3    0.09    0.10
   2   4  -3    0.06    0.11
  -2  -4   3    0.06    0.12
  -2  -4   3    0.16    0.08
  -2  -4   3   -0.02    0.11
  -2  -4   3   -0.02    0.10
  -2  -4   3    0.02    0.10
  -2  -4   3    0.01    0.11
   1   4  -3    3.97    0.31
   1   4  -3    4.72    0.32
   1   4  -3    4.33    0.32
   1   4  -3    4.36    0.27
   1   4  -3    4.49    0.24
  -1  -4   3    4.80    0.32
  -1  -4   3    4.06    0.31
  -1  -4   3    4.28    0.32
  -1  -4   3    3.60    0.30
  -1  -4   3    4.59    0.27
   0   4  -3    6.18    0.37
   0   4  -3    6.24    0.37
   0   4  -3    5.66    0.24
   0   4  -3    5.70    0.35
   0   4  -3    5.52    0.34
   0  -4   3    6.48    0.37
   0  -4   3    6.12    0.33
   0  -4   3    5.69    0.36
   0  -4   3    5.52    0.35
  -1   4  -3   58.81    2.14
  -1   4  -3   58.15    2.14
  -1   4  -3   58.19    2.12
   1  -4   3   56.38    2.13
   1  -4   3   57.21    2.12
   1  -4   3   55.47    2.14
   1  -4   3   58.84    2.14
  -2   4  -3   25.62    1.03
  -2   4  -3   26.61    1.09
  -2   4  -3   27.60    1.10
   2  -4   3   27.07    1.00
   2  -4   3   25.34    1.04
   2  -4   3   26.77    1.11
   2  -4   3   27.60    1.09
   2  -4   3   27.08    1.09
  -3   4  -3   36.29    1.45
  -3   4  -3   36.42    1.34
  -3   4  -3   38.79    1.46
   3  -4   3   36.88    1.39
   3  -4   3   34.46    1.35
   3  -4   3   36.41    1.44
   3  -4   3   35.94    1.50
  -4   4  -3    1.09    0.24
  -4   4  -3    1.01    0.11
  -4   4  -3    0.89    0.19
   4  -4   3    1.10    0.24
   4  -4   3    1.23    0.21
   4  -4   3    1.25    0.18
  -5   4  -3    0.29    0.14
  -5   4  -3   -0.01    0.13
   5  -4   3    0.14    0.15
   5  -4   3    0.16    0.15
   5  -4   3    0.30    0.14
   5  -4   3    0.03    0.15
  -6   4  -3    2.31    0.38
  -6   4  -3    2.46    0.35
   6  -4   3    1.80    0.30
   6  -4   3    1.76    0.35
   6  -4   3    2.33    0.39
  -7   4  -3   -0.16    0.16
   7  -4   3    0.12    0.19
   7  -4   3   -0.03    0.20
   7  -4   3    0.19    0.24
  -8   4  -3    0.32    0.26
   8  -4   3    0.19    0.27
   8  -4   3    0.59    0.23
   8  -4   3    0.60    0.32
  -9   4  -3    0.04    0.24
   9  -4   3    0.40    0.33
   9  -4   3   -0.24    0.25
   9   3  -3    0.38    0.30
   9   3  -3   -0.04    0.26
   9   3  -3   -0.07    0.25
  -9  -3   3    0.36    0.26
  -9  -3   3    0.12    0.23
   8   3  -3    0.24    0.18
   8   3  -3    0.08    0.23
   8   3  -3   -0.29    0.20
   8   3  -3   -0.18    0.24
  -8  -3   3    0.00    0.20
  -8  -3   3   -0.11    0.18
   7   3  -3    0.03    0.18
   7   3  -3   -0.01    0.14
   7   3  -3   -0.09    0.19
   7   3  -3    0.10    0.19
  -7  -3   3   -0.02    0.18
  -7  -3   3    0.06    0.18
   6   3  -3   -0.04    0.18
   6   3  -3   -0.11    0.18
   6   3  -3    0.21    0.22
   6   3  -3    0.13    0.12
  -6  -3   3    0.01    0.17
  -6  -3   3    0.13    0.18
   5   3  -3    1.36    0.27
   5   3  -3    0.90    0.25
   5   3  -3    0.99    0.17
   5   3  -3    1.14    0.26
  -5  -3   3    1.14    0.24
  -5  -3   3    0.79    0.23
  -5  -3   3    0.97    0.25
   4   3  -3    5.98    0.44
   4   3  -3    5.48    0.41
   4   3  -3    5.27    0.32
   4   3  -3    5.32    0.42
   4   3  -3    6.26    0.42
   4   3  -3    6.03    0.43
  -4  -3   3    5.87    0.42
  -4  -3   3    5.31    0.40
  -4  -3   3    6.39    0.43
   3   3  -3    7.24    0.42
   3   3  -3    7.63    0.45
   3   3  -3    6.65    0.34
   3   3  -3    7.28    0.43
   3   3  -3    6.65    0.40
   3   3  -3    6.07    0.44
  -3  -3   3    6.71    0.43
  -3  -3   3    6.81    0.43
  -3  -3   3    7.01    0.42
  -3  -3   3    7.25    0.43
  -3  -3   3    6.71    0.42
   2   3  -3    0.45    0.14
   2   3  -3    0.63    0.15
   2   3  -3    0.45    0.14
   2   3  -3    0.62    0.13
   2   3  -3    0.70    0.11
   2   3  -3    0.32    0.13
  -2  -3   3    0.53    0.16
  -2  -3   3    0.51    0.15
  -2  -3   3    0.52    0.13
  -2  -3   3    0.60    0.10
  -2  -3   3    0.38    0.12
  -2  -3   3    0.64    0.16
  -2  -3   3    0.64    0.16
   1   3  -3    2.10    0.16
   1   3  -3    1.65    0.20
   1   3  -3    2.01    0.17
   1   3  -3    1.92    0.22
   1   3  -3    2.14    0.23
  -1  -3   3    1.98    0.17
  -1  -3   3    1.85    0.17
  -1  -3   3    1.82    0.22
  -1  -3   3    2.06    0.23
  -1  -3   3    2.23    0.23
  -1  -3   3    2.07    0.23
   0   3  -3    3.51    0.16
   0   3  -3    3.73    0.26
   0   3  -3    3.85    0.24
   0   3  -3    4.13    0.27
   0   3  -3    3.87    0.27
   0  -3   3    4.05    0.26
   0  -3   3    4.08    0.28
   0  -3   3    3.37    0.25
   0  -3   3    3.73    0.23
  -1   3  -3    0.93    0.15
  -1   3  -3    1.26    0.18
  -1   3  -3    0.88    0.14
   1  -3   3    0.82    0.13
   1  -3   3    0.91    0.15
   1  -3   3    0.98    0.14
   1  -3   3    0.94    0.15
  -2   3  -3    3.49    0.26
  -2   3  -3    3.46    0.26
  -2   3  -3    3.04    0.21
   2  -3   3    3.29    0.18
   2  -3   3    3.50    0.26
   2  -3   3    3.20    0.26
   2  -3   3    3.38    0.22
   2  -3   3    3.55    0.26
   2  -3   3    3.08    0.32
  -3   3  -3   45.81    1.70
  -3   3  -3   43.34    1.60
  -3   3  -3   44.11    1.70
   3  -3   3   47.54    1.71
   3  -3   3   44.83    1.61
   3  -3   3   45.30    1.69
   3  -3   3   41.10    1.75
   3  -3   3   45.65    1.75
   3  -3   3   44.93    1.70
  -4   3  -3    4.45    0.35
  -4   3  -3    4.39    0.34
   4  -3   3    5.45    0.42
   4  -3   3    4.82    0.32
   4  -3   3    4.69    0.35
  -5   3  -3    0.18    0.12
  -5   3  -3    0.23    0.14
   5  -3   3    0.08    0.14
   5  -3   3   -0.05    0.11
   5  -3   3    0.17    0.18
   5  -3   3   -0.11    0.12
  -6   3  -3    7.47    0.54
  -6   3  -3    7.41    0.51
   6  -3   3    8.22    0.60
   6  -3   3    7.29    0.55
   6  -3   3    7.67    0.53
  -7   3  -3    0.32    0.21
   7  -3   3    0.41    0.21
   7  -3   3    0.53    0.26
   7  -3   3    0.62    0.28
  -8   3  -3    1.08    0.31
   8  -3   3    2.56    0.41
   8  -3   3    1.69    0.41
   8  -3   3    1.71    0.39
  -9   3  -3    0.63    0.29
   9  -3   3    0.52    0.34
   9  -3   3    0.41    0.32
  10   2  -3    0.26    0.30
   9   2  -3    0.24    0.30
   9   2  -3    0.84    0.35
   9   2  -3    0.23    0.27
  -9  -2   3    0.91    0.27
  -9  -2   3    0.68    0.27
   8   2  -3    0.24    0.24
   8   2  -3    0.25    0.25
   8   2  -3    0.24    0.25
  -8  -2   3    0.17    0.23
  -8  -2   3    0.13    0.19
   7   2  -3    0.04    0.19
   7   2  -3    0.08    0.19
   7   2  -3   -0.09    0.18
  -7  -2   3    0.28    0.18
  -7  -2   3   -0.09    0.18
   6   2  -3    0.30    0.19
   6   2  -3    0.33    0.19
   6   2  -3    0.21    0.20
  -6  -2   3    0.09    0.20
  -6  -2   3    0.25    0.18
  -6  -2   3    0.36    0.20
   5   2  -3   -0.09    0.12
   5   2  -3   -0.19    0.13
   5   2  -3   -0.07    0.12
  -5  -2   3    0.08    0.15
  -5  -2   3   -0.02    0.17
  -5  -2   3   -0.02    0.12
   4   2  -3    0.98    0.20
   4   2  -3    1.22    0.24
   4   2  -3    1.17    0.21
   4   2  -3    0.87    0.21
   4   2  -3    0.90    0.13
   4   2  -3    0.89    0.20
   4   2  -3    1.08    0.22
  -4  -2   3    0.78    0.18
  -4  -2   3    1.30    0.22
  -4  -2   3    0.75    0.17
  -4  -2   3    0.71    0.19
  -4  -2   3    0.90    0.20
   3   2  -3    1.69    0.22
   3   2  -3    2.03    0.27
   3   2  -3    1.68    0.23
   3   2  -3    1.92    0.16
   3   2  -3    1.86    0.24
   3   2  -3    1.60    0.24
   3   2  -3    1.66    0.22
  -3  -2   3    1.87    0.24
  -3  -2   3    2.59    0.28
  -3  -2   3    1.68    0.23
  -3  -2   3    1.93    0.24
  -3  -2   3    1.87    0.24
   2   2  -3   41.19    1.58
   2   2  -3   39.08    1.53
   2   2  -3   38.93    1.44
   2   2  -3   41.34    1.55
   2   2  -3   41.80    1.53
   2   2  -3   39.29    1.53
  -2  -2   3   40.50    1.53
  -2  -2   3   39.09    1.53
  -2  -2   3   40.00    1.55
  -2  -2   3   42.07    1.57
  -2  -2   3   41.22    1.57
  -2  -2   3   39.51    1.53
   1   2  -3    9.41    0.41
   1   2  -3    9.01    0.38
   1   2  -3    9.53    0.46
   1   2  -3   10.11    0.45
   1   2  -3    9.80    0.45
  -1  -2   3    9.05    0.38
  -1  -2   3    8.43    0.46
  -1  -2   3    9.68    0.47
  -1  -2   3    9.44    0.42
  -1  -2   3    9.86    0.45
  -1  -2   3    9.64    0.44
   0   2  -3    2.43    0.14
   0   2  -3    2.91    0.21
   0   2  -3    2.99    0.21
   0   2  -3    2.92    0.21
   0  -2   3    2.18    0.17
   0  -2   3    2.82    0.20
   0  -2   3    3.03    0.14
   0  -2   3    2.91    0.20
   0  -2   3    2.60    0.21
  -1   2  -3   12.78    0.54
  -1   2  -3   12.29    0.53
  -1   2  -3   13.27    0.55
   1  -2   3   12.87    0.54
   1  -2   3   13.13    0.54
   1  -2   3   12.42    0.53
   1  -2   3   12.80    0.48
   1  -2   3   12.88    0.56
  -2   2  -3    0.00    0.08
  -2   2  -3    0.06    0.08
  -2   2  -3    0.00    0.05
   2  -2   3   -0.09    0.05
   2  -2   3    0.12    0.08
   2  -2   3    0.06    0.10
   2  -2   3    0.10    0.06
   2  -2   3   -0.04    0.07
  -3   2  -3    1.89    0.20
  -3   2  -3    2.51    0.26
  -3   2  -3    1.97    0.13
   3  -2   3    2.01    0.22
   3  -2   3    2.31    0.24
   3  -2   3    2.38    0.22
   3  -2   3    2.14    0.13
   3  -2   3    2.48    0.29
  -4   2  -3   13.81    0.67
  -4   2  -3   14.28    0.68
   4  -2   3   14.83    0.74
   4  -2   3   15.38    0.68
   4  -2   3   14.64    0.68
   4  -2   3   13.54    0.73
  -5   2  -3    9.09    0.52
  -5   2  -3    8.50    0.52
   5  -2   3    8.74    0.51
   5  -2   3    8.52    0.58
   5  -2   3    8.55    0.51
   5  -2   3    9.75    0.59
  -6   2  -3    3.38    0.39
  -6   2  -3    3.72    0.39
   6  -2   3    3.95    0.44
   6  -2   3    3.93    0.40
   6  -2   3    4.03    0.49
  -7   2  -3   10.26    0.69
  -7   2  -3   11.64    0.72
   7  -2   3   12.48    0.79
   7  -2   3   13.31    0.82
   7  -2   3   10.67    0.68
  -8   2  -3    0.03    0.19
   8  -2   3   -0.03    0.21
   8  -2   3   -0.15    0.23
   8  -2   3   -0.05    0.18
  -9   2  -3    0.75    0.30
   9  -2   3    1.42    0.34
   9  -2   3    1.15    0.40
   9  -2   3    1.06    0.37
  10  -2   3   -0.21    0.32
  10  -2   3   -0.16    0.29
  10   1  -3    0.00    0.31
  10   1  -3   -0.16    0.25
  10   1  -3   -0.14    0.27
 -10  -1   3   -0.10    0.26
   9   1  -3    0.15    0.26
   9   1  -3    0.26    0.26
   9   1  -3    0.08    0.31
  -9  -1   3   -0.01    0.22
   8   1  -3    1.84    0.36
   8   1  -3    2.41    0.42
   8   1  -3    1.72    0.40
  -8  -1   3    1.48    0.32
  -8  -1   3    1.76    0.30
   7   1  -3    0.77    0.30
   7   1  -3    0.47    0.23
   7   1  -3    0.30    0.23
  -7  -1   3    1.23    0.24
  -7  -1   3    0.73    0.29
  -7  -1   3    0.43    0.28
   6   1  -3    1.62    0.32
   6   1  -3    1.02    0.26
   6   1  -3    0.97    0.25
  -6  -1   3    0.96    0.26
  -6  -1   3    0.91    0.24
  -6  -1   3    1.34    0.24
   5   1  -3    3.28    0.39
   5   1  -3    3.98    0.41
   5   1  -3    2.73    0.35
   5   1  -3    3.27    0.33
  -5  -1   3    3.12    0.32
  -5  -1   3    2.78    0.37
  -5  -1   3    3.24    0.38
   4   1  -3    3.81    0.37
   4   1  -3    3.29    0.30
   4   1  -3    3.64    0.38
   4   1  -3    3.94    0.39
   4   1  -3    3.24    0.34
   4   1  -3    4.39    0.34
  -4  -1   3    4.01    0.37
  -4  -1   3    3.61    0.35
  -4  -1   3    4.31    0.33
  -4  -1   3    3.52    0.36
  -4  -1   3    3.15    0.31
  -4  -1   3    2.98    0.33
   3   1  -3    7.10    0.42
   3   1  -3    6.93    0.42
   3   1  -3    7.90    0.44
   3   1  -3    7.76    0.43
   3   1  -3    7.52    0.41
  -3  -1   3    7.36    0.42
  -3  -1   3    7.63    0.44
  -3  -1   3    7.46    0.43
  -3  -1   3    7.63    0.42
  -3  -1   3    7.12    0.40
  -3  -1   3    7.32    0.41
   2   1  -3   18.90    0.81
   2   1  -3   18.22    0.79
   2   1  -3   20.39    0.80
   2   1  -3   18.09    0.70
   2   1  -3   18.75    0.79
   2   1  -3   20.09    0.81
  -2  -1   3   19.64    0.80
  -2  -1   3   19.99    0.79
  -2  -1   3   19.29    0.81
  -2  -1   3   19.87    0.80
  -2  -1   3   19.26    0.80
   1   1  -3    4.24    0.25
   1   1  -3    3.46    0.16
   1   1  -3    4.66    0.25
   1   1  -3    3.95    0.22
   1   1  -3    3.74    0.25
  -1  -1   3    3.91    0.24
  -1  -1   3    3.60    0.25
  -1  -1   3    4.16    0.24
  -1  -1   3    3.85    0.25
  -1  -1   3    3.90    0.22
  -1  -1   3    3.67    0.16
   0   1  -3   10.77    0.43
   0   1  -3    9.69    0.41
   0   1  -3   10.06    0.44
   0   1  -3   10.25    0.43
   0  -1   3   10.33    0.45
   0  -1   3    9.82    0.41
   0  -1   3   10.56    0.43
   0  -1   3   10.05    0.40
   0  -1   3   10.56    0.43
  -1   1  -3    0.07    0.06
  -1   1  -3    0.01    0.07
  -1   1  -3    0.06    0.07
   1  -1   3    0.05    0.06
   1  -1   3    0.07    0.05
   1  -1   3    0.06    0.06
  -2   1  -3   35.15    1.29
  -2   1  -3   34.70    1.25
  -2   1  -3   35.05    1.30
   2  -1   3   35.32    1.25
   2  -1   3   34.40    1.29
   2  -1   3   34.97    1.29
   2  -1   3   35.13    1.37
   2  -1   3   36.01    1.32
  -3   1  -3   39.45    1.47
  -3   1  -3   41.54    1.55
  -3   1  -3   37.56    1.46
   3  -1   3   37.87    1.54
   3  -1   3   37.40    1.36
   3  -1   3   41.51    1.47
   3  -1   3   38.72    1.46
   3  -1   3   39.64    1.51
  -4   1  -3    0.09    0.10
  -4   1  -3    0.11    0.13
  -4   1  -3    0.10    0.11
   4  -1   3    0.18    0.15
   4  -1   3    0.20    0.12
   4  -1   3    0.24    0.11
   4  -1   3    0.18    0.14
   4  -1   3    0.09    0.10
  -5   1  -3    2.96    0.33
  -5   1  -3    2.45    0.27
   5  -1   3    3.08    0.33
   5  -1   3    3.17    0.39
   5  -1   3    2.69    0.36
   5  -1   3    2.49    0.27
  -6   1  -3    3.33    0.38
  -6   1  -3    3.91    0.40
   6  -1   3    4.59    0.49
   6  -1   3    2.70    0.32
   6  -1   3    2.65    0.38
  -7   1  -3    0.81    0.22
  -7   1  -3    1.24    0.26
   7  -1   3    1.08    0.29
   7  -1   3    1.38    0.28
   7  -1   3    1.70    0.36
  -8   1  -3    0.32    0.21
   8  -1   3    0.87    0.31
   8  -1   3    0.64    0.28
   8  -1   3    0.54    0.24
   9  -1   3    1.34    0.34
   9  -1   3    0.90    0.34
   9  -1   3    1.04    0.41
 -10   1  -3   -0.16    0.25
  10  -1   3    0.05    0.28
  10  -1   3   -0.05    0.32
  10   0  -3    0.11    0.28
  10   0  -3    0.07    0.30
  10   0  -3    0.21    0.31
 -10   0   3    0.12    0.28
   9   0  -3   -0.05    0.27
   9   0  -3   -0.14    0.23
   9   0  -3   -0.52    0.19
  -9   0   3   -0.35    0.19
   8   0  -3   -0.27    0.18
   8   0  -3    0.30    0.26
   8   0  -3   -0.49    0.17
  -8   0   3   -0.24    0.15
  -8   0   3    0.19    0.23
  -8   0   3   -0.50    0.25
   7   0  -3    2.23    0.38
   7   0  -3    2.35    0.42
   7   0  -3    3.02    0.46
  -7   0   3    3.22    0.48
  -7   0   3    2.86    0.33
  -7   0   3    1.72    0.37
   6   0  -3    3.44    0.40
   6   0  -3    3.25    0.31
   6   0  -3    3.62    0.45
   6   0  -3    2.18    0.35
  -6   0   3    2.76    0.40
  -6   0   3    3.57    0.34
  -6   0   3    2.62    0.38
   5   0  -3    4.32    0.31
   5   0  -3    3.97    0.42
   5   0  -3    4.36    0.42
   5   0  -3    3.84    0.39
  -5   0   3    2.54    0.35
  -5   0   3    3.46    0.38
  -5   0   3    4.46    0.35
  -5   0   3    3.86    0.34
   4   0  -3   19.08    0.81
   4   0  -3   18.65    0.89
   4   0  -3   19.57    0.88
   4   0  -3   18.93    0.85
   4   0  -3   18.96    0.86
   4   0  -3   18.35    0.85
  -4   0   3   18.61    0.81
  -4   0   3   19.05    0.86
  -4   0   3   18.49    0.89
  -4   0   3   18.82    0.85
  -4   0   3   18.91    0.88
  -4   0   3   19.55    0.85
   3   0  -3   46.09    1.65
   3   0  -3   45.07    1.72
   3   0  -3   44.09    1.68
   3   0  -3   40.58    1.69
   3   0  -3   42.63    1.66
  -3   0   3   44.66    1.64
  -3   0   3   43.19    1.68
  -3   0   3   44.91    1.70
  -3   0   3   44.05    1.66
  -3   0   3   44.24    1.72
  -3   0   3   43.12    1.66
   2   0  -3    9.76    0.47
   2   0  -3    9.01    0.47
   2   0  -3    9.38    0.46
   2   0  -3    9.50    0.46
   2   0  -3   11.74    0.48
   2   0  -3   10.99    0.50
  -2   0   3    9.21    0.47
  -2   0   3    9.41    0.46
  -2   0   3    9.87    0.48
  -2   0   3    9.36    0.45
  -2   0   3    9.56    0.46
  -2   0   3    8.70    0.45
   1   0  -3    3.37    0.21
   1   0  -3    3.58    0.23
   1   0  -3    3.39    0.20
   1   0  -3    3.69    0.21
   1   0  -3    3.20    0.21
  -1   0   3    2.91    0.21
  -1   0   3    2.86    0.21
  -1   0   3    3.54    0.21
  -1   0   3    3.12    0.20
  -1   0   3    3.40    0.20
   0   0  -3   26.29    0.93
   0   0  -3   25.57    0.97
   0   0  -3   25.77    0.93
   0   0  -3   25.05    0.97
   0   0   3   26.05    0.97
   0   0   3   25.76    0.93
   0   0   3   25.96    0.97
   0   0   3   25.78    0.93
  -1   0  -3    3.07    0.17
  -1   0  -3    4.09    0.18
  -1   0  -3    3.62    0.20
   1   0   3    3.59    0.19
   1   0   3    4.06    0.18
   1   0   3    3.82    0.18
  -2   0  -3  128.88    4.47
  -2   0  -3  122.27    4.58
  -2   0  -3  128.45    4.47
   2   0   3  131.50    4.45
   2   0   3  131.29    4.59
   2   0   3  130.41    4.47
   2   0   3  129.28    4.47
  -3   0  -3   15.71    0.72
  -3   0  -3   15.77    0.66
  -3   0  -3   16.82    0.66
   3   0   3   16.12    0.57
   3   0   3   15.89    0.65
   3   0   3   15.55    0.66
   3   0   3   16.82    0.74
   3   0   3   15.12    0.72
   3   0   3   15.35    0.69
  -4   0  -3    0.76    0.18
  -4   0  -3    0.92    0.17
  -4   0  -3    0.97    0.16
   4   0   3    1.17    0.17
   4   0   3    0.66    0.17
   4   0   3    0.81    0.15
   4   0   3    1.19    0.22
   4   0   3    0.80    0.20
  -5   0  -3    2.36    0.28
  -5   0  -3    2.88    0.31
   5   0   3    3.48    0.34
   5   0   3    2.03    0.29
   5   0   3    2.39    0.32
   5   0   3    3.54    0.39
  -6   0  -3   13.25    0.68
  -6   0  -3   12.71    0.69
   6   0   3   13.31    0.69
   6   0   3   13.36    0.78
   6   0   3   13.20    0.75
  -7   0  -3    0.07    0.14
  -7   0  -3   -0.22    0.15
   7   0   3    0.09    0.20
   7   0   3    0.17    0.19
   7   0   3    0.14    0.22
   8   0   3   11.15    0.77
   8   0   3    9.22    0.75
   8   0   3    9.24    0.65
  -9   0  -3    1.08    0.32
   9   0   3    0.79    0.35
   9   0   3    0.99    0.37
   9   0   3    0.79    0.29
 -10   0  -3    0.37    0.28
  10   0   3    0.59    0.32
  10   0   3    0.40    0.32
  10  -1  -3    1.00    0.35
  10  -1  -3    1.03    0.41
  10  -1  -3    1.01    0.41
 -10   1   3    0.80    0.39
   9  -1  -3    0.62    0.36
   9  -1  -3    1.44    0.41
   9  -1  -3    1.15    0.34
  -9   1   3    0.82    0.35
  -9   1   3    0.95    0.39
   8  -1  -3    0.08    0.20
   8  -1  -3   -0.24    0.20
   8  -1  -3    0.14    0.26
  -8   1   3   -0.08    0.14
  -8   1   3   -0.06    0.25
  -8   1   3   -0.50    0.17
   7  -1  -3   -0.02    0.18
   7  -1  -3   -0.29    0.21
   7  -1  -3    0.00    0.17
  -7   1   3    0.15    0.22
  -7   1   3   -0.31    0.17
  -7   1   3   -0.07    0.13
   6  -1  -3    1.76    0.33
   6  -1  -3    1.22    0.29
   6  -1  -3    1.28    0.26
  -6   1   3    1.38    0.22
  -6   1   3    1.27    0.28
   5  -1  -3   10.39    0.59
   5  -1  -3   10.57    0.65
   5  -1  -3   10.84    0.63
   5  -1  -3   11.35    0.55
  -5   1   3   11.23    0.65
  -5   1   3   10.14    0.62
  -5   1   3   11.24    0.55
  -5   1   3   12.55    0.61
   4  -1  -3   58.61    2.11
   4  -1  -3   54.47    2.05
   4  -1  -3   52.68    2.04
   4  -1  -3   50.82    2.05
   4  -1  -3   54.76    1.99
   4  -1  -3   51.40    2.10
  -4   1   3   55.05    2.05
  -4   1   3   57.31    2.09
  -4   1   3   49.23    2.10
  -4   1   3   51.69    1.98
  -4   1   3   54.82    2.04
  -4   1   3   55.38    2.06
   3  -1  -3   19.27    0.78
   3  -1  -3   18.74    0.81
   3  -1  -3   19.17    0.80
   3  -1  -3   18.43    0.83
   3  -1  -3   18.51    0.83
   3  -1  -3   18.85    0.75
   3  -1  -3   19.40    0.81
  -3   1   3   19.54    0.79
  -3   1   3   18.61    0.84
  -3   1   3   19.64    0.82
  -3   1   3   18.94    0.78
  -3   1   3   19.39    0.81
  -3   1   3   17.61    0.81
   2  -1  -3  862.31   32.82
   2  -1  -3  957.08   32.29
   2  -1  -3  913.34   33.12
   2  -1  -3 1000.00   33.34
   2  -1  -3  945.72   32.45
   2  -1  -3  957.41   32.66
   2  -1  -3  942.52   32.38
  -2   1   3  960.93   32.37
  -2   1   3  884.18   32.92
  -2   1   3  931.70   32.46
  -2   1   3  979.64   32.56
  -2   1   3  936.85   33.07
  -2   1   3  978.79   33.56
   1  -1  -3  412.85   13.97
   1  -1  -3  382.93   13.93
   1  -1  -3  401.57   13.56
   1  -1  -3  423.26   13.59
   1  -1  -3  387.07   13.69
   1  -1  -3  393.38   13.56
  -1   1   3  408.64   13.89
  -1   1   3  392.81   13.56
  -1   1   3  393.36   13.55
  -1   1   3  360.78   13.69
  -1   1   3  385.07   13.69
  -1   1   3  381.05   13.97
  -1   1   3  412.31   13.59
   0  -1  -3    1.10    0.12
   0  -1  -3    0.99    0.08
   0   1   3    1.10    0.12
   0   1   3    0.99    0.08
   0   1   3    1.00    0.08
   0   1   3    1.07    0.12
  -2  -1  -3    1.54    0.13
  -2  -1  -3    1.42    0.13
  -2  -1  -3    1.66    0.18
   2   1   3    1.36    0.17
   2   1   3    1.67    0.13
   2   1   3    1.01    0.15
   2   1   3    1.48    0.13
  -3  -1  -3    0.78    0.12
  -3  -1  -3    0.70    0.14
  -3  -1  -3    0.67    0.12
   3   1   3    0.69    0.16
   3   1   3    0.79    0.12
   3   1   3    0.95    0.13
   3   1   3    0.86    0.17
   3   1   3    0.80    0.09
  -4  -1  -3    6.89    0.38
  -4  -1  -3    6.61    0.38
  -4  -1  -3    6.61    0.43
   4   1   3    6.49    0.29
   4   1   3    6.65    0.44
   4   1   3    7.04    0.43
   4   1   3    7.16    0.45
   4   1   3    6.94    0.37
   4   1   3    6.65    0.37
  -5  -1  -3   -0.05    0.08
  -5  -1  -3    0.02    0.11
   5   1   3    0.05    0.05
   5   1   3    0.25    0.16
   5   1   3   -0.08    0.13
   5   1   3   -0.02    0.11
  -6  -1  -3    2.00    0.26
   6   1   3    2.14    0.33
   6   1   3    2.06    0.13
   6   1   3    2.28    0.28
   6   1   3    2.06    0.33
  -7  -1  -3    5.66    0.43
   7   1   3    4.82    0.55
   7   1   3    4.95    0.50
   7   1   3    4.73    0.53
  -8  -1  -3   -0.12    0.16
   8   1   3   -0.44    0.20
   8   1   3   -0.04    0.21
   8   1   3    0.32    0.20
  -9  -1  -3    3.25    0.50
   9   1   3    2.89    0.42
   9   1   3    2.88    0.51
   9   1   3    3.41    0.55
 -10  -1  -3   -0.42    0.17
  10   1   3   -0.02    0.34
  10   1   3    0.09    0.31
  10  -2  -3    0.46    0.37
  10  -2  -3    0.42    0.35
  10  -2  -3    0.36    0.31
 -10   2   3   -0.02    0.31
   9  -2  -3    2.53    0.52
   9  -2  -3    2.33    0.47
   9  -2  -3    2.20    0.42
  -9   2   3    2.11    0.48
  -9   2   3    1.86    0.47
   8  -2  -3    0.95    0.29
   8  -2  -3    0.82    0.29
   8  -2  -3    0.59    0.30
  -8   2   3    1.15    0.37
  -8   2   3    0.93    0.21
   7  -2  -3    0.41    0.23
   7  -2  -3    0.99    0.31
   7  -2  -3    0.57    0.23
  -7   2   3    0.48    0.17
  -7   2   3    0.74    0.32
  -7   2   3    1.43    0.35
   6  -2  -3    1.37    0.30
   6  -2  -3    1.01    0.22
   6  -2  -3    1.56    0.30
  -6   2   3    1.43    0.30
  -6   2   3    0.73    0.24
  -6   2   3    0.80    0.17
   5  -2  -3    3.49    0.35
   5  -2  -3    3.29    0.37
   5  -2  -3    3.55    0.33
   5  -2  -3    2.84    0.35
  -5   2   3    3.93    0.35
  -5   2   3    3.62    0.40
  -5   2   3    3.92    0.28
  -5   2   3    2.88    0.35
   4  -2  -3    5.27    0.32
   4  -2  -3    5.31    0.37
   4  -2  -3    4.78    0.33
   4  -2  -3    4.75    0.36
   4  -2  -3    5.08    0.39
   4  -2  -3    5.79    0.40
  -4   2   3    4.94    0.36
  -4   2   3    4.73    0.32
  -4   2   3    5.00    0.39
  -4   2   3    5.45    0.41
  -4   2   3    5.03    0.31
  -4   2   3    5.30    0.38
   3  -2  -3    6.91    0.35
   3  -2  -3    7.51    0.41
   3  -2  -3    5.89    0.39
   3  -2  -3    6.93    0.40
   3  -2  -3    6.61    0.39
   3  -2  -3    6.69    0.35
  -3   2   3    6.39    0.38
  -3   2   3    6.82    0.35
  -3   2   3    7.01    0.40
  -3   2   3    6.60    0.41
  -3   2   3    6.49    0.34
   2  -2  -3    2.63    0.24
   2  -2  -3    2.86    0.18
   2  -2  -3    2.74    0.22
   2  -2  -3    2.97    0.25
   2  -2  -3    2.06    0.24
   2  -2  -3    2.35    0.17
  -2   2   3    1.91    0.21
  -2   2   3    2.49    0.26
  -2   2   3    3.01    0.24
  -2   2   3    2.89    0.18
  -2   2   3    2.76    0.19
  -2   2   3    2.89    0.24
  -2   2   3    1.60    0.18
   1  -2  -3   13.92    0.61
   1  -2  -3   14.55    0.53
   1  -2  -3   14.55    0.56
   1  -2  -3   13.49    0.57
   1  -2  -3   13.88    0.57
   1  -2  -3   14.03    0.57
  -1   2   3   14.39    0.53
  -1   2   3   13.97    0.57
  -1   2   3   14.01    0.55
  -1   2   3   13.91    0.61
  -1   2   3   14.78    0.57
  -1   2   3   15.05    0.58
   0  -2  -3   79.85    2.76
   0  -2  -3   82.02    2.76
   0  -2  -3   75.97    2.89
   0  -2  -3   81.12    2.81
   0   2   3   80.95    2.76
   0   2   3   79.95    2.81
   0   2   3   74.84    2.89
   0   2   3   82.34    2.76
  -1  -2  -3    8.87    0.33
   1   2   3    8.32    0.38
   1   2   3    8.40    0.32
   1   2   3    8.59    0.32
   1   2   3    8.73    0.37
  -2  -2  -3   55.45    2.02
  -2  -2  -3   52.31    2.05
  -2  -2  -3   56.32    1.95
  -2  -2  -3   55.21    1.95
   2   2   3   58.30    2.03
   2   2   3   56.35    1.95
   2   2   3   56.79    1.95
   2   2   3   51.08    2.05
  -3  -2  -3    3.61    0.22
  -3  -2  -3    3.13    0.26
  -3  -2  -3    3.63    0.23
  -3  -2  -3    2.97    0.25
   3   2   3    3.19    0.20
   3   2   3    3.64    0.27
   3   2   3    3.54    0.29
   3   2   3    3.41    0.22
   3   2   3    3.76    0.23
  -4  -2  -3   -0.08    0.09
  -4  -2  -3   -0.08    0.07
  -4  -2  -3   -0.09    0.09
  -4  -2  -3    0.01    0.10
   4   2   3    0.00    0.13
   4   2   3    0.02    0.11
   4   2   3    0.02    0.06
   4   2   3   -0.20    0.07
   4   2   3    0.05    0.09
   4   2   3    0.10    0.14
  -5  -2  -3   12.93    0.63
  -5  -2  -3   13.57    0.65
   5   2   3   12.07    0.69
   5   2   3   13.45    0.54
   5   2   3   12.87    0.63
   5   2   3   13.02    0.71
  -6  -2  -3    6.79    0.44
  -6  -2  -3    7.02    0.47
   6   2   3    6.75    0.33
   6   2   3    6.53    0.45
   6   2   3    6.81    0.53
   6   2   3    7.41    0.54
  -7  -2  -3   -0.04    0.11
  -7  -2  -3    0.16    0.15
   7   2   3    0.21    0.23
   7   2   3    0.15    0.21
   7   2   3    0.07    0.08
   7   2   3   -0.09    0.16
  -8  -2  -3    0.14    0.18
   8   2   3    0.15    0.18
   8   2   3   -0.22    0.24
   8   2   3    0.25    0.26
  -9  -2  -3    0.30    0.24
   9   2   3    0.24    0.28
   9   2   3    0.42    0.35
   9   2   3    0.13    0.26
 -10  -2  -3   -0.09    0.25
  10   2   3    0.27    0.30
  10   2   3    0.13    0.32
   9  -3  -3    2.79    0.52
   9  -3  -3    2.69    0.45
   9  -3  -3    2.20    0.43
  -9   3   3    4.10    0.59
   8  -3  -3   -0.08    0.22
   8  -3  -3    0.14    0.20
   8  -3  -3   -0.38    0.18
  -8   3   3    0.10    0.22
  -8   3   3   -0.05    0.14
  -8   3   3    0.19    0.30
   7  -3  -3    4.01    0.44
   7  -3  -3    4.28    0.51
   7  -3  -3    5.05    0.59
  -7   3   3    3.33    0.48
  -7   3   3    3.94    0.34
  -7   3   3    4.22    0.54
   6  -3  -3    2.15    0.33
   6  -3  -3    2.10    0.34
   6  -3  -3    2.04    0.30
  -6   3   3    2.10    0.36
  -6   3   3    2.28    0.24
  -6   3   3    1.66    0.30
   5  -3  -3    5.36    0.39
   5  -3  -3    5.45    0.44
   5  -3  -3    5.96    0.45
   5  -3  -3    5.78    0.38
  -5   3   3    5.54    0.37
  -5   3   3    5.56    0.34
  -5   3   3    4.70    0.48
  -5   3   3    6.08    0.45
   4  -3  -3    7.32    0.46
   4  -3  -3    7.69    0.42
   4  -3  -3    7.54    0.47
   4  -3  -3    7.45    0.47
   4  -3  -3    7.35    0.46
   4  -3  -3    8.35    0.43
  -4   3   3    6.60    0.44
  -4   3   3    6.91    0.47
  -4   3   3    6.99    0.47
  -4   3   3    7.55    0.40
  -4   3   3    7.32    0.45
  -4   3   3    7.72    0.40
   3  -3  -3    5.13    0.36
   3  -3  -3    5.86    0.36
   3  -3  -3    5.45    0.34
   3  -3  -3    5.25    0.35
   3  -3  -3    5.28    0.30
   3  -3  -3    5.78    0.32
  -3   3   3    5.47    0.36
  -3   3   3    5.07    0.37
  -3   3   3    5.69    0.31
  -3   3   3    5.63    0.29
  -3   3   3    5.10    0.34
  -3   3   3    5.19    0.34
   2  -3  -3  185.46    6.49
   2  -3  -3  184.02    6.30
   2  -3  -3  185.82    6.30
   2  -3  -3  181.16    6.35
   2  -3  -3  174.96    6.33
   2  -3  -3  187.04    6.33
  -2   3   3  181.80    6.34
  -2   3   3  173.75    6.48
  -2   3   3  175.50    6.33
  -2   3   3  181.03    6.30
  -2   3   3  182.70    6.29
  -2   3   3  172.09    6.32
   1  -3  -3   40.39    1.47
   1  -3  -3   44.05    1.55
   1  -3  -3   38.50    1.48
   1  -3  -3   40.55    1.47
   1  -3  -3   39.99    1.45
  -1   3   3   39.84    1.47
  -1   3   3   40.04    1.47
  -1   3   3   40.60    1.48
  -1   3   3   40.52    1.54
  -1   3   3   38.80    1.45
   0  -3  -3   55.34    1.93
   0  -3  -3   54.30    1.93
   0  -3  -3   54.17    1.94
   0  -3  -3   57.31    1.98
   0   3   3   52.12    2.03
   0   3   3   54.79    1.93
   0   3   3   56.51    1.98
   0   3   3   53.00    1.93
   0   3   3   54.75    1.94
  -1  -3  -3    9.76    0.39
  -1  -3  -3    9.97    0.40
  -1  -3  -3    9.80    0.42
  -1  -3  -3    9.01    0.38
  -1  -3  -3    9.40    0.43
   1   3   3    9.46    0.39
   1   3   3    9.36    0.39
   1   3   3    9.86    0.44
   1   3   3    9.88    0.39
   1   3   3    9.93    0.42
  -2  -3  -3    7.41    0.33
  -2  -3  -3    7.18    0.33
  -2  -3  -3    7.71    0.39
  -2  -3  -3    7.36    0.36
   2   3   3    7.16    0.33
   2   3   3    7.13    0.33
   2   3   3    7.85    0.39
   2   3   3    7.10    0.36
  -3  -3  -3    1.58    0.18
  -3  -3  -3    1.56    0.17
  -3  -3  -3    1.81    0.23
  -3  -3  -3    1.24    0.17
   3   3   3    1.55    0.21
   3   3   3    1.58    0.17
   3   3   3    1.34    0.16
   3   3   3    1.52    0.20
  -4  -3  -3   50.98    1.87
  -4  -3  -3   48.32    1.96
  -4  -3  -3   53.10    1.94
  -4  -3  -3   49.96    1.86
   4   3   3   47.27    1.93
   4   3   3   50.89    1.86
   4   3   3   50.79    1.86
   4   3   3   47.14    1.96
   4   3   3   50.74    1.83
  -5  -3  -3   18.79    0.87
  -5  -3  -3   20.58    0.87
   5   3   3   19.59    0.94
   5   3   3   20.86    0.98
   5   3   3   19.89    0.87
   5   3   3   19.64    0.81
  -6  -3  -3    0.25    0.15
  -6  -3  -3    0.31    0.17
   6   3   3    0.24    0.14
   6   3   3    0.31    0.20
   6   3   3    0.12    0.10
   6   3   3   -0.14    0.14
  -7  -3  -3    1.73    0.29
  -7  -3  -3    1.92    0.29
   7   3   3    2.13    0.38
   7   3   3    1.69    0.36
   7   3   3    1.89    0.30
   7   3   3    1.82    0.20
  -8  -3  -3    1.29    0.33
   8   3   3    0.52    0.26
   8   3   3    0.28    0.20
   8   3   3    0.68    0.31
  -9  -3  -3   -0.03    0.22
   9   3   3    0.12    0.29
   9   3   3    0.07    0.29
   9   3   3    0.13    0.22
 -10  -3  -3    0.10    0.26
  10   3   3   -0.08    0.29
  10   3   3   -0.27    0.30
   9  -4  -3    0.30    0.28
   9  -4  -3   -0.11    0.26
   9  -4  -3   -0.13    0.21
  -9   4   3    0.04    0.26
  -9   4   3    0.43    0.32
   8  -4  -3    2.50    0.45
   8  -4  -3    1.94    0.41
   8  -4  -3    2.26    0.38
  -8   4   3    2.72    0.52
  -8   4   3    1.57    0.39
   7  -4  -3    0.50    0.21
   7  -4  -3    0.96    0.29
   7  -4  -3    0.97    0.30
  -7   4   3    0.38    0.26
  -7   4   3    0.38    0.25
  -7   4   3    0.49    0.15
   6  -4  -3    0.94    0.22
   6  -4  -3    0.84    0.25
   6  -4  -3    0.95    0.24
  -6   4   3    0.68    0.21
  -6   4   3    1.20    0.30
  -6   4   3    1.10    0.17
   5  -4  -3   11.25    0.64
   5  -4  -3   11.09    0.65
   5  -4  -3   10.58    0.57
  -5   4   3   10.81    0.52
  -5   4   3   11.33    0.67
  -5   4   3   11.75    0.67
   4  -4  -3   38.28    1.54
   4  -4  -3   37.98    1.50
   4  -4  -3   37.60    1.47
   4  -4  -3   37.81    1.51
   4  -4  -3   37.41    1.44
   4  -4  -3   35.72    1.49
  -4   4   3   37.06    1.49
  -4   4   3   35.60    1.50
  -4   4   3   36.21    1.49
  -4   4   3   37.45    1.41
  -4   4   3   36.63    1.54
   3  -4  -3   43.00    1.58
   3  -4  -3   40.24    1.56
   3  -4  -3   41.13    1.51
   3  -4  -3   38.41    1.60
   3  -4  -3   40.06    1.58
   3  -4  -3   41.66    1.56
  -3   4   3   40.67    1.57
  -3   4   3   40.68    1.56
  -3   4   3   39.20    1.57
  -3   4   3   39.93    1.56
  -3   4   3   39.91    1.61
   2  -4  -3    2.92    0.27
   2  -4  -3    3.25    0.24
   2  -4  -3    3.06    0.18
   2  -4  -3    3.46    0.26
   2  -4  -3    3.59    0.23
   2  -4  -3    3.67    0.26
  -2   4   3    3.15    0.22
  -2   4   3    3.42    0.26
  -2   4   3    3.03    0.25
  -2   4   3    3.51    0.27
  -2   4   3    3.39    0.25
   1  -4  -3   57.82    2.07
   1  -4  -3   56.44    2.11
   1  -4  -3   55.76    2.11
   1  -4  -3   59.00    2.06
   1  -4  -3   59.73    2.19
   1  -4  -3   61.50    2.14
  -1   4   3   57.22    2.11
  -1   4   3   59.39    2.14
  -1   4   3   59.26    2.07
  -1   4   3   55.82    2.11
  -1   4   3   59.98    2.19
   0  -4  -3   15.58    0.64
   0  -4  -3   15.01    0.58
   0  -4  -3   14.61    0.61
   0  -4  -3   14.97    0.61
   0   4   3   15.10    0.58
   0   4   3   15.50    0.64
   0   4   3   14.96    0.61
   0   4   3   14.63    0.61
  -1  -4  -3    4.66    0.21
  -1  -4  -3    4.33    0.27
  -1  -4  -3    4.31    0.25
  -1  -4  -3    4.20    0.24
  -1  -4  -3    4.44    0.25
   1   4   3    4.70    0.25
   1   4   3    4.65    0.21
   1   4   3    4.54    0.28
   1   4   3    4.58    0.25
   1   4   3    4.38    0.25
  -2  -4  -3   10.27    0.45
  -2  -4  -3    9.76    0.49
  -2  -4  -3   10.28    0.46
  -2  -4  -3   10.18    0.45
   2   4   3   10.01    0.49
   2   4   3   10.48    0.50
   2   4   3   10.59    0.46
   2   4   3   10.50    0.45
   2   4   3    9.58    0.45
   2   4   3   10.62    0.49
  -3  -4  -3    5.47    0.33
  -3  -4  -3    5.63    0.33
  -3  -4  -3    6.08    0.35
  -3  -4  -3    6.51    0.38
   3   4   3    5.09    0.36
   3   4   3    5.54    0.34
   3   4   3    5.54    0.32
   3   4   3    5.54    0.36
   3   4   3    5.98    0.33
   3   4   3    6.76    0.35
  -4  -4  -3   10.23    0.52
  -4  -4  -3    8.64    0.46
  -4  -4  -3    9.11    0.48
   4   4   3    8.25    0.52
   4   4   3    9.85    0.48
   4   4   3    8.99    0.52
   4   4   3    8.42    0.46
  -5  -4  -3   18.04    0.85
  -5  -4  -3   19.06    0.84
   5   4   3   17.42    0.91
   5   4   3   19.58    0.86
   5   4   3   19.31    0.81
   5   4   3   19.29    0.92
  -6  -4  -3    1.97    0.29
  -6  -4  -3    2.34    0.29
   6   4   3    2.35    0.35
   6   4   3    2.40    0.26
   6   4   3    2.44    0.33
   6   4   3    2.25    0.36
  -7  -4  -3    1.08    0.27
  -7  -4  -3    1.21    0.25
   7   4   3    0.65    0.21
   7   4   3    1.22    0.31
   7   4   3    1.03    0.30
   7   4   3    1.22    0.20
  -8  -4  -3    0.50    0.24
   8   4   3    0.86    0.33
   8   4   3    0.87    0.34
   8   4   3    0.83    0.29
  -9  -4  -3    0.98    0.31
   9   4   3    0.71    0.35
   9   4   3    0.63    0.30
   9   4   3    0.82    0.37
 -10  -4  -3   -0.14    0.26
  10   4   3    0.13    0.30
  10   4   3    0.12    0.33
   9  -5  -3   -0.13    0.22
   9  -5  -3    0.27    0.25
   9  -5  -3    0.33    0.31
  -9   5   3   -0.16    0.26
  -9   5   3    0.26    0.31
   8  -5  -3    0.20    0.20
   8  -5  -3    0.17    0.26
   8  -5  -3   -0.23    0.21
  -8   5   3   -0.06    0.25
  -8   5   3   -0.21    0.20
   7  -5  -3    0.55    0.21
   7  -5  -3    0.73    0.29
   7  -5  -3    0.61    0.26
  -7   5   3    0.71    0.31
  -7   5   3    0.27    0.13
  -7   5   3    0.90    0.31
   6  -5  -3    4.97    0.51
   6  -5  -3    5.56    0.43
   6  -5  -3    7.24    0.68
  -6   5   3    6.43    0.61
  -6   5   3    6.50    0.65
  -6   5   3    5.58    0.35
   5  -5  -3    7.90    0.54
   5  -5  -3    7.42    0.51
   5  -5  -3    7.22    0.45
  -5   5   3    7.53    0.54
  -5   5   3    7.34    0.53
  -5   5   3    7.41    0.40
   4  -5  -3    1.15    0.17
   4  -5  -3    0.74    0.18
   4  -5  -3    0.80    0.17
   4  -5  -3    1.12    0.22
  -4   5   3    1.02    0.21
  -4   5   3    0.89    0.19
  -4   5   3    0.82    0.18
   3  -5  -3    0.42    0.14
   3  -5  -3    0.83    0.20
   3  -5  -3    0.67    0.15
   3  -5  -3    0.86    0.17
   3  -5  -3    0.72    0.13
   3  -5  -3    0.74    0.17
  -3   5   3    0.69    0.15
  -3   5   3    0.59    0.16
  -3   5   3    0.37    0.12
  -3   5   3    0.79    0.20
  -3   5   3    0.72    0.18
   2  -5  -3   22.41    0.95
   2  -5  -3   23.11    0.95
   2  -5  -3   22.42    0.89
   2  -5  -3   22.73    0.94
   2  -5  -3   22.35    0.96
  -2   5   3   21.72    0.88
  -2   5   3   22.10    0.94
  -2   5   3   23.59    0.95
  -2   5   3   23.02    0.95
  -2   5   3   22.39    0.96
   1  -5  -3   11.98    0.56
   1  -5  -3   12.07    0.56
   1  -5  -3   11.81    0.46
   1  -5  -3   11.61    0.46
   1  -5  -3   11.47    0.54
   1  -5  -3   11.57    0.55
  -1   5   3   11.17    0.54
  -1   5   3   11.51    0.54
  -1   5   3   11.73    0.46
  -1   5   3   12.63    0.56
  -1   5   3   11.72    0.56
   0  -5  -3   57.97    2.06
   0  -5  -3   56.11    2.05
   0  -5  -3   57.09    2.10
   0  -5  -3   57.31    2.06
   0   5   3   55.06    2.06
   0   5   3   56.28    2.05
   0   5   3   58.66    2.15
   0   5   3   54.90    2.06
   0   5   3   57.10    2.11
  -1  -5  -3    4.27    0.28
  -1  -5  -3    3.96    0.27
  -1  -5  -3    4.32    0.20
  -1  -5  -3    4.28    0.26
  -1  -5  -3    4.24    0.27
   1   5   3    4.36    0.29
   1   5   3    4.38    0.26
   1   5   3    4.42    0.27
   1   5   3    4.59    0.20
   1   5   3    4.49    0.27
  -2  -5  -3   31.47    1.27
  -2  -5  -3   32.74    1.22
  -2  -5  -3   34.06    1.29
  -2  -5  -3   31.43    1.23
  -2  -5  -3   32.01    1.23
   2   5   3   32.47    1.27
   2   5   3   31.68    1.23
   2   5   3   31.99    1.23
   2   5   3   32.78    1.28
   2   5   3   33.09    1.22
   2   5   3   32.35    1.29
  -3  -5  -3   25.74    1.03
  -3  -5  -3   25.92    1.04
  -3  -5  -3   25.36    1.03
  -3  -5  -3   24.55    1.08
   3   5   3   26.53    1.03
   3   5   3   26.43    1.10
   3   5   3   26.06    1.06
   3   5   3   25.16    1.04
   3   5   3   26.17    1.09
   3   5   3   25.76    1.03
  -4  -5  -3    5.92    0.40
  -4  -5  -3    6.42    0.44
  -4  -5  -3    6.46    0.39
  -4  -5  -3    5.93    0.39
   4   5   3    6.37    0.39
   4   5   3    6.21    0.45
   4   5   3    6.94    0.41
   4   5   3    6.63    0.40
   4   5   3    6.93    0.43
  -5  -5  -3    0.00    0.10
  -5  -5  -3    0.24    0.14
   5   5   3   -0.06    0.11
   5   5   3    0.04    0.12
   5   5   3    0.23    0.16
   5   5   3    0.02    0.16
   5   5   3   -0.06    0.11
  -6  -5  -3    0.14    0.11
  -6  -5  -3   -0.11    0.12
   6   5   3    0.14    0.17
   6   5   3    0.01    0.12
   6   5   3   -0.05    0.12
   6   5   3    0.12    0.17
  -7  -5  -3    0.09    0.18
   7   5   3    0.11    0.22
   7   5   3   -0.13    0.21
   7   5   3    0.12    0.15
   7   5   3   -0.06    0.14
  -8  -5  -3   -0.26    0.14
   8   5   3   -0.20    0.22
   8   5   3   -0.25    0.14
   8   5   3    0.19    0.27
  -9  -5  -3    0.22    0.24
   9   5   3   -0.39    0.25
   9   5   3    0.14    0.29
   9   5   3    0.47    0.24
 -10  -5  -3    0.02    0.27
  10   5   3   -0.05    0.32
  10   5   3    0.41    0.35
   9  -6  -3   -0.19    0.23
   9  -6  -3   -0.17    0.23
   9  -6  -3    0.08    0.22
  -9   6   3   -0.03    0.25
  -9   6   3    0.06    0.29
   8  -6  -3    0.24    0.19
   8  -6  -3    0.67    0.29
   8  -6  -3    0.10    0.24
  -8   6   3    0.00    0.25
  -8   6   3   -0.28    0.25
   7  -6  -3    0.21    0.24
   7  -6  -3    0.40    0.24
   7  -6  -3    0.31    0.20
  -7   6   3    0.05    0.19
  -7   6   3    0.27    0.27
  -7   6   3    0.59    0.15
   6  -6  -3    0.02    0.15
   6  -6  -3    0.18    0.22
   6  -6  -3   -0.48    0.15
  -6   6   3    0.21    0.11
  -6   6   3    0.06    0.21
  -6   6   3   -0.15    0.18
   5  -6  -3    3.21    0.32
   5  -6  -3    3.12    0.38
   5  -6  -3    3.52    0.43
  -5   6   3    3.57    0.43
  -5   6   3    2.41    0.38
  -5   6   3    3.18    0.29
   4  -6  -3    0.61    0.17
   4  -6  -3    0.70    0.15
   4  -6  -3    0.29    0.16
  -4   6   3    0.42    0.16
  -4   6   3    0.55    0.19
  -4   6   3    0.17    0.13
   3  -6  -3   32.98    1.35
   3  -6  -3   34.62    1.41
   3  -6  -3   36.20    1.43
   3  -6  -3   35.66    1.33
   3  -6  -3   33.84    1.41
   3  -6  -3   35.12    1.41
  -3   6   3   35.56    1.36
  -3   6   3   33.94    1.43
  -3   6   3   33.32    1.40
  -3   6   3   34.56    1.42
  -3   6   3   34.43    1.42
   2  -6  -3    2.28    0.24
   2  -6  -3    2.45    0.21
   2  -6  -3    2.89    0.29
   2  -6  -3    2.57    0.27
  -2   6   3    2.97    0.29
  -2   6   3    2.48    0.21
  -2   6   3    1.61    0.20
  -2   6   3    1.96    0.22
  -2   6   3    2.28    0.26
   1  -6  -3    6.86    0.39
   1  -6  -3    6.03    0.38
   1  -6  -3    6.50    0.31
   1  -6  -3    6.36    0.38
   1  -6  -3    6.09    0.38
   1  -6  -3    6.06    0.28
  -1   6   3    6.59    0.38
  -1   6   3    6.46    0.39
  -1   6   3    6.24    0.38
  -1   6   3    6.33    0.38
   0  -6  -3   33.84    1.28
   0  -6  -3   32.16    1.21
   0  -6  -3   30.24    1.24
   0  -6  -3   31.75    1.24
   0   6   3   31.90    1.24
   0   6   3   31.78    1.24
   0   6   3   31.41    1.21
   0   6   3   32.74    1.28
   0   6   3   31.20    1.28
  -1  -6  -3   19.84    0.84
  -1  -6  -3   19.86    0.84
  -1  -6  -3   20.99    0.84
  -1  -6  -3   20.00    0.75
  -1  -6  -3   21.71    0.88
   1   6   3   20.06    0.87
   1   6   3   20.05    0.84
   1   6   3   20.61    0.88
   1   6   3   20.40    0.84
   1   6   3   19.61    0.84
  -2  -6  -3   18.26    0.77
  -2  -6  -3   18.59    0.73
  -2  -6  -3   18.71    0.80
  -2  -6  -3   16.73    0.77
  -2  -6  -3   18.14    0.80
   2   6   3   18.01    0.73
   2   6   3   17.47    0.80
   2   6   3   20.12    0.82
   2   6   3   17.27    0.77
   2   6   3   17.36    0.80
   2   6   3   17.68    0.77
  -3  -6  -3    9.99    0.56
  -3  -6  -3   10.29    0.52
  -3  -6  -3   10.66    0.51
  -3  -6  -3   10.23    0.53
   3   6   3   10.29    0.53
   3   6   3   10.97    0.59
   3   6   3   11.25    0.53
   3   6   3   10.86    0.55
   3   6   3   10.13    0.52
   3   6   3   10.72    0.56
  -4  -6  -3    2.53    0.28
  -4  -6  -3    2.42    0.29
  -4  -6  -3    2.54    0.29
   4   6   3    2.49    0.28
   4   6   3    2.24    0.30
   4   6   3    2.21    0.28
   4   6   3    1.76    0.28
   4   6   3    2.32    0.27
  -5  -6  -3    1.61    0.25
  -5  -6  -3    1.94    0.28
   5   6   3    1.43    0.25
   5   6   3    1.44    0.23
   5   6   3    1.61    0.27
   5   6   3    1.37    0.25
   5   6   3    1.57    0.30
  -6  -6  -3    1.14    0.23
  -6  -6  -3    1.74    0.31
   6   6   3    1.79    0.31
   6   6   3    1.88    0.30
   6   6   3    1.70    0.33
   6   6   3    1.48    0.31
  -7  -6  -3    0.54    0.23
   7   6   3    0.49    0.27
   7   6   3    0.37    0.25
   7   6   3    0.57    0.25
   7   6   3    0.92    0.26
  -8  -6  -3   -0.07    0.18
   8   6   3    0.37    0.28
   8   6   3    0.41    0.25
   8   6   3    0.14    0.21
   8   6   3    0.05    0.24
  -9  -6  -3    0.44    0.28
   9   6   3    0.86    0.34
   9   6   3    0.58    0.32
   9   6   3    0.50    0.36
   9   6   3    0.92    0.34
 -10  -6  -3    0.54    0.33
  10   6   3   -0.20    0.31
  10   6   3    0.57    0.31
  10   6   3    0.23    0.32
   9  -7  -3   -0.13    0.28
   9  -7  -3   -0.04    0.26
  -9   7   3    0.00    0.31
  -9   7   3    0.17    0.33
   8  -7  -3    0.22    0.25
   8  -7  -3    0.13    0.20
   8  -7  -3    0.01    0.23
  -8   7   3    0.18    0.23
  -8   7   3    0.21    0.32
   7  -7  -3    0.19    0.24
   7  -7  -3    0.07    0.17
   7  -7  -3   -0.02    0.23
  -7   7   3   -0.01    0.19
  -7   7   3   -0.05    0.23
   6  -7  -3   -0.10    0.12
   6  -7  -3    0.19    0.19
   6  -7  -3   -0.08    0.19
  -6   7   3    0.21    0.19
  -6   7   3    0.05    0.11
  -6   7   3    0.09    0.18
   5  -7  -3    2.62    0.30
   5  -7  -3    3.20    0.38
   5  -7  -3    3.12    0.45
  -5   7   3    3.05    0.45
  -5   7   3    2.62    0.38
   4  -7  -3    0.09    0.11
   4  -7  -3    0.06    0.13
   4  -7  -3    0.30    0.18
  -4   7   3    0.22    0.12
  -4   7   3    0.04    0.15
  -4   7   3    0.30    0.17
   3  -7  -3   15.58    0.78
   3  -7  -3   15.64    0.79
   3  -7  -3   16.27    0.77
   3  -7  -3   14.59    0.70
  -3   7   3   16.62    0.80
  -3   7   3   15.54    0.70
  -3   7   3   15.23    0.76
  -3   7   3   15.80    0.79
   2  -7  -3   65.85    2.44
   2  -7  -3   68.75    2.53
   2  -7  -3   68.25    2.55
   2  -7  -3   64.26    2.52
   2  -7  -3   72.17    2.58
  -2   7   3   68.47    2.57
  -2   7   3   67.17    2.56
  -2   7   3   63.71    2.52
  -2   7   3   66.38    2.52
  -2   7   3   69.03    2.45
   1  -7  -3   10.11    0.47
   1  -7  -3    9.16    0.54
   1  -7  -3   11.32    0.57
   1  -7  -3   10.38    0.54
   1  -7  -3   11.35    0.56
   1  -7  -3    9.94    0.44
  -1   7   3   10.35    0.56
  -1   7   3   10.47    0.55
  -1   7   3   11.87    0.56
   0  -7  -3   14.12    0.60
   0  -7  -3   13.60    0.64
   0  -7  -3   13.79    0.66
   0  -7  -3   12.87    0.64
   0   7   3   13.55    0.65
   0   7   3   13.35    0.60
   0   7   3   13.68    0.66
   0   7   3   12.64    0.63
   0   7   3   13.65    0.64
   0   7   3   13.26    0.66
  -1  -7  -3   21.90    0.94
  -1  -7  -3   21.25    0.93
  -1  -7  -3   22.78    0.94
  -1  -7  -3   22.44    0.84
  -1  -7  -3   23.97    0.99
   1   7   3   22.39    0.98
   1   7   3   22.88    0.95
   1   7   3   21.60    0.94
   1   7   3   22.06    0.98
   1   7   3   22.44    0.94
  -2  -7  -3    2.07    0.25
  -2  -7  -3    1.86    0.24
  -2  -7  -3    1.60    0.23
  -2  -7  -3    2.29    0.26
  -2  -7  -3    2.12    0.19
   2   7   3    1.47    0.21
   2   7   3    1.33    0.20
   2   7   3    2.19    0.28
   2   7   3    2.09    0.27
   2   7   3    1.71    0.23
   2   7   3    1.73    0.18
  -3  -7  -3   16.22    0.76
  -3  -7  -3   14.97    0.73
  -3  -7  -3   15.57    0.75
  -3  -7  -3   16.23    0.70
  -3  -7  -3   14.88    0.72
   3   7   3   15.43    0.76
   3   7   3   14.93    0.76
   3   7   3   14.75    0.72
   3   7   3   15.29    0.75
   3   7   3   16.35    0.70
  -4  -7  -3    0.45    0.15
  -4  -7  -3    0.04    0.12
  -4  -7  -3    0.46    0.15
   4   7   3    0.47    0.16
   4   7   3    0.15    0.17
   4   7   3    0.26    0.16
   4   7   3    0.32    0.16
  -5  -7  -3    2.41    0.33
  -5  -7  -3    2.44    0.30
   5   7   3    2.12    0.28
   5   7   3    2.90    0.36
   5   7   3    2.49    0.36
   5   7   3    2.91    0.36
  -6  -7  -3    0.81    0.24
  -6  -7  -3    0.66    0.21
   6   7   3    0.61    0.24
   6   7   3    0.60    0.22
   6   7   3    0.92    0.26
   6   7   3    0.92    0.28
  -7  -7  -3    0.04    0.19
   7   7   3   -0.22    0.18
   7   7   3    0.09    0.19
   7   7   3    0.04    0.21
   7   7   3    0.03    0.20
  -8  -7  -3    4.80    0.56
   8   7   3    4.79    0.60
   8   7   3    5.18    0.59
   8   7   3    3.85    0.56
   8   7   3    5.50    0.62
  -9  -7  -3   -0.01    0.22
   9   7   3    0.10    0.30
   9   7   3    0.22    0.25
   9   7   3    0.52    0.35
   9   7   3    0.45    0.28
  10   7   3    1.24    0.46
  10   7   3    0.80    0.36
   8  -8  -3   -0.05    0.22
   8  -8  -3   -0.13    0.23
   8  -8  -3   -0.08    0.28
  -8   8   3   -0.34    0.25
  -8   8   3   -0.42    0.26
   7  -8  -3    0.34    0.26
   7  -8  -3    0.03    0.17
   7  -8  -3   -0.17    0.19
  -7   8   3    0.00    0.27
  -7   8   3    0.34    0.25
   6  -8  -3    4.34    0.43
   6  -8  -3    3.78    0.46
   6  -8  -3    3.53    0.49
  -6   8   3    4.75    0.59
  -6   8   3    4.12    0.36
  -6   8   3    4.28    0.51
   5  -8  -3    1.15    0.22
   5  -8  -3    0.95    0.29
   5  -8  -3    1.32    0.26
  -5   8   3    1.38    0.30
  -5   8   3    1.10    0.30
   4  -8  -3    7.12    0.48
   4  -8  -3    9.39    0.60
   4  -8  -3    8.06    0.46
  -4   8   3    8.68    0.59
  -4   8   3    8.24    0.56
  -4   8   3    8.71    0.50
  -4   8   3    8.07    0.54
   3  -8  -3    1.88    0.31
   3  -8  -3    2.29    0.29
   3  -8  -3    2.08    0.25
  -3   8   3    1.95    0.28
  -3   8   3    1.83    0.31
  -3   8   3    2.10    0.24
  -3   8   3    1.96    0.30
   2  -8  -3   31.78    1.25
   2  -8  -3   34.50    1.37
   2  -8  -3   31.53    1.35
   2  -8  -3   32.18    1.37
  -2   8   3   33.04    1.35
  -2   8   3   32.62    1.39
  -2   8   3   32.13    1.36
   1  -8  -3    0.26    0.11
   1  -8  -3    0.38    0.09
   1  -8  -3    0.31    0.13
   1  -8  -3    0.12    0.14
   1  -8  -3    0.14    0.13
  -1   8   3    0.17    0.12
  -1   8   3   -0.05    0.14
  -1   8   3    0.27    0.13
  -1   8   3    0.41    0.17
  -1   8   3    0.24    0.15
   0  -8  -3   62.98    2.34
   0  -8  -3   65.38    2.40
   0  -8  -3   59.05    2.35
   0  -8  -3   61.53    2.35
   0   8   3   62.37    2.35
   0   8   3   62.96    2.40
   0   8   3   64.31    2.41
   0   8   3   64.11    2.37
   0   8   3   60.25    2.35
  -1  -8  -3    0.60    0.15
  -1  -8  -3    0.49    0.10
  -1  -8  -3    0.66    0.17
  -1  -8  -3    0.40    0.14
  -1  -8  -3    0.44    0.15
   1   8   3    0.68    0.16
   1   8   3    0.61    0.19
   1   8   3    0.64    0.15
   1   8   3    0.64    0.18
   1   8   3    0.71    0.18
  -2  -8  -3   45.75    1.80
  -2  -8  -3   46.91    1.80
  -2  -8  -3   45.39    1.76
  -2  -8  -3   43.53    1.76
  -2  -8  -3   46.80    1.69
   2   8   3   45.94    1.81
   2   8   3   44.99    1.76
   2   8   3   44.72    1.86
   2   8   3   43.68    1.79
  -3  -8  -3   11.44    0.61
  -3  -8  -3   12.58    0.64
  -3  -8  -3   11.67    0.57
   3   8   3   11.13    0.62
   3   8   3   10.73    0.64
   3   8   3   12.47    0.66
   3   8   3   11.83    0.57
  -4  -8  -3   -0.14    0.11
  -4  -8  -3    0.06    0.12
  -4  -8  -3    0.08    0.13
   4   8   3   -0.20    0.14
   4   8   3   -0.19    0.13
   4   8   3    0.26    0.15
   4   8   3    0.06    0.12
  -5  -8  -3    0.13    0.15
  -5  -8  -3    0.12    0.14
   5   8   3   -0.10    0.13
   5   8   3    0.00    0.17
   5   8   3   -0.22    0.14
   5   8   3    0.02    0.15
  -6  -8  -3   -0.06    0.16
   6   8   3   -0.21    0.15
   6   8   3   -0.24    0.19
   6   8   3   -0.10    0.17
   6   8   3    0.17    0.20
  -7  -8  -3   -0.25    0.15
   7   8   3   -0.24    0.18
   7   8   3   -0.11    0.20
   7   8   3   -0.04    0.20
   7   8   3    0.20    0.23
  -8  -8  -3    3.39    0.49
   8   8   3    3.04    0.54
   8   8   3    2.29    0.40
   8   8   3    2.14    0.44
   8   8   3    2.63    0.44
  -9  -8  -3    1.55    0.40
   9   8   3    0.62    0.34
   9   8   3    1.41    0.39
   9   8   3    0.51    0.30
   9   8   3    0.87    0.41
   8  -9  -3    0.78    0.35
   8  -9  -3    1.60    0.46
  -8   9   3    1.09    0.40
  -8   9   3    0.76    0.36
   7  -9  -3    0.06    0.19
   7  -9  -3   -0.03    0.21
   7  -9  -3   -0.05    0.20
  -7   9   3   -0.09    0.25
  -7   9   3    0.00    0.20
   6  -9  -3    1.92    0.30
   6  -9  -3    1.17    0.30
   6  -9  -3    1.58    0.34
  -6   9   3    1.30    0.30
  -6   9   3    0.99    0.32
   5  -9  -3    4.76    0.47
   5  -9  -3    6.14    0.42
  -5   9   3    5.82    0.56
  -5   9   3    5.01    0.39
  -5   9   3    3.94    0.45
   4  -9  -3    0.20    0.16
   4  -9  -3    0.12    0.14
  -4   9   3    0.07    0.16
  -4   9   3    0.19    0.20
  -4   9   3    0.10    0.13
  -4   9   3    0.30    0.16
  -4   9   3    0.12    0.18
   3  -9  -3    0.82    0.22
   3  -9  -3    1.22    0.20
  -3   9   3    0.87    0.20
  -3   9   3    1.21    0.25
  -3   9   3    0.84    0.23
  -3   9   3    0.86    0.26
   2  -9  -3    3.00    0.33
   2  -9  -3    2.44    0.32
   2  -9  -3    3.39    0.25
   2  -9  -3    2.90    0.23
  -2   9   3    2.84    0.31
  -2   9   3    2.75    0.33
  -2   9   3    2.24    0.33
  -2   9   3    3.13    0.33
   1  -9  -3    1.30    0.24
   1  -9  -3    1.57    0.16
   1  -9  -3    1.18    0.18
   1  -9  -3    1.51    0.28
  -1   9   3    1.32    0.25
  -1   9   3    1.27    0.25
  -1   9   3    1.53    0.23
  -1   9   3    1.68    0.29
   0  -9  -3   10.61    0.59
   0  -9  -3   10.87    0.54
   0  -9  -3   10.69    0.61
   0   9   3   10.36    0.61
   0   9   3   10.86    0.59
   0   9   3   10.31    0.59
  -1  -9  -3   10.76    0.60
  -1  -9  -3   10.84    0.61
  -1  -9  -3   11.33    0.48
  -1  -9  -3   11.91    0.59
   1   9   3   11.27    0.64
   1   9   3   10.82    0.61
   1   9   3   11.07    0.59
  -2  -9  -3    1.62    0.18
  -2  -9  -3    0.77    0.18
  -2  -9  -3    0.95    0.20
  -2  -9  -3    1.37    0.24
   2   9   3    1.34    0.25
   2   9   3    0.79    0.20
   2   9   3    1.43    0.25
  -3  -9  -3    0.30    0.15
  -3  -9  -3    0.37    0.17
  -3  -9  -3    0.14    0.11
   3   9   3    0.55    0.20
   3   9   3    0.30    0.17
   3   9   3    0.22    0.16
  -4  -9  -3    3.91    0.36
  -4  -9  -3    3.58    0.38
  -4  -9  -3    3.77    0.43
   4   9   3    3.35    0.34
   4   9   3    3.84    0.43
   4   9   3    3.31    0.39
   4   9   3    2.56    0.37
  -5  -9  -3    1.90    0.32
   5   9   3    2.85    0.43
   5   9   3    1.64    0.28
   5   9   3    2.05    0.32
   5   9   3    1.80    0.34
  -6  -9  -3    2.10    0.34
   6   9   3    2.66    0.39
   6   9   3    2.92    0.40
   6   9   3    2.72    0.45
   6   9   3    2.01    0.36
  -7  -9  -3    2.14    0.41
   7   9   3    2.11    0.40
   7   9   3    2.32    0.42
   7   9   3    1.69    0.33
   7   9   3    1.95    0.42
  -8  -9  -3    0.45    0.25
   8   9   3    0.40    0.27
   8   9   3    0.54    0.30
   8   9   3    0.44    0.31
   8   9   3    0.34    0.28
  -9  -9  -3    0.78    0.37
   9   9   3    1.34    0.40
   9   9   3    0.96    0.38
   9   9   3    1.16    0.36
   9   9   3    1.64    0.48
   8 -10  -3    0.00    0.25
   8 -10  -3    0.01    0.28
  -8  10   3    0.03    0.30
  -8  10   3    0.01    0.24
   7 -10  -3   -0.08    0.22
   7 -10  -3    0.31    0.27
  -7  10   3   -0.29    0.23
  -7  10   3    0.20    0.27
   6 -10  -3   -0.17    0.17
   6 -10  -3   -0.13    0.20
   6 -10  -3   -0.30    0.15
  -6  10   3    0.17    0.21
  -6  10   3   -0.09    0.25
   5 -10  -3    2.85    0.34
   5 -10  -3    3.45    0.41
   5 -10  -3    2.46    0.41
  -5  10   3    3.01    0.43
  -5  10   3    3.53    0.49
   4 -10  -3    0.86    0.29
   4 -10  -3    1.07    0.23
  -4  10   3    0.43    0.27
  -4  10   3    0.72    0.27
  -4  10   3    0.92    0.25
   3 -10  -3    4.58    0.34
   3 -10  -3    4.85    0.51
  -3  10   3    3.87    0.41
  -3  10   3    4.89    0.51
  -3  10   3    4.97    0.51
   2 -10  -3    0.19    0.10
   2 -10  -3    0.08    0.10
   2 -10  -3    0.09    0.18
  -2  10   3   -0.02    0.16
  -2  10   3    0.16    0.18
  -2  10   3    0.05    0.13
   1 -10  -3    0.22    0.11
   1 -10  -3    0.46    0.18
   1 -10  -3    0.06    0.08
  -1  10   3    0.29    0.17
  -1  10   3    0.47    0.18
  -1  10   3    0.23    0.15
   0 -10  -3    5.28    0.37
   0 -10  -3    5.45    0.52
   0  10   3    5.71    0.46
   0  10   3    5.49    0.44
   0  10   3    5.94    0.41
  -1 -10  -3   -0.08    0.10
  -1 -10  -3   -0.05    0.13
  -1 -10  -3    0.00    0.07
  -1 -10  -3   -0.01    0.11
   1  10   3    0.05    0.13
   1  10   3   -0.05    0.13
   1  10   3   -0.11    0.11
  -2 -10  -3    5.69    0.46
  -2 -10  -3    6.26    0.45
  -2 -10  -3    6.22    0.35
   2  10   3    6.81    0.46
   2  10   3    6.64    0.48
   2  10   3    5.73    0.46
  -3 -10  -3    0.64    0.19
  -3 -10  -3    1.00    0.24
  -3 -10  -3    1.19    0.19
   3  10   3    0.97    0.22
   3  10   3    1.15    0.26
   3  10   3    0.92    0.23
  -4 -10  -3    0.19    0.14
  -4 -10  -3    0.14    0.16
   4  10   3    0.19    0.19
   4  10   3    0.38    0.20
   4  10   3    0.35    0.20
  -5 -10  -3   -0.05    0.15
   5  10   3    0.07    0.19
   5  10   3    0.33    0.22
   5  10   3    0.27    0.23
   5  10   3    0.10    0.19
  -6 -10  -3    1.02    0.31
   6  10   3    0.49    0.26
   6  10   3    1.01    0.28
   6  10   3    0.72    0.30
   6  10   3    0.80    0.33
  -7 -10  -3    0.47    0.26
   7  10   3    0.21    0.28
   7  10   3    0.23    0.26
   7  10   3   -0.23    0.23
   7  10   3    0.18    0.24
  -8 -10  -3    0.57    0.28
   8  10   3    0.23    0.23
   8  10   3    0.20    0.32
   8  10   3    0.28    0.28
   8  10   3   -0.08    0.25
  -9 -10  -3    0.16    0.28
   9  10   3    0.01    0.28
   9  10   3   -0.26    0.25
   9  10   3   -0.17    0.32
   7 -11  -3   -0.28    0.20
   7 -11  -3    0.08    0.24
  -7  11   3    0.40    0.27
  -7  11   3   -0.42    0.23
   6 -11  -3    0.55    0.25
   6 -11  -3    0.46    0.22
   6 -11  -3    0.56    0.32
  -6  11   3    0.76    0.31
  -6  11   3    0.42    0.28
   5 -11  -3   -0.17    0.14
   5 -11  -3    0.31    0.17
   5 -11  -3    0.37    0.22
  -5  11   3    0.01    0.21
  -5  11   3   -0.23    0.19
   4 -11  -3    0.06    0.16
   4 -11  -3    0.30    0.25
  -4  11   3   -0.37    0.16
  -4  11   3   -0.25    0.18
  -4  11   3   -0.01    0.17
   3 -11  -3   12.64    0.66
   3 -11  -3   13.04    0.82
   3 -11  -3   13.16    0.67
  -3  11   3   14.92    0.84
  -3  11   3   13.97    0.84
  -3  11   3   13.47    0.74
   2 -11  -3   -0.09    0.09
   2 -11  -3    0.13    0.18
   2 -11  -3    0.01    0.12
  -2  11   3    0.17    0.16
  -2  11   3    0.03    0.17
  -2  11   3    0.36    0.23
   1 -11  -3    2.30    0.28
   1 -11  -3    3.01    0.23
   1 -11  -3    3.61    0.47
  -1  11   3    2.26    0.30
  -1  11   3    3.93    0.47
  -1  11   3    1.64    0.31
   0 -11  -3   -0.04    0.11
   0 -11  -3    0.17    0.17
   0  11   3    0.14    0.17
   0  11   3   -0.04    0.12
   0  11   3    0.16    0.17
  -1 -11  -3    0.43    0.12
  -1 -11  -3    0.30    0.19
   1  11   3    0.28    0.18
   1  11   3    0.33    0.19
  -2 -11  -3    0.34    0.12
  -2 -11  -3    0.22    0.15
   2  11   3    0.68    0.21
   2  11   3    0.78    0.23
   2  11   3    0.45    0.19
  -3 -11  -3    0.09    0.13
  -3 -11  -3   -0.18    0.14
   3  11   3   -0.09    0.17
   3  11   3   -0.07    0.17
   3  11   3   -0.08    0.15
  -4 -11  -3    6.73    0.65
   4  11   3    6.94    0.54
   4  11   3    5.68    0.56
   4  11   3    7.55    0.59
  -5 -11  -3    3.16    0.43
   5  11   3    3.63    0.50
   5  11   3    3.31    0.48
   5  11   3    3.49    0.48
  -6 -11  -3    2.60    0.44
   6  11   3    2.74    0.41
   6  11   3    2.69    0.46
   6  11   3    3.69    0.50
   6  11   3    2.97    0.52
  -7 -11  -3    2.07    0.41
   7  11   3    1.51    0.40
   7  11   3    1.91    0.39
   7  11   3    2.51    0.50
   7  11   3    3.03    0.49
  -8 -11  -3    0.32    0.27
   8  11   3    0.71    0.36
   8  11   3    0.78    0.34
   8  11   3    0.40    0.32
   8  11   3    0.45    0.31
   7 -12  -3    0.40    0.29
   7 -12  -3    0.07    0.22
  -7  12   3   -0.36    0.23
  -7  12   3    0.43    0.30
   6 -12  -3    0.56    0.27
   6 -12  -3    1.21    0.40
  -6  12   3    0.54    0.31
  -6  12   3    1.16    0.34
   5 -12  -3    0.59    0.23
   5 -12  -3    0.53    0.26
  -5  12   3    0.47    0.27
  -5  12   3    0.16    0.22
   4 -12  -3    0.35    0.24
   4 -12  -3    0.00    0.16
  -4  12   3   -0.08    0.23
  -4  12   3   -0.13    0.18
  -4  12   3   -0.08    0.19
   3 -12  -3    0.35    0.16
   3 -12  -3    0.29    0.23
  -3  12   3    0.50    0.23
  -3  12   3    0.07    0.22
  -3  12   3    0.16    0.23
   2 -12  -3    3.68    0.33
   2 -12  -3    4.86    0.59
  -2  12   3    3.76    0.51
  -2  12   3    3.81    0.41
  -2  12   3    4.35    0.58
   1 -12  -3    7.25    0.41
   1 -12  -3    8.23    0.62
  -1  12   3    8.44    0.61
  -1  12   3    8.09    0.72
  -1  12   3    7.34    0.51
   0 -12  -3    1.25    0.30
   0  12   3    0.68    0.21
   0  12   3    0.99    0.28
   0  12   3    0.50    0.24
  -1 -12  -3    1.73    0.21
  -1 -12  -3    1.91    0.36
   1  12   3    2.39    0.38
   1  12   3    1.61    0.28
   1  12   3    1.46    0.31
  -2 -12  -3    1.49    0.21
  -2 -12  -3    1.41    0.28
   2  12   3    2.10    0.37
   2  12   3    1.71    0.31
   2  12   3    1.50    0.30
  -3 -12  -3    2.43    0.29
  -3 -12  -3    2.95    0.43
   3  12   3    2.47    0.38
   3  12   3    3.16    0.41
   3  12   3    3.13    0.44
  -4 -12  -3    7.08    0.65
   4  12   3    6.81    0.67
   4  12   3    7.66    0.61
   4  12   3    8.41    0.63
  -5 -12  -3    2.24    0.43
   5  12   3    2.47    0.46
   5  12   3    1.19    0.32
   5  12   3    0.93    0.30
  -6 -12  -3   -0.23    0.19
   6  12   3   -0.36    0.23
   6  12   3   -0.07    0.23
   6  12   3    0.08    0.24
  -7 -12  -3   -0.13    0.23
   7  12   3   -0.05    0.24
   7  12   3    0.11    0.25
   7  12   3   -0.11    0.21
   7  12   3   -0.10    0.24
  -8 -12  -3    0.29    0.31
   8  12   3    0.25    0.28
   8  12   3    1.00    0.36
   8  12   3    0.60    0.33
   8  12   3    0.16    0.32
   6 -13  -3    0.35    0.29
  -6  13   3   -0.16    0.26
  -6  13   3    0.28    0.31
   5 -13  -3    0.09    0.28
   5 -13  -3    0.02    0.18
  -5  13   3   -0.02    0.24
  -5  13   3   -0.13    0.25
   4 -13  -3    3.47    0.57
   4 -13  -3    2.65    0.35
  -4  13   3    3.91    0.56
  -4  13   3    3.47    0.53
  -4  13   3    2.55    0.39
   3 -13  -3    7.13    0.48
   3 -13  -3    6.95    0.72
  -3  13   3    7.92    0.79
  -3  13   3    8.95    0.82
  -3  13   3    7.54    0.56
   2 -13  -3    0.04    0.12
   2 -13  -3   -0.08    0.22
  -2  13   3   -0.10    0.21
  -2  13   3    0.20    0.18
  -2  13   3    0.29    0.24
   1 -13  -3    3.73    0.29
   1 -13  -3    4.07    0.49
  -1  13   3    3.23    0.46
  -1  13   3    3.41    0.39
  -1  13   3    4.14    0.47
   0 -13  -3    0.79    0.28
   0 -13  -3    0.67    0.15
   0 -13  -3    0.59    0.14
   0  13   3    0.66    0.21
   0  13   3    0.58    0.25
   0  13   3    0.41    0.24
  -1 -13  -3    1.63    0.36
  -1 -13  -3    1.61    0.21
   1  13   3    1.31    0.29
   1  13   3    1.98    0.36
   1  13   3    2.07    0.41
  -2 -13  -3    1.02    0.19
  -2 -13  -3    1.02    0.29
   2  13   3    1.57    0.34
   2  13   3    1.39    0.30
   2  13   3    1.52    0.36
  -3 -13  -3    0.27    0.21
   3  13   3   -0.07    0.20
   3  13   3    0.17    0.22
   3  13   3   -0.07    0.24
  -4 -13  -3   -0.17    0.17
   4  13   3   -0.32    0.22
   4  13   3    0.01    0.22
   4  13   3   -0.22    0.17
  -5 -13  -3    1.48    0.36
   5  13   3    0.91    0.35
   5  13   3    1.18    0.36
   5  13   3    1.38    0.36
  -6 -13  -3    1.67    0.38
   6  13   3    0.87    0.33
   6  13   3    1.26    0.39
   6  13   3    1.54    0.39
  -7 -13  -3   -0.16    0.24
   7  13   3   -0.16    0.26
   7  13   3    0.44    0.34
   7  13   3    0.12    0.29
   5 -14  -3    0.51    0.33
  -5  14   3    0.73    0.34
   4 -14  -3    0.67    0.32
  -4  14   3   -0.24    0.27
  -4  14   3   -0.01    0.22
  -4  14   3   -0.12    0.20
   3 -14  -3    0.14    0.26
  -3  14   3    0.15    0.19
  -3  14   3   -0.28    0.27
  -3  14   3    0.33    0.30
   2 -14  -3    1.85    0.27
   2 -14  -3    2.52    0.50
  -2  14   3    2.66    0.48
  -2  14   3    2.86    0.51
  -2  14   3    2.65    0.36
   1 -14  -3    1.23    0.36
   1 -14  -3    1.19    0.21
  -1  14   3    1.28    0.28
  -1  14   3    0.80    0.30
  -1  14   3    1.09    0.34
   0 -14  -3    0.29    0.15
   0 -14  -3    0.26    0.23
   0  14   3   -0.11    0.19
   0  14   3    0.60    0.28
   0  14   3    0.69    0.30
  -1 -14  -3   11.81    0.79
   1  14   3   11.30    0.71
   1  14   3    9.06    0.83
   1  14   3    9.78    0.76
  -2 -14  -3    1.46    0.37
   2  14   3    1.10    0.35
   2  14   3    1.29    0.36
  -3 -14  -3    0.31    0.24
   3  14   3    0.13    0.24
   3  14   3    0.10    0.24
   3  14   3    0.45    0.26
  -4 -14  -3    0.60    0.30
   4  14   3    0.34    0.29
   4  14   3    0.08    0.25
   4  14   3    0.05    0.25
  -5 -14  -3    0.82    0.31
   5  14   3    0.93    0.36
   5  14   3    0.16    0.29
   5  14   3    1.07    0.37
  -6 -14  -3    0.60    0.28
   6  14   3    0.50    0.34
   6  14   3   -0.07    0.27
   6  14   3    0.55    0.31
  -7 -14  -3   -0.24    0.25
   7  14   3   -0.19    0.28
   7  14   3   -0.64    0.25
   7  14   3   -0.18    0.28
   5 -15  -3    0.43    0.28
  -5  15   3    0.36    0.31
   4 -15  -3   -0.32    0.26
  -4  15   3    0.56    0.37
  -4  15   3    0.08    0.33
   3 -15  -3   -0.04    0.25
  -3  15   3   -0.24    0.25
  -3  15   3   -0.11    0.29
   2 -15  -3   -0.28    0.23
  -2  15   3    0.15    0.27
  -2  15   3   -0.19    0.17
  -2  15   3   -0.05    0.25
   1 -15  -3    0.08    0.25
  -1  15   3    0.36    0.28
  -1  15   3   -0.12    0.23
  -1  15   3    0.56    0.21
   0 -15  -3    1.66    0.42
   0  15   3    0.74    0.33
   0  15   3    0.83    0.25
   0  15   3    0.43    0.28
  -1 -15  -3    0.19    0.26
   1  15   3    0.18    0.30
   1  15   3    0.31    0.22
   1  15   3    0.27    0.30
  -2 -15  -3    0.39    0.27
   2  15   3    0.21    0.23
   2  15   3    0.45    0.22
   2  15   3    0.11    0.27
  -3 -15  -3    0.00    0.23
   3  15   3    0.16    0.27
   3  15   3   -0.29    0.19
   3  15   3    0.02    0.20
  -4 -15  -3    1.86    0.38
   4  15   3    1.94    0.44
   4  15   3    1.90    0.42
   4  15   3    1.90    0.43
  -5 -15  -3    0.79    0.33
   5  15   3    0.42    0.33
   5  15   3    0.79    0.32
   5  15   3    0.08    0.29
  -6 -15  -3    0.51    0.31
   6  15   3   -0.24    0.29
   6  15   3   -0.05    0.27
   6  15   3    0.62    0.37
   4 -16  -3    2.04    0.52
  -4  16   3    1.96    0.55
  -4  16   3    1.32    0.43
   3 -16  -3   -0.48    0.21
  -3  16   3    0.30    0.32
  -3  16   3    0.24    0.29
   2 -16  -3    0.37    0.33
  -2  16   3   -0.37    0.25
  -2  16   3    0.46    0.35
   1 -16  -3    0.51    0.31
  -1  16   3    0.19    0.28
  -1  16   3    0.46    0.31
   0 -16  -3    0.21    0.27
   0  16   3    0.01    0.25
   0  16   3    0.52    0.32
   0  16   3    0.03    0.21
  -1 -16  -3   -0.13    0.24
   1  16   3   -0.32    0.23
   1  16   3    0.06    0.28
   1  16   3    0.26    0.20
  -2 -16  -3   -0.16    0.22
   2  16   3   -0.25    0.26
   2  16   3    0.01    0.28
   2  16   3   -0.19    0.23
  -3 -16  -3    0.24    0.26
   3  16   3    0.28    0.25
   3  16   3    0.15    0.26
  -4 -16  -3    0.37    0.29
   4  16   3   -0.32    0.23
   4  16   3   -0.13    0.24
   4  16   3    0.10    0.26
  -5 -16  -3   -0.23    0.22
   5  16   3    0.44    0.31
   5  16   3    0.17    0.32
   5  16   3   -0.34    0.25
   2 -17  -3   -0.03    0.29
  -2  17   3    0.33    0.35
  -2  17   3    0.32    0.32
   1 -17  -3    0.33    0.30
  -1  17   3    0.59    0.35
  -1  17   3   -0.55    0.22
   0 -17  -3    0.56    0.32
   0  17   3    0.36    0.33
   0  17   3    0.41    0.33
  -1 -17  -3    0.05    0.27
   1  17   3    0.09    0.31
   1  17   3   -0.04    0.27
  -2 -17  -3    0.46    0.31
   2  17   3   -0.15    0.31
   2  17   3    0.39    0.33
  -3 -17  -3   -0.21    0.24
   3  17   3   -0.08    0.28
   3  17   3    0.16    0.32
   4  17   3    0.47    0.33
   4  17   3    0.16    0.32
   2  14  -4   -0.11    0.24
   2  14  -4   -0.11    0.27
  -2 -14   4    0.11    0.25
  -2 -14   4   -0.44    0.25
   1  14  -4    0.49    0.38
   1  14  -4    0.54    0.31
  -1 -14   4    0.75    0.37
  -1 -14   4    0.57    0.32
   0  14  -4    0.26    0.30
   0  14  -4    0.22    0.30
   0 -14   4    0.09    0.26
   0 -14   4    0.09    0.31
  -1  14  -4   -0.10    0.30
   1 -14   4    0.03    0.22
   1 -14   4   -0.08    0.24
  -2  14  -4    0.32    0.30
   2 -14   4    0.43    0.28
   4  13  -4    1.41    0.42
  -4 -13   4    0.88    0.33
  -4 -13   4    0.90    0.36
   3  13  -4    0.56    0.33
   3  13  -4    0.23    0.28
  -3 -13   4    0.61    0.32
  -3 -13   4    0.01    0.31
   2  13  -4    0.01    0.23
   2  13  -4   -0.34    0.23
  -2 -13   4    0.32    0.32
  -2 -13   4    0.20    0.29
   1  13  -4   -0.13    0.24
   1  13  -4   -0.01    0.24
  -1 -13   4    0.41    0.31
  -1 -13   4    0.30    0.27
   0  13  -4    0.06    0.25
   0  13  -4   -0.29    0.21
   0 -13   4    0.13    0.27
   0 -13   4    0.37    0.27
  -1  13  -4    0.42    0.34
   1 -13   4    0.24    0.28
   1 -13   4    0.09    0.27
  -2  13  -4    0.29    0.29
   2 -13   4    0.20    0.24
   2 -13   4   -0.07    0.26
  -3  13  -4   -0.26    0.25
   3 -13   4    0.04    0.24
   3 -13   4   -0.02    0.26
   5  12  -4    0.46    0.30
  -5 -12   4    0.46    0.28
  -5 -12   4    0.81    0.36
   4  12  -4    0.22    0.28
  -4 -12   4    0.26    0.31
  -4 -12   4    0.09    0.22
   3  12  -4    0.15    0.27
   3  12  -4    0.01    0.19
  -3 -12   4    0.32    0.28
  -3 -12   4   -0.07    0.24
   2  12  -4    1.01    0.30
   2  12  -4    0.56    0.33
  -2 -12   4    1.33    0.37
  -2 -12   4    0.66    0.36
   1  12  -4   -0.01    0.22
   1  12  -4   -0.04    0.22
  -1 -12   4   -0.03    0.21
  -1 -12   4   -0.04    0.26
   0  12  -4    0.07    0.22
   0  12  -4    0.43    0.26
   0 -12   4    0.28    0.29
   0 -12   4    0.32    0.24
  -1  12  -4    2.94    0.50
   1 -12   4    3.37    0.53
   1 -12   4    1.93    0.40
  -2  12  -4    0.38    0.29
   2 -12   4   -0.20    0.18
   2 -12   4   -0.20    0.21
   2 -12   4   -0.04    0.20
  -3  12  -4    0.22    0.30
   3 -12   4    0.17    0.27
   3 -12   4    0.60    0.27
  -4  12  -4   -0.05    0.29
   4 -12   4    0.04    0.23
   4 -12   4    0.12    0.26
  -5  12  -4    0.04    0.27
   5 -12   4    0.32    0.25
   6  11  -4   -0.20    0.26
   6  11  -4    0.11    0.30
  -6 -11   4    0.01    0.25
  -6 -11   4   -0.18    0.24
   5  11  -4   -0.06    0.26
  -5 -11   4    0.57    0.28
  -5 -11   4   -0.01    0.28
   4  11  -4    0.01    0.17
   4  11  -4    0.04    0.22
  -4 -11   4    0.20    0.24
  -4 -11   4   -0.43    0.25
   3  11  -4   -0.14    0.21
   3  11  -4    0.23    0.20
  -3 -11   4    0.39    0.24
  -3 -11   4   -0.11    0.24
   2  11  -4    2.39    0.43
   2  11  -4    4.43    0.49
  -2 -11   4    3.24    0.46
  -2 -11   4    3.73    0.52
   1  11  -4    0.17    0.23
   1  11  -4   -0.09    0.22
  -1 -11   4    0.26    0.25
  -1 -11   4    0.12    0.23
   0  11  -4    8.71    0.67
   0  11  -4    9.45    0.74
   0 -11   4   10.47    0.74
   0 -11   4   11.23    0.77
  -1  11  -4   -0.04    0.24
  -1  11  -4    0.07    0.22
   1 -11   4    0.17    0.23
   1 -11   4    0.13    0.20
  -2  11  -4   -0.11    0.22
   2 -11   4    0.11    0.21
   2 -11   4    0.10    0.19
   2 -11   4    0.11    0.20
  -3  11  -4    0.22    0.24
   3 -11   4    0.19    0.23
   3 -11   4    0.11    0.24
  -4  11  -4   -0.13    0.24
   4 -11   4    0.76    0.29
   4 -11   4    0.77    0.30
  -5  11  -4    0.05    0.26
   5 -11   4   -0.23    0.21
   5 -11   4   -0.04    0.23
  -6  11  -4    0.97    0.36
   7  10  -4   -0.09    0.29
   7  10  -4   -0.14    0.30
  -7 -10   4   -0.33    0.27
  -7 -10   4    0.41    0.31
   6  10  -4    0.20    0.31
   6  10  -4   -0.54    0.26
  -6 -10   4   -0.08    0.27
  -6 -10   4   -0.10    0.25
   5  10  -4   -0.19    0.21
   5  10  -4    0.11    0.20
   5  10  -4    0.08    0.28
  -5 -10   4    0.07    0.27
  -5 -10   4    0.64    0.32
   4  10  -4    0.98    0.37
   4  10  -4    1.47    0.28
  -4 -10   4    1.55    0.37
  -4 -10   4    2.27    0.43
   3  10  -4    6.46    0.68
   3  10  -4    7.24    0.51
  -3 -10   4    5.90    0.65
  -3 -10   4    5.29    0.62
   2  10  -4   12.28    0.70
   2  10  -4   11.14    0.78
  -2 -10   4   10.41    0.76
  -2 -10   4   10.77    0.75
   1  10  -4    0.15    0.23
   1  10  -4    0.21    0.22
  -1 -10   4    0.24    0.24
  -1 -10   4    0.21    0.22
   0  10  -4    0.34    0.24
   0  10  -4    0.16    0.24
   0 -10   4    0.48    0.24
   0 -10   4    0.55    0.25
  -1  10  -4    0.65    0.26
  -1  10  -4    0.64    0.27
   1 -10   4    0.56    0.25
   1 -10   4    0.59    0.27
  -2  10  -4    3.82    0.54
   2 -10   4    4.62    0.58
   2 -10   4    3.54    0.44
  -3  10  -4    1.86    0.37
   3 -10   4    2.37    0.42
   3 -10   4    3.16    0.50
  -4  10  -4    0.13    0.23
   4 -10   4   -0.01    0.26
   4 -10   4   -0.06    0.20
  -5  10  -4    1.66    0.40
   5 -10   4    1.92    0.41
   5 -10   4    1.25    0.32
  -6  10  -4    1.19    0.36
   6 -10   4    1.76    0.41
   7   9  -4   -0.17    0.24
   7   9  -4    0.02    0.29
  -7  -9   4   -0.35    0.25
  -7  -9   4    0.16    0.30
   6   9  -4    5.43    0.69
   6   9  -4    5.34    0.69
  -6  -9   4    4.85    0.66
  -6  -9   4    6.59    0.71
   5   9  -4    0.57    0.20
   5   9  -4    0.07    0.26
   5   9  -4    0.83    0.34
  -5  -9   4    0.53    0.27
  -5  -9   4    0.56    0.28
   4   9  -4    1.00    0.32
   4   9  -4    0.78    0.23
  -4  -9   4    1.08    0.34
  -4  -9   4    1.24    0.33
   3   9  -4    3.08    0.46
   3   9  -4    2.63    0.33
   3   9  -4    2.92    0.34
  -3  -9   4    2.61    0.42
  -3  -9   4    2.61    0.45
   2   9  -4    1.41    0.21
   2   9  -4    1.29    0.32
   2   9  -4    1.82    0.30
  -2  -9   4    1.16    0.26
  -2  -9   4    0.92    0.31
   1   9  -4    0.30    0.10
   1   9  -4    0.10    0.17
   1   9  -4    0.08    0.23
  -1  -9   4    0.32    0.20
  -1  -9   4    0.04    0.19
   0   9  -4    0.20    0.22
   0   9  -4    0.16    0.20
   0  -9   4    0.76    0.29
   0  -9   4    0.41    0.21
  -1   9  -4   19.32    0.98
  -1   9  -4   20.24    1.04
   1  -9   4   19.57    1.02
   1  -9   4   20.09    1.02
  -2   9  -4   -0.14    0.17
   2  -9   4    0.14    0.20
   2  -9   4    0.03    0.20
  -3   9  -4    8.23    0.64
   3  -9   4    7.33    0.55
   3  -9   4    8.10    0.62
   3  -9   4    7.84    0.73
  -4   9  -4    2.97    0.48
   4  -9   4    2.85    0.45
   4  -9   4    1.70    0.36
  -5   9  -4    1.12    0.39
   5  -9   4    0.86    0.26
   5  -9   4    0.36    0.27
  -6   9  -4   -0.03    0.23
   6  -9   4    0.01    0.24
   6  -9   4    0.25    0.21
  -7   9  -4    0.22    0.24
   7  -9   4    0.25    0.28
   7  -9   4    0.16    0.23
   8   8  -4    0.41    0.33
   8   8  -4   -0.24    0.30
  -8  -8   4   -0.23    0.19
  -8  -8   4    0.28    0.31
   7   8  -4    0.07    0.28
   7   8  -4   -0.17    0.25
  -7  -8   4    0.35    0.27
  -7  -8   4    0.07    0.26
   6   8  -4    1.12    0.28
   6   8  -4    1.49    0.39
   6   8  -4    1.03    0.37
  -6  -8   4    1.07    0.37
  -6  -8   4    1.59    0.40
   5   8  -4    0.76    0.20
   5   8  -4    0.68    0.31
   5   8  -4    0.44    0.31
  -5  -8   4    0.63    0.30
  -5  -8   4    0.48    0.29
   4   8  -4    1.51    0.33
   4   8  -4    1.13    0.35
   4   8  -4    1.34    0.23
  -4  -8   4    1.40    0.34
  -4  -8   4    1.58    0.35
  -4  -8   4    1.56    0.24
   3   8  -4    3.95    0.50
   3   8  -4    3.66    0.37
   3   8  -4    3.47    0.36
  -3  -8   4    4.29    0.53
  -3  -8   4    3.71    0.36
  -3  -8   4    3.93    0.48
   2   8  -4    0.63    0.16
   2   8  -4    0.10    0.15
   2   8  -4    0.71    0.22
  -2  -8   4    0.56    0.22
  -2  -8   4    0.45    0.16
  -2  -8   4    1.16    0.29
   1   8  -4    3.52    0.43
   1   8  -4    4.93    0.38
   1   8  -4    3.56    0.24
  -1  -8   4    4.40    0.47
  -1  -8   4    4.92    0.52
   0   8  -4    4.08    0.42
   0   8  -4    4.55    0.45
   0  -8   4    3.86    0.42
   0  -8   4    4.26    0.45
  -1   8  -4    7.62    0.55
  -1   8  -4    7.35    0.53
  -1   8  -4    6.25    0.49
   1  -8   4    6.52    0.51
   1  -8   4    7.10    0.52
  -2   8  -4   11.29    0.75
  -2   8  -4   10.85    0.70
   2  -8   4   13.04    0.72
   2  -8   4   11.20    0.66
  -3   8  -4   14.56    0.83
   3  -8   4   14.76    0.82
   3  -8   4   14.47    0.75
   3  -8   4   13.19    0.81
  -4   8  -4    1.88    0.36
   4  -8   4    1.78    0.36
   4  -8   4    1.29    0.30
  -5   8  -4    5.24    0.56
   5  -8   4    6.07    0.61
   5  -8   4    7.00    0.70
  -6   8  -4    0.83    0.30
   6  -8   4    0.09    0.22
   6  -8   4    0.38    0.26
  -7   8  -4    0.11    0.20
   7  -8   4    0.63    0.32
   7  -8   4    0.91    0.35
   8   7  -4    0.24    0.35
   8   7  -4    0.24    0.27
  -8  -7   4    0.71    0.31
  -8  -7   4    0.13    0.22
   7   7  -4    0.88    0.38
   7   7  -4    0.98    0.34
  -7  -7   4    0.90    0.33
  -7  -7   4    0.48    0.30
   6   7  -4    0.29    0.16
   6   7  -4   -0.13    0.23
   6   7  -4   -0.15    0.22
  -6  -7   4    0.57    0.27
  -6  -7   4    0.34    0.26
   5   7  -4    1.98    0.27
   5   7  -4    1.47    0.30
   5   7  -4    1.32    0.34
  -5  -7   4    1.51    0.35
  -5  -7   4    1.31    0.30
   4   7  -4    1.38    0.22
   4   7  -4    0.62    0.27
   4   7  -4    1.12    0.30
  -4  -7   4    1.21    0.29
  -4  -7   4    1.28    0.30
   3   7  -4    3.71    0.34
   3   7  -4    3.74    0.44
   3   7  -4    3.20    0.35
  -3  -7   4    3.14    0.43
  -3  -7   4    3.17    0.31
  -3  -7   4    2.90    0.38
   2   7  -4    1.52    0.27
   2   7  -4    1.54    0.21
   2   7  -4    2.06    0.26
  -2  -7   4    1.91    0.25
  -2  -7   4    2.03    0.29
  -2  -7   4    1.91    0.31
   1   7  -4    0.78    0.22
   1   7  -4    0.64    0.12
   1   7  -4    0.49    0.17
   1   7  -4    0.38    0.17
  -1  -7   4    1.07    0.20
  -1  -7   4    0.63    0.20
  -1  -7   4    0.98    0.25
   0   7  -4    0.66    0.20
   0   7  -4    0.20    0.16
   0   7  -4    0.63    0.18
   0  -7   4    0.12    0.13
   0  -7   4    0.59    0.18
   0  -7   4    0.35    0.18
  -1   7  -4    4.13    0.44
  -1   7  -4    3.03    0.36
   1  -7   4    5.12    0.50
   1  -7   4    3.54    0.38
  -2   7  -4    2.97    0.38
  -2   7  -4    3.37    0.34
  -2   7  -4    3.29    0.36
   2  -7   4    2.84    0.33
   2  -7   4    2.71    0.33
  -3   7  -4    0.09    0.13
  -3   7  -4   -0.07    0.16
  -3   7  -4   -0.04    0.16
   3  -7   4   -0.14    0.14
   3  -7   4    0.19    0.14
   3  -7   4   -0.14    0.12
  -4   7  -4    2.36    0.40
  -4   7  -4    1.91    0.33
  -4   7  -4    1.46    0.21
   4  -7   4    1.71    0.19
   4  -7   4    1.65    0.33
   4  -7   4    1.63    0.29
  -5   7  -4    2.03    0.38
   5  -7   4    1.70    0.30
   5  -7   4    1.37    0.31
  -6   7  -4    0.02    0.17
   6  -7   4   -0.02    0.17
   6  -7   4   -0.40    0.18
  -7   7  -4    0.04    0.20
   7  -7   4    0.02    0.24
   7  -7   4    0.09    0.21
   7  -7   4    0.16    0.25
  -8   7  -4    0.12    0.25
   8  -7   4   -0.31    0.24
   8  -7   4    0.08    0.26
  -9  -6   4   -0.07    0.26
   8   6  -4   -0.02    0.24
   8   6  -4    0.07    0.24
  -8  -6   4    0.41    0.29
  -8  -6   4   -0.09    0.20
   7   6  -4    0.89    0.34
   7   6  -4    0.59    0.34
  -7  -6   4    0.27    0.28
  -7  -6   4    0.35    0.27
   6   6  -4    0.69    0.28
   6   6  -4    0.70    0.18
   6   6  -4    0.97    0.29
  -6  -6   4    0.75    0.28
  -6  -6   4    1.08    0.32
   5   6  -4    2.37    0.27
   5   6  -4    1.68    0.37
   5   6  -4    1.98    0.38
  -5  -6   4    2.35    0.39
  -5  -6   4    2.32    0.39
   4   6  -4    0.02    0.18
   4   6  -4   -0.13    0.16
   4   6  -4    0.12    0.11
  -4  -6   4    0.13    0.18
  -4  -6   4    0.10    0.18
   3   6  -4    1.78    0.31
   3   6  -4    1.76    0.22
   3   6  -4    1.39    0.31
   3   6  -4    1.10    0.22
  -3  -6   4    1.83    0.22
  -3  -6   4    2.05    0.32
  -3  -6   4    1.45    0.28
   2   6  -4    0.64    0.20
   2   6  -4    0.77    0.16
   2   6  -4    0.69    0.16
   2   6  -4    0.79    0.23
  -2  -6   4    0.65    0.20
  -2  -6   4    0.66    0.21
  -2  -6   4    0.54    0.14
   1   6  -4    6.62    0.39
   1   6  -4    6.86    0.46
   1   6  -4    6.79    0.45
   1   6  -4    5.65    0.31
  -1  -6   4    5.87    0.38
  -1  -6   4    6.09    0.44
  -1  -6   4    5.18    0.47
   0   6  -4    0.76    0.19
   0   6  -4    0.61    0.18
   0   6  -4    0.53    0.17
   0  -6   4    0.63    0.16
   0  -6   4    0.52    0.16
   0  -6   4    0.61    0.18
  -1   6  -4    3.08    0.36
  -1   6  -4    4.08    0.40
  -1   6  -4    3.44    0.33
   1  -6   4    3.56    0.36
   1  -6   4    2.81    0.32
   1  -6   4    2.85    0.32
  -2   6  -4    1.46    0.22
  -2   6  -4    1.65    0.24
  -2   6  -4    1.53    0.27
   2  -6   4    1.97    0.30
   2  -6   4    1.86    0.25
  -3   6  -4    7.06    0.49
  -3   6  -4    6.78    0.40
  -3   6  -4    7.63    0.48
   3  -6   4    7.48    0.43
   3  -6   4    6.16    0.31
   3  -6   4    6.48    0.50
   3  -6   4    6.19    0.46
  -4   6  -4    0.84    0.23
  -4   6  -4    1.04    0.16
  -4   6  -4    0.83    0.22
   4  -6   4    0.61    0.23
   4  -6   4    0.94    0.15
   4  -6   4    0.41    0.22
  -5   6  -4    0.24    0.18
  -5   6  -4    0.26    0.10
  -5   6  -4   -0.11    0.15
   5  -6   4    0.39    0.22
   5  -6   4    0.19    0.18
   5  -6   4    0.00    0.11
  -6   6  -4    0.31    0.19
   6  -6   4    0.20    0.25
   6  -6   4    0.09    0.18
  -7   6  -4    0.41    0.24
   7  -6   4    0.26    0.25
   7  -6   4    0.59    0.26
   7  -6   4    1.26    0.37
  -8   6  -4    0.33    0.26
   8  -6   4    0.03    0.31
   8  -6   4    0.03    0.28
   9   5  -4    0.08    0.31
   9   5  -4   -0.15    0.30
   9   5  -4    0.36    0.33
  -9  -5   4    0.28    0.27
  -9  -5   4   -0.05    0.26
   8   5  -4   -0.01    0.22
   8   5  -4   -0.33    0.21
   8   5  -4   -0.13    0.23
  -8  -5   4   -0.11    0.22
  -8  -5   4   -0.15    0.19
   7   5  -4    2.82    0.44
   7   5  -4    2.55    0.47
   7   5  -4    2.40    0.43
   7   5  -4    2.96    0.34
  -7  -5   4    2.13    0.39
  -7  -5   4    2.72    0.45
   6   5  -4    0.77    0.28
   6   5  -4    0.23    0.13
   6   5  -4    0.15    0.20
  -6  -5   4    0.00    0.18
  -6  -5   4    0.09    0.19
   5   5  -4    0.29    0.20
   5   5  -4    0.03    0.16
   5   5  -4    0.22    0.13
  -5  -5   4    0.24    0.19
  -5  -5   4    0.15    0.16
   4   5  -4    5.17    0.32
   4   5  -4    4.31    0.42
   4   5  -4    4.66    0.48
  -4  -5   4    4.98    0.48
  -4  -5   4    4.79    0.46
   3   5  -4    0.02    0.12
   3   5  -4    0.00    0.12
   3   5  -4    0.08    0.13
   3   5  -4    0.01    0.08
   3   5  -4   -0.32    0.11
  -3  -5   4   -0.10    0.13
  -3  -5   4    0.11    0.09
  -3  -5   4   -0.12    0.11
   2   5  -4   -0.01    0.10
   2   5  -4    0.07    0.14
   2   5  -4    0.05    0.09
   2   5  -4    0.05    0.12
  -2  -5   4    0.22    0.15
  -2  -5   4    0.17    0.15
  -2  -5   4   -0.03    0.08
   1   5  -4   33.89    1.36
   1   5  -4   34.45    1.37
   1   5  -4   33.27    1.30
   1   5  -4   33.55    1.26
  -1  -5   4   31.53    1.35
  -1  -5   4   33.73    1.38
  -1  -5   4   32.54    1.30
   0   5  -4    4.61    0.35
   0   5  -4    4.62    0.34
   0   5  -4    5.07    0.38
   0   5  -4    5.13    0.36
   0  -5   4    4.71    0.36
   0  -5   4    4.95    0.37
   0  -5   4    4.93    0.32
  -1   5  -4   33.15    1.32
  -1   5  -4   35.87    1.36
  -1   5  -4   32.50    1.34
   1  -5   4   33.06    1.34
   1  -5   4   31.51    1.33
   1  -5   4   32.52    1.33
  -2   5  -4    1.83    0.27
  -2   5  -4    1.36    0.20
  -2   5  -4    1.74    0.27
   2  -5   4    1.54    0.24
   2  -5   4    1.53    0.21
  -3   5  -4    5.00    0.46
  -3   5  -4    4.92    0.37
  -3   5  -4    4.11    0.28
   3  -5   4    3.83    0.37
   3  -5   4    4.23    0.30
   3  -5   4    3.06    0.37
   3  -5   4    3.94    0.23
  -4   5  -4    1.38    0.23
  -4   5  -4    1.37    0.16
  -4   5  -4    1.40    0.26
   4  -5   4    1.02    0.25
   4  -5   4    1.18    0.17
   4  -5   4    1.13    0.23
  -5   5  -4    3.06    0.38
  -5   5  -4    2.26    0.32
  -5   5  -4    2.64    0.17
   5  -5   4    2.63    0.38
   5  -5   4    2.87    0.30
   5  -5   4    2.73    0.38
  -6   5  -4    0.12    0.16
  -6   5  -4    0.27    0.20
   6  -5   4    0.20    0.21
   6  -5   4   -0.02    0.20
   6  -5   4    0.08    0.22
  -7   5  -4    2.80    0.46
   7  -5   4    2.35    0.47
   7  -5   4    2.50    0.39
   7  -5   4    2.66    0.44
  -8   5  -4    0.24    0.23
   8  -5   4   -0.11    0.28
   8  -5   4   -0.16    0.26
  -9   5  -4    0.25    0.25
   9  -5   4   -0.24    0.30
   9  -5   4    0.31    0.33
   9   4  -4    0.22    0.29
   9   4  -4    0.47    0.31
   9   4  -4    0.40    0.32
  -9  -4   4    0.64    0.29
  -9  -4   4    0.60    0.30
   8   4  -4    0.45    0.31
   8   4  -4   -0.03    0.26
   8   4  -4   -0.19    0.23
  -8  -4   4   -0.04    0.21
  -8  -4   4   -0.05    0.23
   7   4  -4   -0.13    0.21
   7   4  -4   -0.08    0.12
   7   4  -4    0.25    0.26
   7   4  -4   -0.12    0.22
  -7  -4   4   -0.15    0.16
  -7  -4   4    0.04    0.18
   6   4  -4    0.29    0.23
   6   4  -4   -0.02    0.11
   6   4  -4   -0.11    0.18
   6   4  -4    0.13    0.21
  -6  -4   4    0.05    0.20
  -6  -4   4    0.01    0.16
   5   4  -4    1.06    0.29
   5   4  -4    0.99    0.17
   5   4  -4    0.71    0.22
  -5  -4   4    1.79    0.34
  -5  -4   4    1.02    0.25
   4   4  -4    5.63    0.32
   4   4  -4    6.46    0.48
   4   4  -4    4.43    0.44
  -4  -4   4    6.05    0.45
  -4  -4   4    5.93    0.44
   3   4  -4    1.08    0.20
   3   4  -4    1.06    0.14
   3   4  -4    0.98    0.20
   3   4  -4    1.13    0.24
   3   4  -4    0.73    0.21
  -3  -4   4    1.07    0.23
  -3  -4   4    0.57    0.18
   2   4  -4    2.05    0.25
   2   4  -4    2.94    0.33
   2   4  -4    2.32    0.21
   2   4  -4    2.55    0.25
  -2  -4   4    2.26    0.30
  -2  -4   4    2.66    0.31
  -2  -4   4    1.85    0.26
  -2  -4   4    3.06    0.33
  -2  -4   4    2.49    0.19
   1   4  -4    0.98    0.19
   1   4  -4    1.27    0.21
   1   4  -4    1.09    0.16
   1   4  -4    1.12    0.13
   1   4  -4    1.19    0.21
  -1  -4   4    1.14    0.16
  -1  -4   4    0.91    0.18
  -1  -4   4    1.24    0.22
  -1  -4   4    0.96    0.17
  -1  -4   4    0.61    0.14
   0   4  -4    0.15    0.12
   0   4  -4    0.17    0.10
   0   4  -4    0.21    0.13
   0   4  -4    0.35    0.14
   0  -4   4    0.38    0.13
   0  -4   4    0.18    0.11
   0  -4   4    0.24    0.12
   0  -4   4    0.34    0.11
  -1   4  -4   21.34    0.89
  -1   4  -4   20.73    0.87
  -1   4  -4   21.88    0.89
   1  -4   4   20.06    0.88
   1  -4   4   19.47    0.87
   1  -4   4   20.76    0.88
   1  -4   4   20.13    0.88
  -2   4  -4    6.79    0.41
  -2   4  -4    6.40    0.36
  -2   4  -4    7.13    0.41
   2  -4   4    7.04    0.41
   2  -4   4    6.04    0.26
   2  -4   4    6.27    0.40
   2  -4   4    6.31    0.39
   2  -4   4    6.11    0.36
  -3   4  -4    3.04    0.22
  -3   4  -4    2.41    0.29
  -3   4  -4    2.59    0.29
   3  -4   4    2.98    0.20
   3  -4   4    2.77    0.24
   3  -4   4    2.99    0.35
   3  -4   4    3.13    0.33
  -4   4  -4    0.68    0.10
  -4   4  -4    0.68    0.19
  -4   4  -4    0.82    0.20
   4  -4   4    0.56    0.13
   4  -4   4    0.42    0.21
   4  -4   4    0.70    0.18
  -5   4  -4    0.38    0.19
  -5   4  -4    0.39    0.17
   5  -4   4    0.11    0.12
   5  -4   4    0.07    0.13
   5  -4   4    0.11    0.17
  -6   4  -4    0.12    0.16
  -6   4  -4    0.06    0.18
   6  -4   4   -0.09    0.20
   6  -4   4    0.56    0.25
   6  -4   4    0.09    0.17
  -7   4  -4   -0.04    0.16
   7  -4   4    0.12    0.23
   7  -4   4    0.13    0.22
   7  -4   4    0.12    0.21
  -8   4  -4    0.42    0.25
   8  -4   4    0.05    0.27
   8  -4   4   -0.15    0.21
   8  -4   4   -0.04    0.19
  -9   4  -4    0.10    0.22
   9  -4   4    0.00    0.26
   9  -4   4    0.18    0.29
   9   3  -4    0.09    0.26
   9   3  -4    0.01    0.29
   9   3  -4   -0.09    0.25
  -9  -3   4    0.19    0.26
  -9  -3   4   -0.03    0.20
   8   3  -4    1.06    0.34
   8   3  -4    1.42    0.39
   8   3  -4    0.97    0.24
   8   3  -4    1.16    0.36
  -8  -3   4    1.07    0.35
  -8  -3   4    0.98    0.29
   7   3  -4   -0.11    0.12
   7   3  -4    0.06    0.22
   7   3  -4    0.20    0.25
   7   3  -4    0.08    0.26
  -7  -3   4   -0.10    0.18
  -7  -3   4    0.10    0.23
   6   3  -4    2.87    0.44
   6   3  -4    1.73    0.35
   6   3  -4    2.89    0.42
   6   3  -4    2.23    0.26
  -6  -3   4    2.38    0.38
  -6  -3   4    2.46    0.39
  -6  -3   4    1.89    0.31
   5   3  -4    1.32    0.18
   5   3  -4    1.33    0.29
   5   3  -4    1.22    0.28
   5   3  -4    1.33    0.28
  -5  -3   4    0.90    0.23
  -5  -3   4    1.11    0.26
  -5  -3   4    1.11    0.26
   4   3  -4    2.47    0.21
   4   3  -4    2.77    0.36
   4   3  -4    1.79    0.27
   4   3  -4    3.24    0.38
  -4  -3   4    2.18    0.29
  -4  -3   4    1.79    0.24
  -4  -3   4    2.17    0.30
   3   3  -4    0.92    0.12
   3   3  -4    0.52    0.16
   3   3  -4    0.75    0.17
   3   3  -4    0.70    0.17
   3   3  -4    0.61    0.18
  -3  -3   4    0.85    0.19
  -3  -3   4    0.81    0.18
  -3  -3   4    0.75    0.18
  -3  -3   4    1.10    0.22
   2   3  -4    2.26    0.28
   2   3  -4    2.88    0.23
   2   3  -4    2.73    0.29
   2   3  -4    2.56    0.27
   2   3  -4    2.31    0.27
   2   3  -4    2.58    0.17
  -2  -3   4    3.12    0.27
  -2  -3   4    2.60    0.29
  -2  -3   4    2.44    0.28
  -2  -3   4    2.44    0.26
  -2  -3   4    3.02    0.32
  -2  -3   4    2.82    0.31
  -2  -3   4    2.44    0.17
   1   3  -4    0.01    0.09
   1   3  -4    0.00    0.06
   1   3  -4    0.17    0.10
   1   3  -4    0.24    0.11
   1   3  -4    0.12    0.07
  -1  -3   4    0.13    0.07
  -1  -3   4   -0.06    0.08
  -1  -3   4    0.03    0.09
  -1  -3   4    0.20    0.11
  -1  -3   4    0.08    0.11
  -1  -3   4    0.06    0.08
   0   3  -4    4.38    0.30
   0   3  -4    4.24    0.29
   0   3  -4    4.11    0.19
   0   3  -4    4.29    0.30
   0  -3   4    4.52    0.30
   0  -3   4    4.26    0.26
   0  -3   4    4.41    0.29
   0  -3   4    4.31    0.31
  -1   3  -4   32.08    1.28
  -1   3  -4   33.55    1.29
  -1   3  -4   33.25    1.28
   1  -3   4   36.52    1.29
   1  -3   4   31.45    1.27
   1  -3   4   31.90    1.29
   1  -3   4   34.09    1.28
  -2   3  -4    3.79    0.29
  -2   3  -4    4.11    0.29
  -2   3  -4    3.92    0.25
   2  -3   4    3.82    0.20
   2  -3   4    3.95    0.29
   2  -3   4    4.07    0.29
   2  -3   4    4.06    0.26
   2  -3   4    4.02    0.30
  -3   3  -4    1.48    0.15
  -3   3  -4    1.44    0.21
  -3   3  -4    2.23    0.26
   3  -3   4    1.54    0.23
   3  -3   4    1.24    0.15
   3  -3   4    1.20    0.19
   3  -3   4    1.45    0.24
   3  -3   4    1.52    0.23
   3  -3   4    1.38    0.16
  -4   3  -4    0.28    0.12
  -4   3  -4    0.40    0.08
  -4   3  -4    0.43    0.16
   4  -3   4    0.29    0.12
   4  -3   4    0.42    0.08
   4  -3   4    0.42    0.18
   4  -3   4    0.39    0.13
  -5   3  -4    0.91    0.19
  -5   3  -4    0.99    0.23
   5  -3   4    0.81    0.19
   5  -3   4    0.91    0.22
   5  -3   4    0.92    0.20
   5  -3   4    0.63    0.23
  -6   3  -4    0.17    0.16
  -6   3  -4    0.06    0.16
   6  -3   4    0.29    0.21
   6  -3   4    0.30    0.17
   6  -3   4    0.43    0.24
  -7   3  -4    0.35    0.23
   7  -3   4    0.18    0.21
   7  -3   4    0.57    0.23
   7  -3   4    0.14    0.22
  -8   3  -4    1.97    0.41
   8  -3   4    1.96    0.44
   8  -3   4    2.10    0.38
   8  -3   4    1.63    0.41
  -9   3  -4    0.79    0.31
   9  -3   4    1.28    0.39
   9  -3   4    1.12    0.42
   9   2  -4    0.31    0.28
   9   2  -4    0.55    0.34
   9   2  -4    0.63    0.34
  -9  -2   4    0.63    0.29
  -9  -2   4    0.73    0.29
   8   2  -4    0.40    0.26
   8   2  -4    0.90    0.34
   8   2  -4    0.28    0.24
  -8  -2   4    0.61    0.24
  -8  -2   4    0.27    0.22
   7   2  -4    1.05    0.33
   7   2  -4    0.88    0.30
   7   2  -4    1.30    0.37
  -7  -2   4    1.73    0.37
  -7  -2   4    1.41    0.35
  -7  -2   4    1.19    0.29
   6   2  -4    1.66    0.34
   6   2  -4    1.34    0.30
   6   2  -4    1.44    0.32
  -6  -2   4    1.80    0.36
  -6  -2   4    1.84    0.30
  -6  -2   4    1.57    0.33
   5   2  -4    8.48    0.55
   5   2  -4    7.53    0.40
   5   2  -4    8.43    0.56
   5   2  -4    7.60    0.53
  -5  -2   4    8.48    0.52
  -5  -2   4    7.04    0.53
  -5  -2   4    7.85    0.54
   4   2  -4    1.26    0.24
   4   2  -4    0.79    0.20
   4   2  -4    0.94    0.14
   4   2  -4    0.89    0.23
   4   2  -4    1.08    0.23
  -4  -2   4    0.89    0.20
  -4  -2   4    1.24    0.26
  -4  -2   4    1.51    0.26
  -4  -2   4    1.11    0.23
   3   2  -4    3.63    0.20
   3   2  -4    4.05    0.32
   3   2  -4    2.87    0.28
   3   2  -4    3.88    0.31
   3   2  -4    3.44    0.33
   3   2  -4    4.24    0.31
  -3  -2   4    3.72    0.30
  -3  -2   4    3.60    0.34
  -3  -2   4    3.94    0.31
  -3  -2   4    3.80    0.34
  -3  -2   4    3.98    0.30
   2   2  -4    0.61    0.13
   2   2  -4    0.66    0.18
   2   2  -4    0.51    0.14
   2   2  -4    0.62    0.08
   2   2  -4    0.42    0.13
   2   2  -4    0.70    0.16
  -2  -2   4    0.58    0.13
  -2  -2   4    0.52    0.13
  -2  -2   4    0.82    0.18
  -2  -2   4    0.65    0.14
  -2  -2   4    0.59    0.15
  -2  -2   4    0.46    0.15
   1   2  -4    1.61    0.20
   1   2  -4    2.29    0.24
   1   2  -4    1.65    0.16
   1   2  -4    1.90    0.21
  -1  -2   4    1.46    0.19
  -1  -2   4    1.59    0.19
  -1  -2   4    1.48    0.12
  -1  -2   4    1.16    0.16
  -1  -2   4    1.67    0.20
  -1  -2   4    1.75    0.16
   0   2  -4   13.80    0.59
   0   2  -4   12.97    0.53
   0   2  -4   13.80    0.60
   0   2  -4   13.87    0.59
   0  -2   4   13.89    0.53
   0  -2   4   14.07    0.59
   0  -2   4   13.48    0.56
   0  -2   4   14.20    0.62
   0  -2   4   13.91    0.59
  -1   2  -4   53.65    1.89
  -1   2  -4   55.01    1.90
  -1   2  -4   51.12    1.89
   1  -2   4   52.26    1.90
   1  -2   4   48.37    1.86
   1  -2   4   52.32    1.92
   1  -2   4   51.49    1.89
   1  -2   4   52.22    1.89
  -2   2  -4   27.34    1.00
  -2   2  -4   24.13    0.99
  -2   2  -4   24.50    0.96
   2  -2   4   24.93    0.96
   2  -2   4   24.92    0.99
   2  -2   4   25.07    0.99
   2  -2   4   26.26    0.97
  -3   2  -4    0.37    0.12
  -3   2  -4    0.48    0.09
  -3   2  -4    0.71    0.16
   3  -2   4    0.43    0.12
   3  -2   4    0.60    0.14
   3  -2   4    0.56    0.17
   3  -2   4    0.44    0.09
   3  -2   4    0.55    0.13
  -4   2  -4   16.44    0.74
  -4   2  -4   16.12    0.72
   4  -2   4   16.89    0.73
   4  -2   4   15.87    0.72
   4  -2   4   16.03    0.82
   4  -2   4   15.14    0.58
  -5   2  -4   -0.01    0.08
  -5   2  -4    0.06    0.12
   5  -2   4    0.06    0.16
   5  -2   4   -0.04    0.09
   5  -2   4    0.02    0.15
   5  -2   4    0.02    0.11
  -6   2  -4    2.32    0.30
  -6   2  -4    2.34    0.32
   6  -2   4    3.55    0.44
   6  -2   4    2.52    0.40
   6  -2   4    3.20    0.39
  -7   2  -4    0.12    0.18
  -7   2  -4    0.12    0.18
   7  -2   4    0.32    0.18
   7  -2   4    0.20    0.26
   7  -2   4    0.36    0.24
  -8   2  -4    1.43    0.35
   8  -2   4    0.91    0.33
   8  -2   4    0.83    0.24
   8  -2   4    0.38    0.29
  -9   2  -4    0.30    0.24
   9  -2   4   -0.31    0.24
   9  -2   4   -0.19    0.25
   9   1  -4    0.32    0.28
   9   1  -4    0.41    0.33
   9   1  -4    0.29    0.29
  -9  -1   4   -0.10    0.21
  -9  -1   4   -0.11    0.22
   8   1  -4    2.42    0.42
   8   1  -4    1.83    0.43
   8   1  -4    1.61    0.41
  -8  -1   4    1.92    0.34
  -8  -1   4    1.98    0.44
  -8  -1   4    2.06    0.43
   7   1  -4    4.56    0.56
   7   1  -4    5.50    0.58
   7   1  -4    4.61    0.55
  -7  -1   4    4.29    0.54
  -7  -1   4    4.49    0.45
  -7  -1   4    4.29    0.54
   6   1  -4   -0.03    0.16
   6   1  -4    0.32    0.20
   6   1  -4    0.24    0.18
  -6  -1   4   -0.03    0.14
  -6  -1   4   -0.11    0.17
  -6  -1   4    0.01    0.18
   5   1  -4   10.30    0.63
   5   1  -4    8.75    0.56
   5   1  -4    9.36    0.58
  -5  -1   4    8.53    0.52
  -5  -1   4    8.32    0.56
  -5  -1   4    8.23    0.56
   4   1  -4   15.80    0.77
   4   1  -4   15.47    0.77
   4   1  -4   15.87    0.74
   4   1  -4   15.63    0.80
   4   1  -4   16.53    0.78
  -4  -1   4   16.08    0.79
  -4  -1   4   14.40    0.74
  -4  -1   4   16.12    0.76
  -4  -1   4   17.03    0.78
   3   1  -4    0.29    0.13
   3   1  -4    0.26    0.13
   3   1  -4    0.20    0.13
   3   1  -4    0.20    0.06
   3   1  -4    0.29    0.14
   3   1  -4    0.25    0.14
   3   1  -4    0.05    0.12
  -3  -1   4    0.14    0.13
  -3  -1   4   -0.07    0.10
  -3  -1   4    0.26    0.13
  -3  -1   4    0.22    0.13
  -3  -1   4    0.09    0.12
  -3  -1   4    0.26    0.13
   2   1  -4    9.73    0.48
   2   1  -4    9.35    0.48
   2   1  -4    9.25    0.48
   2   1  -4   10.13    0.48
   2   1  -4    9.73    0.50
  -2  -1   4    9.91    0.50
  -2  -1   4    9.46    0.48
  -2  -1   4   10.59    0.52
  -2  -1   4    9.92    0.50
  -2  -1   4    9.89    0.48
  -2  -1   4   10.14    0.48
   1   1  -4    1.32    0.17
   1   1  -4    1.39    0.16
   1   1  -4    1.45    0.17
   1   1  -4    1.23    0.14
  -1  -1   4    1.55    0.19
  -1  -1   4    1.24    0.09
  -1  -1   4    1.67    0.19
  -1  -1   4    1.55    0.16
  -1  -1   4    1.08    0.16
  -1  -1   4    1.44    0.16
   0   1  -4    0.26    0.07
   0   1  -4    0.20    0.10
   0   1  -4    0.43    0.10
   0   1  -4    0.42    0.10
   0  -1   4    0.36    0.07
   0  -1   4    0.38    0.11
   0  -1   4    0.49    0.09
   0  -1   4    0.36    0.07
   0  -1   4    0.32    0.09
  -1   1  -4    1.01    0.13
  -1   1  -4    0.85    0.13
  -1   1  -4    0.94    0.12
   1  -1   4    0.97    0.13
   1  -1   4    1.08    0.13
   1  -1   4    0.87    0.12
  -2   1  -4   23.47    0.89
  -2   1  -4   22.71    0.89
  -2   1  -4   23.34    0.88
   2  -1   4   22.60    0.98
   2  -1   4   22.63    0.87
   2  -1   4   22.89    0.89
   2  -1   4   24.76    0.90
  -3   1  -4    1.32    0.17
  -3   1  -4    1.21    0.17
   3  -1   4    0.93    0.14
   3  -1   4    1.12    0.11
   3  -1   4    0.94    0.15
   3  -1   4    1.03    0.21
   3  -1   4    0.88    0.14
  -4   1  -4   16.30    0.73
  -4   1  -4   17.73    0.76
   4  -1   4   15.21    0.81
   4  -1   4   16.83    0.74
   4  -1   4   18.00    0.78
   4  -1   4   17.60    0.74
   4  -1   4   16.43    0.83
  -5   1  -4    2.90    0.33
  -5   1  -4    2.70    0.33
   5  -1   4    2.91    0.32
   5  -1   4    2.25    0.33
   5  -1   4    2.35    0.27
   5  -1   4    2.92    0.37
  -6   1  -4    1.14    0.23
  -6   1  -4    1.03    0.22
   6  -1   4    0.89    0.22
   6  -1   4    1.06    0.27
   6  -1   4    0.87    0.27
  -7   1  -4   10.83    0.66
  -7   1  -4   11.62    0.67
   7  -1   4   10.48    0.64
   7  -1   4   10.77    0.76
   7  -1   4   10.06    0.74
  -8   1  -4   -0.06    0.19
   8  -1   4    0.10    0.26
   8  -1   4    0.34    0.28
   8  -1   4    0.10    0.20
  -9   1  -4    0.41    0.24
   9  -1   4    0.51    0.35
   9  -1   4    0.94    0.39
  10  -1   4    0.44    0.36
  10  -1   4    0.01    0.29
   9   0  -4    0.14    0.29
   9   0  -4    0.69    0.35
   9   0  -4    0.18    0.24
  -9   0   4    0.12    0.27
   8   0  -4    0.13    0.23
   8   0  -4    0.01    0.22
   8   0  -4    0.12    0.22
  -8   0   4   -0.05    0.18
  -8   0   4   -0.15    0.19
  -8   0   4    0.38    0.30
   7   0  -4    8.19    0.64
   7   0  -4    8.39    0.67
   7   0  -4    8.20    0.60
  -7   0   4    6.60    0.67
  -7   0   4    7.87    0.63
  -7   0   4    8.19    0.55
   6   0  -4    2.59    0.37
   6   0  -4    2.18    0.32
   6   0  -4    1.83    0.33
  -6   0   4    1.86    0.28
  -6   0   4    1.75    0.34
  -6   0   4    1.83    0.32
   5   0  -4   45.16    1.84
   5   0  -4   45.91    1.89
   5   0  -4   48.18    1.79
   5   0  -4   45.30    1.85
  -5   0   4   41.95    1.88
  -5   0   4   47.39    1.79
  -5   0   4   45.31    1.83
  -5   0   4   47.22    1.86
   4   0  -4   12.21    0.62
   4   0  -4   12.10    0.59
   4   0  -4   11.91    0.69
   4   0  -4   11.03    0.61
   4   0  -4   11.45    0.60
   4   0  -4   12.16    0.65
  -4   0   4   11.66    0.61
  -4   0   4   10.37    0.62
  -4   0   4   10.42    0.57
  -4   0   4   12.70    0.61
   3   0  -4    7.58    0.43
   3   0  -4    7.05    0.44
   3   0  -4    7.53    0.42
   3   0  -4    7.33    0.43
   3   0  -4    7.15    0.43
   3   0  -4    8.32    0.43
  -3   0   4    7.29    0.44
  -3   0   4    8.32    0.43
  -3   0   4    7.37    0.43
  -3   0   4    7.46    0.42
  -3   0   4    6.92    0.41
  -3   0   4    7.90    0.46
   2   0  -4    1.27    0.17
   2   0  -4    0.85    0.16
   2   0  -4    1.23    0.17
   2   0  -4    1.40    0.20
   2   0  -4    0.99    0.15
  -2   0   4    1.25    0.16
  -2   0   4    1.25    0.18
  -2   0   4    1.41    0.21
  -2   0   4    1.29    0.17
  -2   0   4    1.14    0.16
  -2   0   4    1.17    0.18
   1   0  -4    1.23    0.14
   1   0  -4    0.99    0.15
   1   0  -4    1.23    0.14
   1   0  -4    1.28    0.16
  -1   0   4    1.52    0.16
  -1   0   4    1.17    0.16
  -1   0   4    1.24    0.15
  -1   0   4    1.58    0.16
  -1   0   4    1.09    0.14
   0   0  -4    0.38    0.08
   0   0  -4    0.29    0.08
   0   0  -4    0.45    0.11
   0   0  -4    0.44    0.08
   0   0   4    0.54    0.09
   0   0   4    0.39    0.11
   0   0   4    0.46    0.09
   0   0   4    0.44    0.08
  -1   0  -4   14.40    0.54
  -1   0  -4   13.94    0.57
   1   0   4   13.07    0.53
   1   0   4   14.56    0.54
   1   0   4   14.20    0.57
  -2   0  -4    9.25    0.40
  -2   0  -4    9.92    0.41
   2   0   4    9.36    0.40
   2   0   4    9.65    0.40
   2   0   4   10.10    0.41
   2   0   4    9.94    0.49
  -3   0  -4   34.46    1.29
  -3   0  -4   34.17    1.38
  -3   0  -4   35.65    1.29
   3   0   4   34.95    1.29
   3   0   4   32.92    1.39
   3   0   4   33.12    1.28
   3   0   4   35.44    1.23
  -4   0  -4    0.80    0.16
  -4   0  -4    0.90    0.17
  -4   0  -4    0.89    0.20
   4   0   4    0.78    0.18
   4   0   4    0.90    0.07
   4   0   4    0.79    0.15
   4   0   4    0.89    0.21
   4   0   4    0.95    0.07
   4   0   4    0.29    0.15
   4   0   4    0.59    0.14
  -5   0  -4    2.18    0.26
  -5   0  -4    2.66    0.29
   5   0   4    2.16    0.29
   5   0   4    2.67    0.35
   5   0   4    2.12    0.31
   5   0   4    2.93    0.30
  -6   0  -4    0.68    0.20
  -6   0  -4    0.75    0.19
   6   0   4    0.92    0.21
   6   0   4    0.93    0.25
   6   0   4    0.61    0.24
  -7   0  -4    0.29    0.15
  -7   0  -4    0.41    0.20
   7   0   4    0.03    0.18
   7   0   4    0.04    0.15
   7   0   4    0.05    0.23
   8   0   4    1.23    0.31
   8   0   4    1.29    0.36
   8   0   4    1.34    0.35
   9   0   4    0.46    0.32
   9   0   4    0.51    0.32
 -10   0  -4   -0.46    0.22
  10   0   4   -0.10    0.29
  10   0   4   -0.07    0.27
   9  -1  -4   -0.11    0.27
   9  -1  -4    0.04    0.29
   9  -1  -4    0.26    0.25
  -9   1   4    0.23    0.30
  -9   1   4    0.19    0.31
   8  -1  -4    0.25    0.27
   8  -1  -4   -0.02    0.20
   8  -1  -4    0.15    0.25
  -8   1   4    0.35    0.29
  -8   1   4   -0.04    0.17
  -8   1   4   -0.29    0.20
   7  -1  -4    0.06    0.18
   7  -1  -4    0.25    0.23
   7  -1  -4    0.18    0.22
  -7   1   4   -0.02    0.22
  -7   1   4   -0.15    0.14
  -7   1   4    0.35    0.23
   6  -1  -4    3.62    0.40
   6  -1  -4    3.26    0.39
   6  -1  -4    3.44    0.34
   6  -1  -4    3.57    0.44
   6  -1  -4    3.81    0.35
  -6   1   4    4.26    0.49
  -6   1   4    4.09    0.37
  -6   1   4    3.81    0.41
   5  -1  -4    0.13    0.14
   5  -1  -4    0.14    0.16
   5  -1  -4    0.08    0.15
   5  -1  -4    0.37    0.15
   5  -1  -4    0.20    0.10
  -5   1   4    0.19    0.13
  -5   1   4    0.30    0.14
  -5   1   4    0.15    0.17
   4  -1  -4   47.74    1.75
   4  -1  -4   44.69    1.79
   4  -1  -4   49.63    1.84
   4  -1  -4   45.40    1.83
   4  -1  -4   45.18    1.87
   4  -1  -4   47.04    1.84
  -4   1   4   47.70    1.80
  -4   1   4   48.49    1.84
  -4   1   4   47.44    1.91
  -4   1   4   49.01    1.88
  -4   1   4   48.93    1.84
   3  -1  -4    1.40    0.21
   3  -1  -4    1.36    0.18
   3  -1  -4    1.30    0.19
   3  -1  -4    1.04    0.17
   3  -1  -4    1.42    0.14
   3  -1  -4    1.65    0.20
   3  -1  -4    1.60    0.22
  -3   1   4    1.40    0.18
  -3   1   4    1.45    0.21
  -3   1   4    1.57    0.20
  -3   1   4    1.44    0.21
  -3   1   4    1.35    0.20
   2  -1  -4   15.59    0.69
   2  -1  -4   15.37    0.66
   2  -1  -4   15.37    0.69
   2  -1  -4   15.02    0.58
   2  -1  -4   16.08    0.66
   2  -1  -4   17.10    0.68
   2  -1  -4   15.43    0.66
  -2   1   4   15.86    0.70
  -2   1   4   15.39    0.66
  -2   1   4   14.82    0.67
  -2   1   4   15.03    0.65
[truncated: 635,908 more chars]
