# Supplementary material for: Crystal structure of 3,13-dimethoxy-5,6,10,11-tetrahydrofuro[3,4-i][5]helicene-7,9-dione
Source: Acta Crystallogr Sect E Struct Rep Online. 2014 Oct 29;70(Pt 11):418–20. doi: 10.1107/S1600536814023137 (PMC4257283; doi:10.1107/S1600536814023137)
Supplement: Supplementary file 2 [file e-70-00418-Isup2.hkl]

#
# h,k,l, Fc-squared, Fo-squared, sigma(Fo-squared), status flag
#
data_I
_shelx_title ' 570612_03_0m in P-1'
_shelx_refln_list_code          4
_shelx_F_calc_maximum      253.88
_exptl_crystal_F_000       864.00
_reflns_d_resolution_high  0.8371

loop_
 _space_group_symop_operation_xyz
 'x, y, z'
 '-x, -y, -z'

_cell_length_a     8.7570
_cell_length_b    15.9008
_cell_length_c    16.2987
_cell_angle_alpha  61.695
_cell_angle_beta   84.535
_cell_angle_gamma  84.460

_shelx_F_squared_multiplier     1.000

loop_
 _refln_index_h
 _refln_index_k
 _refln_index_l
 _refln_F_squared_calc
 _refln_F_squared_meas
 _refln_F_squared_sigma
 _refln_observed_status
   2   0   0      15733.02      14841.39       148.92 o
   3   0   0        363.72        304.39         5.20 o
   4   0   0        962.42        981.48        12.72 o
   5   0   0        285.58        263.64         7.49 o
   6   0   0         36.78         30.34         4.25 o
   7   0   0         34.00         42.56         6.26 o
   8   0   0          6.95          4.82         5.00 o
   9   0   0         22.96         12.75         7.89 o
  10   0   0          4.79          9.48         8.94 o
 -10   1   0        212.96        208.10        16.64 o
  -9   1   0        349.11        414.84        22.26 o
  -8   1   0         51.81         63.76        11.13 o
  -7   1   0        139.22        133.19         8.44 o
  -6   1   0          0.31         -2.82         2.82 o
  -5   1   0        395.52        351.87         8.40 o
  -4   1   0        401.91        422.63         7.77 o
  -3   1   0       1813.94       1599.26        20.06 o
  -2   1   0        286.57        286.40         4.70 o
  -1   1   0       1472.70       1322.60        24.47 o
   1   1   0       1854.45       1597.52        23.86 o
   2   1   0      11396.44      10400.08       105.08 o
   3   1   0        266.44        265.69         5.17 o
   4   1   0        430.44        393.83         7.15 o
   5   1   0        311.36        289.90         9.34 o
   6   1   0         12.51         17.12         4.18 o
   7   1   0          1.06         -0.84         3.37 o
   8   1   0         22.28         17.46         5.50 o
   9   1   0         22.52         33.21         9.56 o
  10   1   0          3.84         -7.05         7.68 o
 -10   2   0          7.98         -2.73         9.87 o
  -9   2   0        253.06        293.63        30.83 o
  -8   2   0        248.14        263.15        16.97 o
  -7   2   0        114.63        118.25         6.76 o
  -6   2   0        144.20        123.33         6.32 o
  -5   2   0        520.35        412.34         9.63 o
  -4   2   0        261.31        266.69         5.99 o
  -3   2   0         23.90         31.44         2.17 o
  -2   2   0          3.41          8.52         1.91 o
  -1   2   0        691.63        689.11         8.46 o
   0   2   0       6106.44       5794.07       127.48 o
   1   2   0        525.44        508.86         6.39 o
   2   2   0        440.47        396.39         6.85 o
   3   2   0        635.23        604.88         9.40 o
   4   2   0        608.10        529.95         8.81 o
   5   2   0         47.51         56.01         4.16 o
   6   2   0        281.43        230.99         8.74 o
   7   2   0        128.18        120.30         7.32 o
   8   2   0         46.46         55.31         7.56 o
   9   2   0          0.91         -7.15         7.15 o
  10   2   0          2.47          7.09         8.65 o
 -10   3   0          4.32         -6.12        10.08 o
  -9   3   0          1.85          2.26         7.65 o
  -8   3   0        129.12        120.37        11.64 o
  -7   3   0        429.08        494.22        30.46 o
  -6   3   0        420.27        521.78        25.38 o
  -5   3   0          5.35          3.17         2.25 o
  -4   3   0         12.60          7.76         1.87 o
  -3   3   0        285.71        299.22         6.24 o
  -2   3   0        726.74        685.53         9.76 o
  -1   3   0         33.36         17.97         1.83 o
   0   3   0       3290.42       3242.48        38.89 o
   1   3   0       8136.15       8095.85        85.62 o
   2   3   0       2136.36       1910.42        23.20 o
   3   3   0        363.85        359.31         6.26 o
   4   3   0        689.46        652.69        10.89 o
   5   3   0        126.50        116.09         5.86 o
   6   3   0         18.18         13.85         3.71 o
   7   3   0          1.52         -3.61         3.61 o
   8   3   0         53.16         61.66        11.07 o
   9   3   0          1.15         -3.61         7.24 o
  10   3   0          2.33          1.12         9.23 o
  -9   4   0          1.10          0.76         7.37 o
  -8   4   0        227.30        208.56        14.27 o
  -7   4   0          8.23         14.85         6.05 o
  -6   4   0         93.01         91.45         8.19 o
  -5   4   0         66.25         66.98         3.58 o
  -4   4   0       1156.71       1222.49        17.98 o
  -3   4   0        147.38        155.46         5.62 o
  -2   4   0        216.72        179.31         4.50 o
  -1   4   0         10.39         13.45         1.67 o
   0   4   0         70.56         49.11         2.74 o
   1   4   0       4123.65       4000.58        45.91 o
   2   4   0       1344.26       1217.60        14.65 o
   3   4   0        512.97        487.37         9.55 o
   4   4   0        280.48        266.89         7.73 o
   5   4   0        920.35        906.34        16.79 o
   6   4   0          6.63          7.31         4.55 o
   7   4   0         61.74         66.61         7.76 o
   8   4   0          0.02          0.64         5.85 o
   9   4   0         27.07         22.29         8.85 o
  10   4   0         13.27          0.20         9.10 o
  -9   5   0          0.48         -7.06         7.41 o
  -8   5   0        138.38        165.99        11.96 o
  -7   5   0         44.91         43.90         7.64 o
  -6   5   0         12.29          6.61         4.98 o
  -5   5   0        874.84        829.17        17.31 o
  -4   5   0        193.76        192.20         8.91 o
  -3   5   0        340.61        337.95         7.02 o
  -2   5   0          1.33          2.43         1.79 o
  -1   5   0         61.80         57.76         2.96 o
   0   5   0         67.96         50.80         3.06 o
   1   5   0        461.67        435.32         7.68 o
   2   5   0        217.18        228.46         5.39 o
   3   5   0       1091.07       1082.77        14.21 o
   4   5   0       2033.29       2136.67        27.72 o
   5   5   0          0.43          1.18         3.56 o
   6   5   0        118.14        120.94         8.08 o
   7   5   0         34.26         29.73         6.03 o
   8   5   0          7.82         -0.71         5.06 o
   9   5   0          2.30          9.39         6.16 o
  10   5   0          4.29         -2.83         7.42 o
  -9   6   0          9.03          7.54         8.79 o
  -8   6   0         42.22         53.56        10.71 o
  -7   6   0        266.99        359.62        19.71 o
  -6   6   0        339.35        362.44         9.42 o
  -5   6   0        123.50        109.69         6.67 o
  -4   6   0          5.12          3.50         2.62 o
  -3   6   0         27.91         28.95         3.30 o
  -2   6   0        546.75        574.08         9.67 o
  -1   6   0         51.29         52.25         3.39 o
   0   6   0        178.89        218.59         5.71 o
   1   6   0        227.46        212.75         7.75 o
   2   6   0         47.92         55.52         3.35 o
   3   6   0        106.46        141.70         5.57 o
   4   6   0          5.89         10.30         3.19 o
   5   6   0        730.38        678.25        18.77 o
   6   6   0        169.28        181.42        11.22 o
   7   6   0          2.25         -1.75         4.67 o
   8   6   0         86.80         84.11         8.84 o
   9   6   0         52.74         59.70         8.61 o
  -9   7   0          2.47         11.66         8.75 o
  -8   7   0          0.80         -6.13         6.45 o
  -7   7   0        161.00        162.54        11.88 o
  -6   7   0         82.30         84.58         9.21 o
  -5   7   0         14.21         12.26         3.85 o
  -4   7   0         47.55         44.76         4.54 o
  -3   7   0         14.42         14.23         2.93 o
  -2   7   0       1324.68       1366.55        20.96 o
  -1   7   0         40.79         46.59         3.57 o
   0   7   0        587.09        609.12        10.38 o
   1   7   0       1317.50       1476.25        20.24 o
   2   7   0        297.31        297.55         7.03 o
   3   7   0        365.05        397.55         9.54 o
   4   7   0        635.24        648.34        16.10 o
   5   7   0        235.50        288.66        12.10 o
   6   7   0         41.20         53.80         6.63 o
   7   7   0         14.61          5.49         5.36 o
   8   7   0         18.25         13.49         6.26 o
   9   7   0         88.25         91.17         9.81 o
  -8   8   0         18.38          6.85         7.17 o
  -7   8   0         61.76         92.22        10.09 o
  -6   8   0          1.91         -1.49         5.56 o
  -5   8   0         51.40         45.76         5.93 o
  -4   8   0       1419.84       1374.77        28.92 o
  -3   8   0        760.06        795.20        15.70 o
  -2   8   0        152.46        146.31         8.14 o
  -1   8   0        262.40        247.81        12.37 o
   0   8   0         15.42         17.18         2.89 o
   1   8   0          2.97         -1.22         2.70 o
   2   8   0          0.21          2.04         3.26 o
   3   8   0       1019.01       1037.76        20.85 o
   4   8   0        310.61        324.64        13.28 o
   5   8   0         58.19         55.29         6.01 o
   6   8   0        631.92        668.80        22.11 o
   7   8   0          0.07         -0.43         5.53 o
   8   8   0         39.51         55.67         8.24 o
   9   8   0         20.57         34.16         9.31 o
  -8   9   0         91.80         68.36         9.66 o
  -7   9   0          5.17         12.46         6.60 o
  -6   9   0         19.45         15.92         6.22 o
  -5   9   0          8.38          4.00         6.10 o
  -4   9   0        341.33        331.39        16.38 o
  -3   9   0          8.87         13.73         3.62 o
  -2   9   0        676.72        684.42        15.67 o
  -1   9   0        322.45        336.69        13.57 o
   0   9   0         99.69        111.48         7.29 o
   1   9   0        102.83         89.25         8.28 o
   2   9   0         38.74         32.59         4.73 o
   3   9   0         46.00         37.53         5.90 o
   4   9   0        128.77        163.70        10.64 o
   5   9   0         10.56          5.82         5.55 o
   6   9   0          1.13          3.03         5.53 o
   7   9   0         11.07          2.04         5.99 o
   8   9   0          4.33          3.96         6.47 o
   9   9   0          3.59         15.39         8.61 o
  -7  10   0         31.01         42.14         8.67 o
  -6  10   0         83.98         81.51        11.42 o
  -5  10   0         67.72         96.24        19.10 o
  -4  10   0          9.76         13.47         4.60 o
  -3  10   0         91.94         79.91         7.50 o
  -2  10   0        442.42        449.83        13.96 o
  -1  10   0         17.22          8.67         4.46 o
   0  10   0         35.98         55.28         5.90 o
   1  10   0         35.83         35.35         6.53 o
   2  10   0         20.25         28.74         4.86 o
   3  10   0         55.79         52.96         6.73 o
   4  10   0          0.30          6.20         5.20 o
   5  10   0        241.00        254.16        14.34 o
   6  10   0          2.73          8.38         6.39 o
   7  10   0         69.59         70.89         9.42 o
   8  10   0          0.54          8.07         7.42 o
  -7  11   0          7.05         -0.29         8.53 o
  -6  11   0          3.53          4.51         7.82 o
  -5  11   0         62.59         48.69         8.91 o
  -4  11   0          9.10          3.53         5.54 o
  -3  11   0         44.91         37.05         6.64 o
  -2  11   0          1.48          5.28         4.58 o
  -1  11   0       1962.67       1980.41        43.67 o
   0  11   0        151.30        151.05        16.51 o
   1  11   0         52.82         53.34         8.20 o
   2  11   0          1.17          4.90         5.77 o
   3  11   0         71.09         78.70         8.57 o
   4  11   0        251.08        257.83        15.50 o
   5  11   0          0.36          4.16        10.08 o
   6  11   0        240.54        247.95        18.17 o
   7  11   0         14.15         20.93         8.01 o
   8  11   0          2.21          5.95         9.26 o
  -6  12   0         18.22         -0.42        16.00 o
  -5  12   0         53.23         45.40        11.75 o
  -4  12   0         78.51         74.15        11.12 o
  -3  12   0         42.11         42.31         8.63 o
  -2  12   0        290.93        314.87        13.88 o
  -1  12   0       2221.21       2143.29        47.35 o
   0  12   0         16.54         16.39         6.05 o
   1  12   0         29.95         28.73         6.42 o
   2  12   0        100.94        109.48        10.67 o
   3  12   0          5.44          4.39         6.89 o
   4  12   0        103.54        117.33        18.57 o
   5  12   0         10.23          7.92         6.60 o
   6  12   0          0.88          9.45         7.41 o
   7  12   0         26.29         13.75         8.18 o
  -6  13   0         21.03         30.15        11.81 o
  -5  13   0          2.79          9.46         9.20 o
  -4  13   0          0.06         -4.66         8.06 o
  -3  13   0         10.19         -4.04         6.85 o
  -2  13   0         50.46         50.70         9.24 o
  -1  13   0          9.45         16.21         7.06 o
   0  13   0        213.71        194.36        13.18 o
   1  13   0        204.36        177.54        12.31 o
   2  13   0        206.01        212.09        15.06 o
   3  13   0        344.38        323.27        18.29 o
   4  13   0          6.56         10.74         7.18 o
   5  13   0          0.00         -2.13         7.04 o
   6  13   0         25.07         14.67         8.23 o
   7  13   0         43.16         25.05        20.93 o
  -5  14   0          1.76         35.72        14.45 o
  -4  14   0          3.82         -3.84         9.25 o
  -3  14   0         27.34         37.25         9.05 o
  -2  14   0          1.42         -0.28         6.57 o
  -1  14   0         36.93         30.21         8.10 o
   0  14   0          0.21         -5.33        11.22 o
   1  14   0          0.08         -1.39         8.60 o
   2  14   0        169.31        168.03        23.21 o
   3  14   0          2.15         -4.46         7.40 o
   4  14   0        131.81        126.34        17.99 o
   5  14   0          8.08         13.31         8.33 o
   6  14   0          7.52         10.31         8.28 o
  -4  15   0         17.72         24.01        22.16 o
  -3  15   0          5.58          7.94        10.51 o
  -2  15   0         18.27         20.72        14.85 o
  -1  15   0          0.16         15.00         9.63 o
   0  15   0         14.71         13.54        10.18 o
   1  15   0          9.77          5.31         9.33 o
   2  15   0          5.94          8.03         9.00 o
   3  15   0         30.88         14.37        10.07 o
   4  15   0         12.04         21.94        12.35 o
   5  15   0          1.24          1.16         7.82 o
  -2  16   0          0.00         11.43        12.98 o
  -1  16   0          0.19         -9.87         9.87 o
   0  16   0          1.26          9.72        11.11 o
   1  16   0         28.52         27.72        12.55 o
   2  16   0          4.81          1.12         9.56 o
   3  16   0         21.90         34.25        11.60 o
  -2 -16   1          7.66         -1.29        10.10 o
  -1 -16   1         21.88         20.42        11.84 o
   0 -16   1         24.75         15.08        10.51 o
   1 -16   1         10.14         17.00        13.85 o
  -4 -15   1          0.90         11.06         9.21 o
  -3 -15   1          1.13          7.69         8.49 o
  -2 -15   1          5.11          2.16         9.33 o
  -1 -15   1         27.00         31.18        16.88 o
   0 -15   1         23.63         15.47        10.52 o
   1 -15   1         15.70          2.33         9.73 o
   2 -15   1          0.70         -1.25         9.33 o
   3 -15   1          8.55          3.66        12.86 o
  -5 -14   1          0.03         -2.28         7.91 o
  -4 -14   1          0.01         -7.68         7.68 o
  -3 -14   1         16.04         18.88         9.05 o
  -2 -14   1         11.55          9.73         8.13 o
  -1 -14   1          7.08          4.77         9.35 o
   0 -14   1          6.26          4.02         9.23 o
   1 -14   1         19.79         14.97         7.27 o
   2 -14   1          9.99          6.85         7.42 o
   3 -14   1          3.64         -3.85         8.63 o
   4 -14   1          4.62          2.91        10.26 o
  -6 -13   1          0.02         -0.43         7.49 o
  -5 -13   1          2.37         -2.28         7.29 o
  -4 -13   1        159.83        152.44        13.71 o
  -3 -13   1        109.52        118.26        12.34 o
  -2 -13   1        509.22        444.70        27.81 o
  -1 -13   1          7.85         -8.84         9.77 o
   0 -13   1        104.42        123.27        18.17 o
   1 -13   1          0.39          1.64         8.43 o
   2 -13   1         46.50         30.30         8.21 o
   3 -13   1         73.75         73.42        17.16 o
   4 -13   1         13.55         14.57         9.23 o
   5 -13   1          0.00         -1.79         9.30 o
  -7 -12   1          4.51          7.07         8.92 o
  -6 -12   1         24.93         22.04         8.47 o
  -5 -12   1          0.08          6.82         6.87 o
  -4 -12   1          0.90         -4.41         6.29 o
  -3 -12   1        136.01        171.63        13.68 o
  -2 -12   1         68.69         88.35        12.70 o
  -1 -12   1          2.67          3.42         5.12 o
   0 -12   1        574.73        626.68        22.53 o
   1 -12   1         49.16         49.31         6.91 o
   2 -12   1          0.00          0.35         6.04 o
   3 -12   1          1.17         -3.99         6.41 o
   4 -12   1         12.96          8.27        19.07 o
   5 -12   1          0.02         -7.86         7.86 o
   6 -12   1          1.80          1.42        13.54 o
  -7 -11   1          1.78          4.65         7.68 o
  -6 -11   1          6.89         -1.47         6.45 o
  -5 -11   1          8.69          8.14         8.45 o
  -4 -11   1         81.65         96.91         9.98 o
  -3 -11   1         85.54        100.62        10.37 o
  -2 -11   1         19.71          4.44         5.75 o
  -1 -11   1        632.50        615.86        21.20 o
   0 -11   1        782.37        801.29        22.84 o
   1 -11   1         22.35         36.33         6.29 o
   2 -11   1        492.84        476.19        15.06 o
   3 -11   1         65.89         63.76         7.31 o
   4 -11   1          1.65          1.08         5.75 o
   5 -11   1         16.53          5.13         9.38 o
   6 -11   1         25.96         25.88        10.31 o
   7 -11   1          3.76         20.20         9.05 o
  -8 -10   1         10.25         26.70        10.22 o
  -7 -10   1         13.39         -2.91         7.12 o
  -6 -10   1         18.07          4.30         6.36 o
  -5 -10   1        115.98        124.04        10.78 o
  -4 -10   1         26.17         20.05         6.31 o
  -3 -10   1         83.34         60.94         6.99 o
  -2 -10   1         78.82         90.86        10.41 o
  -1 -10   1        285.64        280.90        24.43 o
   0 -10   1         32.48         26.87         8.23 o
   1 -10   1        317.01        317.70        12.98 o
   2 -10   1       1513.31       1456.58        30.29 o
   3 -10   1         40.57         57.51         7.97 o
   4 -10   1        559.78        536.56        34.38 o
   5 -10   1        166.32        155.16        21.86 o
   6 -10   1          0.13          1.08         6.75 o
   7 -10   1          0.95         -5.89         6.98 o
  -8  -9   1          0.01          4.66         7.64 o
  -7  -9   1         51.55         50.58         8.52 o
  -6  -9   1        115.18        109.40        10.14 o
  -5  -9   1        159.23        170.26        12.41 o
  -4  -9   1        169.55        134.38         9.19 o
  -3  -9   1          3.56          5.09         3.99 o
  -2  -9   1         68.18         72.71         6.96 o
  -1  -9   1        409.08        410.78        16.88 o
   0  -9   1         87.21         83.79         6.67 o
   1  -9   1          5.10         -1.08         3.11 o
   2  -9   1         17.58         16.06         5.98 o
   3  -9   1          4.76          7.15         3.50 o
   4  -9   1        343.41        330.26        17.48 o
   5  -9   1        276.71        297.09        29.23 o
   6  -9   1        163.85        155.55        11.57 o
   7  -9   1         12.41         20.78         7.30 o
   8  -9   1          0.24          2.75         8.22 o
  -9  -8   1         30.38         22.57         9.10 o
  -8  -8   1         58.13         74.87        11.01 o
  -7  -8   1          0.00          2.71         5.66 o
  -6  -8   1        160.88        174.48        12.17 o
  -5  -8   1          2.65         13.07         5.47 o
  -4  -8   1         26.87         22.92         5.70 o
  -3  -8   1        222.26        232.49        10.89 o
  -2  -8   1        253.53        260.76         9.36 o
  -1  -8   1        117.19        125.33         8.06 o
   0  -8   1          0.66         -0.49         2.79 o
   1  -8   1          1.71          1.20         2.56 o
   2  -8   1          1.51         -1.65         2.68 o
   3  -8   1         66.58         76.38         5.56 o
   4  -8   1         41.54         36.94         4.82 o
   5  -8   1        954.13       1010.02        23.36 o
   6  -8   1          9.17         16.63         6.10 o
   7  -8   1        169.50        184.13        13.05 o
   8  -8   1         10.32         21.10         8.22 o
  -9  -7   1          0.58         15.22         8.23 o
  -8  -7   1          5.91          4.09         6.21 o
  -7  -7   1         25.51         19.29         6.10 o
  -6  -7   1         34.12         28.91         6.06 o
  -5  -7   1         10.92          9.09         4.51 o
  -4  -7   1        670.53        661.23        17.50 o
  -3  -7   1          2.94          7.12         2.92 o
  -2  -7   1         14.71         14.40         3.07 o
  -1  -7   1        127.90        124.87         7.23 o
   0  -7   1         72.57         75.85         3.89 o
   1  -7   1        764.26        750.31        13.39 o
   2  -7   1         23.21         19.90         2.85 o
   3  -7   1         35.00         36.14         3.83 o
   4  -7   1         42.37         41.27         4.86 o
   5  -7   1        331.35        347.56        17.27 o
   6  -7   1        181.82        183.95        11.78 o
   7  -7   1        258.83        261.78        14.66 o
   8  -7   1         10.02          6.01         7.52 o
   9  -7   1          3.45          7.32         8.87 o
  -9  -6   1         67.18         48.90         8.38 o
  -8  -6   1          3.77          3.72         5.64 o
  -7  -6   1          9.01          4.46         5.07 o
  -6  -6   1          0.20          1.33         4.47 o
  -5  -6   1        101.83         99.61         7.19 o
  -4  -6   1          2.02          4.54         3.60 o
  -3  -6   1        593.12        623.13        10.95 o
  -2  -6   1       4010.77       4254.54        48.25 o
  -1  -6   1         47.65         60.51         3.74 o
   0  -6   1        436.10        472.86         9.24 o
   1  -6   1        267.99        260.45         6.41 o
   2  -6   1        589.43        590.76         9.85 o
   3  -6   1       1077.26       1172.06        19.76 o
   4  -6   1        180.17        156.47         8.29 o
   5  -6   1        629.39        601.16        14.23 o
   6  -6   1        314.42        364.63        16.39 o
   7  -6   1         21.84         32.60         7.37 o
   8  -6   1          2.95         -7.21         7.21 o
   9  -6   1         21.48         18.63        10.22 o
  -9  -5   1         79.12         92.79        10.32 o
  -8  -5   1         54.41         53.19         7.78 o
  -7  -5   1         63.86         68.13         7.25 o
  -6  -5   1         23.80         19.97         6.70 o
  -5  -5   1          4.64          0.81         3.62 o
  -4  -5   1         15.66         14.83         3.37 o
  -3  -5   1       2057.62       2050.13        25.06 o
  -2  -5   1        139.26        121.19         4.30 o
  -1  -5   1        536.97        520.65         8.84 o
   0  -5   1          0.00          0.46         1.81 o
   1  -5   1          0.39         -0.20         1.71 o
   2  -5   1         11.23         17.15         2.27 o
   3  -5   1          5.10          6.29         2.86 o
   4  -5   1         95.16        105.75         9.31 o
   5  -5   1         53.10         62.32         4.01 o
   6  -5   1        312.66        339.69        16.86 o
   7  -5   1         57.49         54.44         8.30 o
   8  -5   1         22.88         21.35         7.49 o
   9  -5   1          0.06         -7.60         7.63 o
 -10  -4   1          3.11         25.50         8.52 o
  -9  -4   1          6.12          1.06         5.84 o
  -8  -4   1         19.19         26.47         5.98 o
  -7  -4   1          1.41         -2.94         4.13 o
  -6  -4   1        271.87        273.28        18.81 o
  -5  -4   1          0.53         -1.51         3.15 o
  -4  -4   1        156.37        143.79         7.02 o
  -3  -4   1       3141.12       2973.36        40.83 o
  -2  -4   1          6.39          6.83         1.77 o
  -1  -4   1         20.79         24.91         2.27 o
   0  -4   1          8.01          5.56         1.81 o
   1  -4   1         20.77         34.56         2.15 o
   2  -4   1          3.41          1.51         1.61 o
   3  -4   1       1110.94       1216.99        16.54 o
   4  -4   1         13.75          6.83         2.13 o
   5  -4   1        241.00        246.74        16.44 o
   6  -4   1          5.10         -1.42         4.36 o
   7  -4   1          3.41          1.23         7.45 o
   8  -4   1         87.59         88.54        11.01 o
   9  -4   1         56.09         36.27         9.73 o
 -10  -3   1          0.05         -0.12         8.32 o
  -9  -3   1         54.41         58.89        10.73 o
  -8  -3   1         24.29         17.23         6.45 o
  -7  -3   1          0.87         -4.52         4.52 o
  -6  -3   1         60.02         40.79         4.89 o
  -5  -3   1        178.10        191.67         7.97 o
  -4  -3   1       1283.07       1189.64        19.01 o
  -3  -3   1        104.40         87.91         3.47 o
  -2  -3   1       1450.34       1329.45        14.98 o
  -1  -3   1       2232.85       2218.09        25.10 o
   0  -3   1         10.63         10.43         1.80 o
   1  -3   1        506.32        451.45         6.73 o
   2  -3   1        427.81        433.99         7.38 o
   3  -3   1       2128.46       2221.99        27.14 o
   4  -3   1        236.40        306.73         7.39 o
   5  -3   1        276.07        332.36         9.84 o
   6  -3   1        228.98        235.46        12.40 o
   7  -3   1        422.34        450.66        20.70 o
   8  -3   1         66.85         48.07         8.73 o
   9  -3   1         19.14          3.60         7.89 o
  10  -3   1          5.58          7.89        10.93 o
 -10  -2   1         12.28         -1.39         9.40 o
  -9  -2   1          1.08          2.41         7.37 o
  -8  -2   1         20.25         18.89         6.47 o
  -7  -2   1         44.00         40.81         5.63 o
  -6  -2   1        479.06        471.23        12.72 o
  -5  -2   1        215.16        221.66         8.35 o
  -4  -2   1       2443.50       2313.68        27.57 o
  -3  -2   1         98.67         93.02         3.64 o
  -2  -2   1       3774.30       3285.81        33.43 o
  -1  -2   1       5190.91       5003.51        51.14 o
   0  -2   1         62.49         54.35         2.47 o
   1  -2   1       2455.32       2273.90        27.54 o
   2  -2   1       2801.83       2519.33        30.97 o
   3  -2   1        347.72        301.16         6.48 o
   4  -2   1       1046.79       1093.00        16.50 o
   5  -2   1        399.24        421.72        11.59 o
   6  -2   1         59.80         66.24         6.13 o
   7  -2   1          3.03          2.87         5.36 o
   8  -2   1        212.16        187.56        13.51 o
   9  -2   1        311.33        317.19        19.10 o
  10  -2   1         57.61         66.66        14.25 o
 -10  -1   1         73.16         53.06        11.34 o
  -9  -1   1          4.97         -2.63         7.27 o
  -8  -1   1          5.80          8.86         5.46 o
  -7  -1   1         12.05         13.28         4.18 o
  -6  -1   1        190.02        200.89         8.16 o
  -5  -1   1          4.97          4.76         2.45 o
  -4  -1   1          3.20          0.05         1.88 o
  -3  -1   1       3991.34       3450.45        36.92 o
  -2  -1   1      22638.22      19764.12       217.56 o
  -1  -1   1       9256.96       8144.84        78.86 o
   0  -1   1       8184.01       7314.49       126.50 o
   1  -1   1        662.56        547.45         6.97 o
   2  -1   1         38.04         19.67         1.99 o
   3  -1   1       1465.18       1349.57        18.44 o
   4  -1   1        889.73        846.45        13.51 o
   5  -1   1         37.41         29.22         2.83 o
   6  -1   1          1.15         -1.13         3.64 o
   7  -1   1         27.90         18.61         8.04 o
   8  -1   1         75.32         59.13        10.04 o
   9  -1   1          0.69         -8.46         8.46 o
  10  -1   1        106.39        123.45        14.12 o
 -10   0   1         53.86         54.35        11.05 o
  -9   0   1          0.00         -5.30         7.18 o
  -8   0   1         61.29         72.29         7.67 o
  -7   0   1        106.36        110.48         6.61 o
  -6   0   1          0.00         -1.70         2.85 o
  -5   0   1         56.21         65.72         4.40 o
  -4   0   1         59.32         80.13         3.44 o
  -3   0   1        936.19        971.39        12.13 o
  -2   0   1       3061.46       2816.86        29.74 o
  -1   0   1          0.01         -0.89         0.89 o
   1   0   1       1726.96       1534.97        52.13 o
   2   0   1       2099.07       1854.22        21.85 o
   3   0   1        485.72        404.52         6.04 o
   4   0   1         53.24         66.84         3.12 o
   5   0   1        127.13        129.87         5.06 o
   6   0   1         71.55         86.06         5.41 o
   7   0   1        158.24        179.80        22.19 o
   8   0   1        116.32        106.30        13.25 o
   9   0   1         11.95          0.48         7.65 o
  10   0   1         48.51         48.64        11.73 o
 -10   1   1          6.60          1.60         8.61 o
  -9   1   1          0.00         -5.20         7.24 o
  -8   1   1         22.73         16.77         7.55 o
  -7   1   1          7.23         -3.62         3.62 o
  -6   1   1          2.01         -3.05         3.05 o
  -5   1   1          9.11          9.04         2.77 o
  -4   1   1        369.83        335.96         7.43 o
  -3   1   1        698.05        615.84         8.48 o
  -2   1   1       5939.10       5234.57        56.19 o
  -1   1   1       8397.21       7359.58        91.21 o
   1   1   1       2614.91       2175.84        38.47 o
   2   1   1        580.96        436.85         6.49 o
   3   1   1         75.15         57.55         2.78 o
   4   1   1          1.72         -1.27         1.66 o
   5   1   1          0.06          1.10         2.38 o
   6   1   1          4.31         -1.53         2.50 o
   7   1   1        203.05        210.45         8.45 o
   8   1   1        325.12        339.74        21.86 o
   9   1   1         66.55         75.87        10.98 o
  10   1   1          0.00          5.56         9.60 o
 -10   2   1        114.59        136.52        15.26 o
  -9   2   1         27.37         25.92        10.40 o
  -8   2   1         10.02         17.86         6.85 o
  -7   2   1         14.88          8.61         4.73 o
  -6   2   1          0.84         -2.86         2.86 o
  -5   2   1        197.81        201.44         6.88 o
  -4   2   1         33.41         19.01         2.30 o
  -3   2   1       1760.67       1516.78        17.59 o
  -2   2   1       5056.49       4467.85        50.84 o
  -1   2   1       6715.39       6161.96        68.49 o
   0   2   1       1491.05        811.92        30.16 o
   1   2   1       1067.85       1085.74        11.90 o
   2   2   1       7921.62       7059.89        78.43 o
   3   2   1        949.95        924.65        12.09 o
   4   2   1       3501.67       3421.21        38.78 o
   5   2   1        994.70        965.77        17.09 o
   6   2   1          2.52         -0.79         2.58 o
   7   2   1         26.74         25.34         4.19 o
   8   2   1         49.85         45.70         6.51 o
   9   2   1          3.52         -6.29         6.29 o
  10   2   1          0.15         -4.33         8.59 o
 -10   3   1        170.73        183.19        33.86 o
  -9   3   1          2.06         -0.58         7.20 o
  -8   3   1          4.45         -0.35         6.02 o
  -7   3   1         74.34         89.76         6.51 o
  -6   3   1        855.14        799.37        17.49 o
  -5   3   1        121.76        146.65         6.33 o
  -4   3   1        262.19        271.93         6.20 o
  -3   3   1       1039.75        985.50        13.82 o
  -2   3   1        305.74        302.26         5.67 o
  -1   3   1       1187.89       1105.62        13.81 o
   0   3   1       5909.86       5634.90        66.16 o
   1   3   1       1737.96       1858.99        20.00 o
   2   3   1       2940.24       2923.77        32.37 o
   3   3   1         93.25         85.46         3.68 o
   4   3   1        320.52        337.69         6.78 o
   5   3   1        271.10        272.30         8.63 o
   6   3   1         79.13         95.37         5.88 o
   7   3   1        371.03        367.00        20.88 o
   8   3   1         66.88         68.32        10.34 o
   9   3   1         18.68         29.34         9.04 o
  10   3   1         43.46         44.81        10.98 o
  -9   4   1         26.70         42.76        16.61 o
  -8   4   1        131.56        126.97        11.60 o
  -7   4   1        285.06        290.78        12.51 o
  -6   4   1         54.55         52.66         5.96 o
  -5   4   1         28.21         30.02         4.77 o
  -4   4   1        691.94        679.44        12.05 o
  -3   4   1         11.57          9.02         2.18 o
  -2   4   1         19.76         27.56         2.28 o
  -1   4   1         23.83         16.92         1.94 o
   0   4   1        566.86        695.95        10.23 o
   1   4   1         27.28         14.69         1.75 o
   2   4   1       3102.41       3014.92        32.19 o
   3   4   1        158.55        205.27         5.37 o
   4   4   1          1.26         -1.91         1.91 o
   5   4   1        203.23        215.54         8.18 o
   6   4   1        447.93        518.75        12.56 o
   7   4   1        218.66        267.61        13.43 o
   8   4   1         16.26         10.72         5.80 o
   9   4   1          0.48         -6.38         6.38 o
  10   4   1          0.02         -0.49         9.42 o
  -9   5   1          2.49          6.69         7.55 o
  -8   5   1         23.75         24.72         7.30 o
  -7   5   1          1.03         -3.36         4.92 o
  -6   5   1        115.33        114.46         6.68 o
  -5   5   1        679.01        726.04        22.57 o
  -4   5   1         40.40         38.07         3.70 o
  -3   5   1       2770.30       2918.75        37.50 o
  -2   5   1          8.93          6.02         1.83 o
  -1   5   1        221.15        197.08         4.87 o
   0   5   1        245.48        238.97         5.43 o
   1   5   1       1351.71       1418.93        17.32 o
   2   5   1        525.37        529.15         7.95 o
   3   5   1          6.09          9.91         2.19 o
   4   5   1        644.83        655.45        12.11 o
   5   5   1         35.48         32.10         3.83 o
   6   5   1        440.68        444.58        13.27 o
   7   5   1        154.82        163.39         9.81 o
   8   5   1        169.45        186.01        11.11 o
   9   5   1          4.57          6.06         5.87 o
  10   5   1         89.69        115.20        12.16 o
  -9   6   1         56.74         38.66        12.14 o
  -8   6   1         46.21         53.30        10.24 o
  -7   6   1          0.40         -2.11         5.56 o
  -6   6   1        242.57        229.30        12.58 o
  -5   6   1         39.83         29.01         5.23 o
  -4   6   1         52.43         56.83         4.57 o
  -3   6   1        319.07        343.91         7.38 o
  -2   6   1         77.59         82.87         4.27 o
  -1   6   1        986.47        958.33        14.33 o
   0   6   1       1076.69       1156.80        16.64 o
   1   6   1        771.52        871.54        12.10 o
   2   6   1        515.01        524.54         9.12 o
   3   6   1        542.19        553.91         9.36 o
   4   6   1        325.67        317.44         8.27 o
   5   6   1        182.51        178.90         8.11 o
   6   6   1         41.80         46.65         5.77 o
   7   6   1        319.53        335.88        14.34 o
   8   6   1         11.12          3.17         5.45 o
   9   6   1          0.69         -5.75         5.75 o
  10   6   1         23.61         35.54         9.34 o
  -9   7   1          4.05          0.53         7.27 o
  -8   7   1          3.56          4.94         6.81 o
  -7   7   1         53.50         45.31         7.50 o
  -6   7   1        236.37        265.90        14.78 o
  -5   7   1         98.33        111.95         8.49 o
  -4   7   1         64.67         65.46         5.40 o
  -3   7   1         21.65         21.20         3.13 o
  -2   7   1        109.78        125.73         5.04 o
  -1   7   1        469.37        531.35         9.31 o
   0   7   1       6507.13       7151.66        86.04 o
   1   7   1       1374.88       1495.95        19.17 o
   2   7   1         87.75         87.71         4.15 o
   3   7   1        168.62        183.32         6.50 o
   4   7   1        560.35        525.85        12.01 o
   5   7   1         54.90         50.68         5.65 o
   6   7   1          8.56          7.57         4.61 o
   7   7   1          0.71         -3.73         4.80 o
   8   7   1          2.99         -1.27         5.61 o
   9   7   1          2.27          5.91         6.51 o
  -8   8   1         10.70          8.56         7.42 o
  -7   8   1         97.71        117.64        11.09 o
  -6   8   1          1.02         -6.41         6.41 o
  -5   8   1          2.25         -0.24         5.78 o
  -4   8   1         79.18         66.99         5.67 o
  -3   8   1         97.98         82.42         5.27 o
  -2   8   1        124.76        111.54         5.85 o
  -1   8   1        203.15        197.33         6.19 o
   0   8   1          0.70         -2.08         2.08 o
   1   8   1         63.91         73.58         4.00 o
   2   8   1        980.40       1207.89        18.59 o
   3   8   1          0.01          4.25         2.78 o
   4   8   1          6.53         -3.28         3.84 o
   5   8   1          2.57          2.22         4.07 o
   6   8   1        124.67        127.25         9.26 o
   7   8   1          2.71          2.75         5.31 o
   8   8   1         17.56         15.76         6.70 o
   9   8   1         54.48         57.51         8.85 o
  -8   9   1         67.49         65.62         9.77 o
  -7   9   1        255.35        269.26        15.57 o
  -6   9   1         88.33         77.79         8.52 o
  -5   9   1        108.45         94.54         8.39 o
  -4   9   1        138.38        155.00        11.52 o
  -3   9   1         66.67         62.12         5.12 o
  -2   9   1        896.42        935.54        19.20 o
  -1   9   1         52.30         50.65         4.77 o
   0   9   1       1699.15       1865.91        35.55 o
   1   9   1         81.46         86.89         6.50 o
   2   9   1          0.20         -2.61         3.16 o
   3   9   1        148.60        141.35         8.09 o
   4   9   1          0.55         -0.67         4.32 o
   5   9   1        356.48        374.77        13.66 o
   6   9   1         13.91         13.01         5.75 o
   7   9   1          0.02         -2.72         5.46 o
   8   9   1         33.72         30.70         7.58 o
   9   9   1         81.58         76.90         9.79 o
  -8  10   1         52.37         61.97        11.51 o
  -7  10   1        101.91         85.66        10.02 o
  -6  10   1        712.41        750.67        23.11 o
  -5  10   1        261.84        248.71        15.26 o
  -4  10   1        128.45        135.05         9.32 o
  -3  10   1         21.49         13.30         4.50 o
  -2  10   1        321.33        321.46        23.38 o
  -1  10   1        473.23        448.91        13.39 o
   0  10   1        129.58        163.33        10.51 o
   1  10   1        308.20        289.43        14.13 o
   2  10   1          0.29          0.37         3.66 o
   3  10   1        125.47        136.43         8.42 o
   4  10   1         94.85        113.21         9.36 o
   5  10   1         92.02        100.63         9.68 o
   6  10   1         72.04         84.72         9.51 o
   7  10   1         50.46         45.87         7.28 o
   8  10   1          3.23          3.66         6.50 o
  -7  11   1         74.27         93.83        12.28 o
  -6  11   1         65.48         85.39         9.75 o
  -5  11   1        125.84        153.54        13.15 o
  -4  11   1        627.58        664.46        21.79 o
  -3  11   1          1.35          1.73         4.69 o
  -2  11   1        899.00        871.60        21.53 o
  -1  11   1        311.09        361.05        16.65 o
   0  11   1         70.71         69.66         7.45 o
   1  11   1         60.63         66.34         8.58 o
   2  11   1        243.41        237.28        13.40 o
   3  11   1         40.54         60.31         7.55 o
   4  11   1        195.73        220.28        16.24 o
   5  11   1        135.39        155.25        11.89 o
   6  11   1        449.15        484.02        22.67 o
   7  11   1          0.45          4.42         7.12 o
   8  11   1         35.45         25.19         8.88 o
  -7  12   1         37.45         57.25        23.39 o
  -6  12   1          3.44         -2.01         6.51 o
  -5  12   1          2.75         16.51         6.69 o
  -4  12   1         46.70         70.38         9.46 o
  -3  12   1         37.81         44.28         6.95 o
  -2  12   1        112.71        112.84        11.53 o
  -1  12   1        433.96        478.92        18.47 o
   0  12   1          3.61          0.59         5.12 o
   1  12   1         14.44          7.96         4.85 o
   2  12   1         33.97         48.00         9.29 o
   3  12   1          0.11          2.90         5.62 o
   4  12   1         25.85         18.42         6.90 o
   5  12   1         10.27          4.01         6.26 o
   6  12   1        101.19        111.89        12.76 o
   7  12   1         11.49          2.30         8.79 o
  -6  13   1          0.00          5.03         8.67 o
  -5  13   1         16.85          6.05         8.03 o
  -4  13   1          4.92          5.17         7.47 o
  -3  13   1         41.46         42.47         7.26 o
  -2  13   1        213.45        220.49        12.65 o
  -1  13   1          8.65          4.63         5.26 o
   0  13   1          3.49         -2.10         5.75 o
   1  13   1         18.64         32.30         9.06 o
   2  13   1         14.41         22.29         9.34 o
   3  13   1        212.45        191.55        18.11 o
   4  13   1          6.71          3.89         6.35 o
   5  13   1          0.09         -6.32         6.32 o
   6  13   1        117.94        119.79        12.52 o
   7  13   1          9.27          3.71         8.11 o
  -5  14   1          7.32         -2.16        19.08 o
  -4  14   1         66.69         95.76        20.93 o
  -3  14   1         34.11         47.14         9.29 o
  -2  14   1         22.20         24.68         7.50 o
  -1  14   1        209.47        189.04        19.33 o
   0  14   1         14.26         10.83         6.61 o
   1  14   1         91.34         65.93         9.52 o
   2  14   1         23.09          3.38         8.64 o
   3  14   1         23.58         24.43        10.18 o
   4  14   1        175.51        217.75        16.74 o
   5  14   1          0.14         -0.70         8.13 o
   6  14   1          0.95         15.82         8.72 o
  -4  15   1          0.00         -5.12        13.47 o
  -3  15   1         60.32         63.21        13.61 o
  -2  15   1          0.97          5.02         8.93 o
  -1  15   1          0.18         -7.88         8.05 o
   0  15   1         33.31         53.62        12.08 o
   1  15   1         49.79         70.51        13.22 o
   2  15   1          1.86         12.71         7.93 o
   3  15   1         12.17          3.56         9.20 o
   4  15   1          0.96          6.08        11.73 o
   5  15   1         14.03         20.56         9.48 o
  -3  16   1          0.06          3.01        12.31 o
  -2  16   1          4.15        -14.00        14.00 o
  -1  16   1         43.11         38.05        12.68 o
   0  16   1          0.67         -3.66        13.50 o
   1  16   1         11.23         16.18        10.16 o
   2  16   1         12.98         32.64        11.32 o
   3  16   1          0.95          8.61        13.64 o
   4  16   1          1.25          4.11        10.79 o
   0  17   1          0.13         -9.40         9.40 o
   1  17   1         10.97         29.20        20.52 o
   2  17   1         24.67         46.17        22.78 o
  -3 -15   2          4.33          1.55         8.71 o
  -2 -15   2         43.69         26.35         9.65 o
  -1 -15   2          0.09          5.92        10.16 o
   0 -15   2         42.78         47.76        12.49 o
   1 -15   2         26.36         29.50        10.75 o
   2 -15   2          1.97          1.70        12.70 o
  -5 -14   2         86.27         80.02        28.93 o
  -4 -14   2         33.61         13.68         8.77 o
  -3 -14   2         48.05         83.37        12.76 o
  -2 -14   2         59.45         51.68        10.18 o
  -1 -14   2          7.63          6.43         8.22 o
   0 -14   2          0.11          0.39         8.83 o
   1 -14   2          3.98          0.80         9.33 o
   2 -14   2          9.49         11.70         9.15 o
   3 -14   2          6.19         -2.18         9.63 o
   4 -14   2          7.23          3.13        12.61 o
  -6 -13   2         29.50         33.54        12.47 o
  -5 -13   2          0.49         -1.08         7.83 o
  -4 -13   2          6.75        -11.99        11.99 o
  -3 -13   2         40.42         36.39         9.07 o
  -2 -13   2          3.49          7.79         9.86 o
  -1 -13   2         16.18          0.58         9.24 o
   0 -13   2          1.98          2.25         7.45 o
   1 -13   2         67.88         77.94        15.58 o
   2 -13   2         35.78         36.45         8.88 o
   3 -13   2          0.64         -5.76         7.75 o
   4 -13   2          0.76         -8.31         8.31 o
   5 -13   2          0.22          6.01         9.55 o
  -6 -12   2         38.98         30.87         9.57 o
  -5 -12   2         98.57         97.20        14.89 o
  -4 -12   2         20.55         11.59         7.83 o
  -3 -12   2          2.43         -0.70         6.97 o
  -2 -12   2         29.68         25.23         8.15 o
  -1 -12   2        136.69        176.35        11.36 o
   0 -12   2        235.91        249.09        16.13 o
   1 -12   2         94.42         79.23        10.54 o
   2 -12   2         88.60         86.65        10.90 o
   3 -12   2         13.62         12.76        11.65 o
   4 -12   2          4.62         -5.26         9.22 o
   5 -12   2          9.67         14.04         8.96 o
   6 -12   2         12.02         12.95         9.95 o
  -7 -11   2          3.85         18.35        16.35 o
  -6 -11   2         17.76          4.78         7.99 o
  -5 -11   2          6.27         13.58         6.74 o
  -4 -11   2          1.32         -0.36         5.53 o
  -3 -11   2         46.93         46.59         8.94 o
  -2 -11   2         44.04         24.13         7.07 o
  -1 -11   2          1.11         -4.23         4.23 o
   0 -11   2         64.68         71.32         6.75 o
   1 -11   2        547.20        547.21        17.55 o
   2 -11   2         83.34         80.38        12.17 o
   3 -11   2         14.20          3.73         7.70 o
   4 -11   2          2.38          2.43         7.75 o
   5 -11   2        107.05        121.99        15.06 o
   6 -11   2         25.52         36.11        11.02 o
  -8 -10   2         38.53         59.46        12.05 o
  -7 -10   2          0.32          0.04         8.27 o
  -6 -10   2         14.06         11.73         6.88 o
  -5 -10   2         26.62         18.93         6.84 o
  -4 -10   2         36.19         34.80         7.50 o
  -3 -10   2         53.51         51.53         7.09 o
  -2 -10   2          0.45         -4.50         4.50 o
  -1 -10   2        837.93        864.81        21.27 o
   0 -10   2        734.22        677.77        19.89 o
   1 -10   2         17.37         16.89         4.52 o
   2 -10   2        255.76        274.03        10.96 o
   3 -10   2       1564.13       1596.96        55.53 o
   4 -10   2         29.66         33.30         9.68 o
   5 -10   2        115.37         76.40        11.56 o
   6 -10   2         99.91        122.04        14.82 o
   7 -10   2          0.90          7.59         7.89 o
  -8  -9   2          0.22         -2.75         7.99 o
  -7  -9   2        145.18        146.11        11.80 o
  -6  -9   2          3.87         -1.32         6.09 o
  -5  -9   2         77.58         78.29         8.56 o
  -4  -9   2          0.40          0.80         4.95 o
  -3  -9   2          0.12          0.91         4.21 o
  -2  -9   2          6.03         -4.03         4.03 o
  -1  -9   2        713.71        669.30        22.70 o
   0  -9   2          1.00         -2.84         2.84 o
   1  -9   2          1.50         -2.83         2.83 o
   2  -9   2          0.06          0.30         3.22 o
   3  -9   2       2071.26       2046.18        46.84 o
   4  -9   2        481.29        570.67        31.76 o
   5  -9   2        804.16        819.37        24.51 o
   6  -9   2         13.45         22.53         8.78 o
   7  -9   2         67.73         51.54        10.10 o
   8  -9   2          5.13          0.85        10.29 o
  -8  -8   2        126.18        124.75        13.48 o
  -7  -8   2         49.59         49.86         8.52 o
  -6  -8   2        619.02        617.40        19.55 o
  -5  -8   2         43.08         51.90         7.37 o
  -4  -8   2        109.19        116.65         7.94 o
  -3  -8   2         85.48         88.64         6.20 o
  -2  -8   2        601.28        627.61        15.27 o
  -1  -8   2          0.02          1.51         2.99 o
   0  -8   2          4.44          7.25         3.55 o
   1  -8   2        277.45        277.97        13.31 o
   2  -8   2         21.89         18.43         3.15 o
   3  -8   2        130.83        123.34         6.53 o
   4  -8   2        283.21        285.72        10.19 o
   5  -8   2         65.93         71.90         7.35 o
   6  -8   2        590.19        610.64        21.46 o
   7  -8   2          2.40          2.83         6.87 o
   8  -8   2         64.80         56.20        10.14 o
  -9  -7   2          0.04          5.04         7.63 o
  -8  -7   2          9.54          5.77         7.65 o
  -7  -7   2        140.99        145.94        10.59 o
  -6  -7   2         14.23         17.37         5.81 o
  -5  -7   2        215.29        235.65        14.17 o
  -4  -7   2         16.46          6.04         5.67 o
  -3  -7   2        266.96        271.90         9.95 o
  -2  -7   2         89.37         82.91         4.92 o
  -1  -7   2        308.48        319.54         8.78 o
   0  -7   2        104.47        115.53         5.40 o
   1  -7   2        309.96        305.23        14.01 o
   2  -7   2          4.16          6.56         2.62 o
   3  -7   2        504.08        526.92        11.51 o
   4  -7   2        148.81        130.78         6.90 o
   5  -7   2        246.49        240.28        14.82 o
   6  -7   2         59.60         62.05         7.73 o
   7  -7   2          4.78         -4.74         6.66 o
   8  -7   2          6.25          1.99         7.55 o
  -9  -6   2          3.90          5.40         7.17 o
  -8  -6   2          1.09          3.17         5.95 o
  -7  -6   2         12.57         19.97         5.81 o
  -6  -6   2         91.22         87.26         7.40 o
  -5  -6   2        983.94       1021.70        21.94 o
  -4  -6   2          3.62          4.83         4.00 o
  -3  -6   2       1271.23       1274.27        21.90 o
  -2  -6   2       1796.63       1929.63        26.48 o
  -1  -6   2         36.85         48.41         3.33 o
   0  -6   2        361.76        379.48         9.90 o
   1  -6   2         45.14         47.59         3.03 o
   2  -6   2         74.48         71.41         3.64 o
   3  -6   2        479.23        506.74        10.86 o
   4  -6   2        275.36        268.62        14.63 o
   5  -6   2         41.66         48.05         4.42 o
   6  -6   2        203.18        204.99        14.47 o
   7  -6   2         75.88         66.24        15.55 o
   8  -6   2          2.38          0.84         6.69 o
   9  -6   2         53.38         55.71        20.10 o
  -9  -5   2          2.46          3.82         6.45 o
  -8  -5   2          9.69          9.04         5.87 o
  -7  -5   2         10.55          7.24         4.91 o
  -6  -5   2          2.41          0.65         4.59 o
  -5  -5   2        251.34        223.31        13.06 o
  -4  -5   2         52.99         41.31         5.02 o
  -3  -5   2        497.08        531.28         9.68 o
  -2  -5   2        283.34        254.75         7.40 o
  -1  -5   2       1608.80       1660.73        21.41 o
   0  -5   2          1.53         -1.16         1.86 o
   1  -5   2        104.83         99.60         4.07 o
   2  -5   2        937.57       1032.14        14.96 o
   3  -5   2        326.99        366.90         8.58 o
   4  -5   2         33.07         23.38         3.12 o
   5  -5   2         21.03          9.97         2.32 o
   6  -5   2        170.76        209.83        13.90 o
   7  -5   2         23.34         18.24         7.45 o
   8  -5   2         13.93         -7.01         7.01 o
   9  -5   2         10.90          8.69         9.13 o
  -9  -4   2         18.17         10.77         6.43 o
  -8  -4   2          8.18         14.72         5.64 o
  -7  -4   2         48.85         50.94         6.46 o
  -6  -4   2         29.82         34.78         5.48 o
  -5  -4   2          0.16         -0.46         3.35 o
  -4  -4   2       1598.03       1540.33        26.08 o
  -3  -4   2        225.61        198.83         5.94 o
  -2  -4   2         25.57         35.56         2.42 o
  -1  -4   2        269.45        239.45         5.50 o
   0  -4   2        190.70        204.07         4.86 o
   1  -4   2        490.63        475.47         7.97 o
   2  -4   2       1543.01       1718.19        21.40 o
   3  -4   2       1672.73       1739.19        23.45 o
   4  -4   2         91.90         86.11         4.50 o
   5  -4   2         22.49         18.46         3.69 o
   6  -4   2          4.19          1.88         5.16 o
   7  -4   2        157.97        135.36        16.44 o
   8  -4   2          0.01         -7.29         7.29 o
   9  -4   2          0.00          1.04         7.71 o
 -10  -3   2          8.77         14.56         9.84 o
  -9  -3   2         29.98         33.84         7.72 o
  -8  -3   2          0.26          5.55         7.63 o
  -7  -3   2         23.87         16.84         5.86 o
  -6  -3   2         43.73         40.31         6.07 o
  -5  -3   2          0.03         -2.72         2.72 o
  -4  -3   2       1363.85       1337.32        17.80 o
  -3  -3   2        344.00        322.55         6.27 o
  -2  -3   2        129.24        147.32         4.55 o
  -1  -3   2       6968.36       6333.15        67.95 o
   0  -3   2        543.55        524.56         8.12 o
   1  -3   2          0.05         -1.20         1.21 o
   2  -3   2        140.78        144.48         4.22 o
   3  -3   2        132.36        119.13         4.93 o
   4  -3   2        229.73        271.89        10.74 o
   5  -3   2         55.15         65.44         5.51 o
   6  -3   2        219.28        240.14        11.47 o
   7  -3   2         23.05         18.31         6.74 o
   8  -3   2          2.48         -6.41         6.41 o
   9  -3   2         30.68         19.74         8.57 o
 -10  -2   2         14.05          5.63         8.38 o
  -9  -2   2         14.14          3.29         7.15 o
  -8  -2   2         23.68         29.15         7.00 o
  -7  -2   2          1.13          2.31         4.92 o
  -6  -2   2        598.20        577.88        14.70 o
  -5  -2   2        345.52        349.00         9.83 o
  -4  -2   2         71.44         67.98         3.61 o
  -3  -2   2        125.01        127.90         4.03 o
  -2  -2   2       1492.02       1414.87        16.41 o
  -1  -2   2       7661.31       6840.25        69.76 o
   0  -2   2       3292.05       2811.52        33.76 o
   1  -2   2         82.69         82.34         3.10 o
   2  -2   2        235.30        180.75         4.31 o
   3  -2   2        137.62        112.18         3.51 o
   4  -2   2       1127.55       1127.89        18.02 o
   5  -2   2        236.40        271.87        10.31 o
   6  -2   2         41.26         53.42         6.63 o
   7  -2   2        499.26        541.53        19.62 o
   8  -2   2          3.56         -4.53         6.18 o
   9  -2   2        191.83        211.37        20.97 o
  10  -2   2          3.97          2.73        12.85 o
 -10  -1   2         32.65         38.64        10.82 o
  -9  -1   2         12.62         -0.95         7.82 o
  -8  -1   2          6.10          4.28         6.96 o
  -7  -1   2          0.29         -3.60         3.60 o
  -6  -1   2        168.63        166.07         7.93 o
  -5  -1   2       1430.36       1491.77        24.77 o
  -4  -1   2       1354.07       1252.81        16.09 o
  -3  -1   2       5238.85       5118.12        56.14 o
  -2  -1   2      26137.29      22961.27       230.35 o
  -1  -1   2       3704.27       3553.42        38.06 o
   0  -1   2       6696.51       6004.29        69.87 o
   1  -1   2       3355.10       3091.53        44.60 o
   2  -1   2          2.59          1.10         1.12 o
   3  -1   2          8.15          3.56         1.94 o
   4  -1   2         76.36         68.82         4.14 o
   5  -1   2         47.07         61.18         5.27 o
   6  -1   2        220.31        197.44        11.99 o
   7  -1   2        533.17        549.75        26.92 o
   8  -1   2         92.36        104.49        11.43 o
   9  -1   2         84.23         86.01        12.71 o
  10  -1   2          2.84          7.85        10.92 o
 -10   0   2          5.48         -1.11         8.25 o
  -9   0   2        144.58        149.40        13.99 o
  -8   0   2         63.36         61.33         8.90 o
  -7   0   2         18.64         12.73         4.17 o
  -6   0   2          0.51         -0.62         3.12 o
  -5   0   2        412.70        395.51         9.34 o
  -4   0   2       1691.85       1666.76        20.87 o
  -3   0   2       1282.66       1302.67        16.31 o
  -2   0   2      19930.94      18321.13       217.62 o
  -1   0   2       2575.47       2340.40        25.68 o
   0   0   2       1733.05       1529.83        25.19 o
   1   0   2       7061.19       6108.55        86.35 o
   2   0   2       1611.56       1340.40        21.38 o
   3   0   2        803.90        789.04        16.62 o
   4   0   2        150.98        130.55         4.18 o
   5   0   2         55.69         62.69         5.64 o
   6   0   2        185.19        167.18         9.45 o
   7   0   2          6.13          9.06         5.92 o
   8   0   2         31.67         37.46         9.84 o
   9   0   2          0.30         -3.23         6.86 o
  10   0   2          0.94          5.10         9.85 o
 -10   1   2         16.53         26.84        12.08 o
  -9   1   2        229.81        239.14        16.94 o
  -8   1   2         72.06         86.81         7.92 o
  -7   1   2          4.29          3.15         5.86 o
  -6   1   2         46.60         47.56         7.48 o
  -5   1   2         17.12         14.35         2.69 o
  -4   1   2        357.33        316.67         6.23 o
  -3   1   2        205.44        239.77         4.87 o
  -2   1   2      36899.25      32996.73       317.22 o
  -1   1   2        173.03        164.63         2.65 o
   0   1   2         86.14         68.09         5.33 o
   1   1   2        218.34        195.07         4.37 o
   2   1   2        366.14        357.77         6.34 o
   3   1   2        187.74        189.48         4.46 o
   4   1   2        163.58        160.99         6.26 o
   5   1   2        469.62        500.64        13.38 o
   6   1   2        158.83        135.78         6.84 o
   7   1   2         58.01         61.39         5.47 o
   8   1   2         62.34         70.64        13.06 o
   9   1   2         14.13         20.69         8.19 o
  10   1   2         51.58         45.65        12.37 o
 -10   2   2          0.02         -8.20         8.92 o
  -9   2   2         36.65         38.16        10.97 o
  -8   2   2         40.00         34.41         6.07 o
  -7   2   2         65.59         78.85        10.97 o
  -6   2   2         31.81         27.86         4.53 o
  -5   2   2        672.15        680.35        12.29 o
  -4   2   2        772.26        741.45        12.81 o
  -3   2   2       1534.76       1506.27        17.59 o
  -2   2   2      12234.19      11242.47       113.81 o
  -1   2   2          0.85         -0.87         0.87 o
   0   2   2        166.91        178.16         3.19 o
   1   2   2       8547.02       7684.94        89.17 o
   2   2   2        146.97        203.16         4.22 o
   3   2   2          4.17         -0.40         1.58 o
   4   2   2         84.88        105.42         3.87 o
   5   2   2         13.15          5.67         2.59 o
   6   2   2         95.15        102.40         6.85 o
   7   2   2          0.29          3.99         3.78 o
   8   2   2        168.32        174.23        14.84 o
   9   2   2         10.20          4.44         7.59 o
  10   2   2          0.00         -3.91        10.01 o
 -10   3   2         30.06          4.56        11.04 o
  -9   3   2          5.80          0.92         6.71 o
  -8   3   2        210.42        261.36        15.31 o
  -7   3   2         22.48         29.08         5.30 o
  -6   3   2         87.90         93.80         6.51 o
  -5   3   2        631.38        592.36        12.68 o
  -4   3   2        137.19        130.08         4.71 o
  -3   3   2        981.12        949.07        14.17 o
  -2   3   2         24.93         28.40         2.06 o
  -1   3   2       5449.89       5049.37        56.75 o
   0   3   2          0.18          7.00         1.32 o
   1   3   2       2191.77       2153.59        24.85 o
   2   3   2        320.61        302.07         5.38 o
   3   3   2        555.05        606.42         9.25 o
   4   3   2        378.74        374.35         7.08 o
   5   3   2        547.80        597.20        12.27 o
   6   3   2        202.66        210.24        10.43 o
   7   3   2         48.56         48.95         6.49 o
   8   3   2          2.74          0.85         6.50 o
   9   3   2          6.86         32.54         8.93 o
  10   3   2          1.15         -2.26         8.25 o
  -9   4   2         32.21         20.89         9.67 o
  -8   4   2          1.30         -2.66         5.92 o
  -7   4   2        644.62        734.53        17.74 o
  -6   4   2         53.00         41.81         4.83 o
  -5   4   2        111.48        112.99         6.97 o
  -4   4   2        367.15        375.80         7.40 o
  -3   4   2         86.33         95.20         4.14 o
  -2   4   2        818.30        782.21        11.21 o
  -1   4   2        447.09        454.43         7.07 o
   0   4   2         61.27         53.54         3.17 o
   1   4   2       2699.89       2379.68        26.53 o
   2   4   2        785.26        671.00         9.25 o
   3   4   2        176.29        182.30         4.86 o
   4   4   2        362.70        362.17         7.43 o
   5   4   2        629.24        601.90        12.71 o
   6   4   2        289.72        309.78        12.48 o
   7   4   2          2.52         -0.46         4.70 o
   8   4   2        112.44        117.10        14.22 o
   9   4   2         12.90         23.68         8.61 o
  10   4   2        102.97        113.08        16.43 o
  -9   5   2          3.18          1.98         6.88 o
  -8   5   2        188.64        204.25        13.97 o
  -7   5   2         25.22         26.13         4.97 o
  -6   5   2          3.38          5.75         4.13 o
  -5   5   2        197.58        188.66         8.44 o
  -4   5   2          6.73          2.03         2.37 o
  -3   5   2        289.01        312.77         6.48 o
  -2   5   2       2615.77       2717.15        39.04 o
  -1   5   2        193.68        215.89         5.12 o
   0   5   2        345.32        301.03         5.72 o
   1   5   2       1949.35       1982.11        24.04 o
   2   5   2       1026.65       1009.22        14.26 o
   3   5   2        883.46        858.14        12.10 o
   4   5   2       1088.72       1115.37        16.99 o
   5   5   2         63.43         61.61         4.43 o
   6   5   2          0.31          0.04         3.05 o
   7   5   2         52.96         36.70         6.34 o
   8   5   2         18.75          9.63         6.88 o
   9   5   2         32.03         25.04         8.70 o
  10   5   2          7.67          8.07         9.00 o
  -9   6   2          1.84         -2.53         6.53 o
  -8   6   2          0.34         -1.43         6.51 o
  -7   6   2         74.72         72.49         8.50 o
  -6   6   2         19.66         27.32         4.71 o
  -5   6   2          5.67         11.71         4.43 o
  -4   6   2        362.39        354.63         9.50 o
  -3   6   2        879.93        984.22        15.48 o
  -2   6   2         28.87         29.39         2.72 o
  -1   6   2       1030.38       1077.93        14.08 o
   0   6   2         33.92         42.64         3.04 o
   1   6   2        270.75        302.44         6.08 o
   2   6   2       1302.33       1282.57        15.70 o
   3   6   2        160.15        168.16         5.06 o
   4   6   2        423.95        451.27         9.46 o
   5   6   2          0.68         -2.07         3.00 o
   6   6   2         27.39         20.85         4.79 o
   7   6   2         76.99         90.56         8.05 o
   8   6   2          4.86         -4.19         5.68 o
   9   6   2         23.99          8.41         9.19 o
  10   6   2          8.50         29.70        10.07 o
  -9   7   2         23.26         26.51         8.77 o
  -8   7   2          0.49          0.41         6.52 o
  -7   7   2          0.44         -1.67         5.56 o
  -6   7   2         38.98         30.21         4.92 o
  -5   7   2        170.58        141.25         8.75 o
  -4   7   2          7.88          4.13         3.67 o
  -3   7   2        384.56        371.58         9.53 o
  -2   7   2         14.07         14.76         2.53 o
  -1   7   2       2334.06       2601.66        31.90 o
   0   7   2         25.68         34.63         3.13 o
   1   7   2       4873.01       5369.84        61.99 o
   2   7   2       1795.17       1979.02        24.72 o
   3   7   2         42.45         43.94         3.17 o
   4   7   2         43.63         34.95         3.84 o
   5   7   2          7.90         10.87         3.67 o
   6   7   2         37.27         30.32         5.36 o
   7   7   2         24.71         16.65         5.34 o
   8   7   2          1.00         -5.94         5.94 o
   9   7   2          0.74         -6.47         6.47 o
  -8   8   2         16.85         14.65         7.66 o
  -7   8   2          0.03          0.02         7.82 o
  -6   8   2          9.01         13.19         5.82 o
  -5   8   2        156.51        156.52         9.11 o
  -4   8   2         35.25         26.27         5.62 o
  -3   8   2         32.01         28.40         3.91 o
  -2   8   2        324.65        366.91         9.73 o
  -1   8   2        527.53        622.68        11.16 o
   0   8   2        153.87        182.02         6.68 o
   1   8   2        124.34        119.60         5.07 o
   2   8   2        126.35        177.87         6.38 o
   3   8   2        208.80        195.06        10.31 o
   4   8   2        101.44        100.85         5.87 o
   5   8   2         14.07          7.44         4.25 o
   6   8   2        128.31        123.46         8.51 o
   7   8   2          0.02         -3.63         5.08 o
   8   8   2         48.79         54.93         8.69 o
   9   8   2         18.47         15.13         7.71 o
  -8   9   2          9.43          9.94         9.61 o
  -7   9   2        227.04        242.07        14.47 o
  -6   9   2         46.27         51.16         7.80 o
  -5   9   2        113.67        126.81        10.19 o
  -4   9   2        114.70        130.26         7.64 o
  -3   9   2          4.18          4.15         3.10 o
  -2   9   2          1.64          0.61         2.44 o
  -1   9   2        174.48        173.13         9.47 o
   0   9   2          0.31          3.14         2.93 o
   1   9   2         20.03         20.63         3.26 o
   2   9   2          3.52          2.96         2.92 o
   3   9   2          4.08          2.87         3.14 o
   4   9   2        147.72        145.96         7.83 o
   5   9   2        163.82        155.03         9.39 o
   6   9   2        343.42        318.62        13.72 o
   7   9   2        227.74        225.20        12.74 o
   8   9   2         37.70         48.30         8.59 o
   9   9   2         31.50         35.63         8.97 o
  -8  10   2          3.68         14.18         8.69 o
  -7  10   2         33.88         25.82         8.55 o
  -6  10   2          0.00          9.85         6.09 o
  -5  10   2          6.82         19.25         7.10 o
  -4  10   2        165.02        189.66        10.17 o
  -3  10   2        214.55        209.73         9.83 o
  -2  10   2         23.47         21.67         4.10 o
  -1  10   2         72.73         86.94         6.14 o
   0  10   2          5.26          4.80         3.77 o
   1  10   2          0.07          4.02         3.49 o
   2  10   2        238.98        261.90        10.89 o
   3  10   2         17.13         19.52         4.18 o
   4  10   2        148.91        142.24         9.73 o
   5  10   2        307.58        287.49        14.93 o
   6  10   2        133.29        156.27        10.60 o
   7  10   2        225.62        244.08        13.39 o
   8  10   2         51.35         46.23         9.10 o
   9  10   2          0.00         -7.64         7.64 o
  -7  11   2         19.78         14.72         7.96 o
  -6  11   2         60.50         67.74        12.75 o
  -5  11   2        143.59        158.92        14.48 o
  -4  11   2        803.64        786.72        21.56 o
  -3  11   2        633.18        673.11        18.84 o
  -2  11   2         60.38         62.87         8.67 o
  -1  11   2         82.16         78.12         6.66 o
   0  11   2        313.25        328.21        17.86 o
   1  11   2          1.46         -2.00         3.83 o
   2  11   2         13.86         20.16         4.87 o
   3  11   2         88.70         73.65         7.37 o
   4  11   2         55.72         47.99         7.22 o
   5  11   2        129.49        145.90        11.25 o
   6  11   2          3.31         -3.96         6.18 o
   7  11   2        108.50        119.75        11.19 o
   8  11   2          0.75         -7.13         7.13 o
  -7  12   2          6.17         18.74         9.80 o
  -6  12   2          0.37          4.66         6.42 o
  -5  12   2         27.58         28.62         7.67 o
  -4  12   2        142.05        180.19        12.33 o
  -3  12   2          2.99         -0.89         5.04 o
  -2  12   2         26.64         25.00         5.66 o
  -1  12   2        744.37        769.80        22.69 o
   0  12   2          4.38         -0.68         5.35 o
   1  12   2        156.10        147.48         9.15 o
   2  12   2          7.40          3.35         4.57 o
   3  12   2         36.94         23.88         6.36 o
   4  12   2          1.44          3.49         6.50 o
   5  12   2          1.57         -1.60         6.52 o
   6  12   2         89.93         91.29        11.81 o
   7  12   2         12.22         25.00         8.97 o
   8  12   2         67.60         63.03        12.24 o
  -6  13   2          4.48         -1.40         9.15 o
  -5  13   2          5.86         13.10         7.68 o
  -4  13   2          1.68          0.62         7.88 o
  -3  13   2        218.78        223.24        12.64 o
  -2  13   2          0.06         -2.85         4.87 o
  -1  13   2        339.18        306.66        13.39 o
   0  13   2          3.22          6.23         6.06 o
   1  13   2         97.34         95.42         8.13 o
   2  13   2         56.40         31.53         9.80 o
   3  13   2         41.77         34.54         8.18 o
   4  13   2         23.82         14.19         7.65 o
   5  13   2         21.29         30.32         9.22 o
   6  13   2          4.74          6.36         8.38 o
   7  13   2          1.76         -1.38         8.39 o
  -5  14   2         77.70         74.22        16.93 o
  -4  14   2         14.36         29.96        13.88 o
  -3  14   2         11.27          6.50         6.01 o
  -2  14   2        307.08        324.15        17.27 o
  -1  14   2        137.66        121.41         9.44 o
   0  14   2       1059.92       1013.93        29.38 o
   1  14   2        126.00        109.23        11.18 o
   2  14   2        261.86        272.74        20.59 o
   3  14   2         21.12         23.97         7.81 o
   4  14   2         37.87         63.79        11.37 o
   5  14   2         41.03         36.71         9.78 o
   6  14   2         31.62         19.72        10.22 o
  -4  15   2         56.60         44.60        12.62 o
  -3  15   2         29.42         17.66        12.43 o
  -2  15   2        129.39        110.23        15.03 o
  -1  15   2          4.12          2.28         8.63 o
   0  15   2          4.56         11.80         7.55 o
   1  15   2          3.76         16.31         7.73 o
   2  15   2          0.32         -6.62         6.62 o
   3  15   2         47.72         63.07        12.55 o
   4  15   2         27.63         32.35         9.87 o
   5  15   2          5.55          5.39         8.62 o
   6  15   2          1.78          5.92         9.55 o
  -3  16   2         32.31         30.16        13.93 o
  -2  16   2          3.40         -4.06         9.87 o
  -1  16   2          0.35         -3.38         9.68 o
   0  16   2         49.93         31.50        11.08 o
   1  16   2         13.86          7.71         9.74 o
   2  16   2          4.05         -8.18         8.67 o
   3  16   2         21.92         36.25        11.83 o
   4  16   2          0.15         -4.64         9.28 o
   5  16   2          4.74         -2.62        13.39 o
  -1  17   2          3.02         -9.06         9.06 o
   0  17   2          0.46          6.61        10.87 o
   1  17   2          0.04         -9.60         9.60 o
   2  17   2          2.94         -4.86        10.05 o
   3  17   2         37.68         26.21        13.23 o
  -1 -15   3          7.83         11.37         9.13 o
   0 -15   3          4.80          7.97         9.94 o
  -4 -14   3          0.20          6.10        10.47 o
  -3 -14   3         36.69         38.98        11.14 o
  -2 -14   3          0.10         -7.68         7.68 o
  -1 -14   3         24.48         26.64         9.44 o
   0 -14   3         76.70         85.26        12.63 o
   1 -14   3         38.99          7.80         9.80 o
   2 -14   3         20.16         24.42        10.14 o
   3 -14   3         16.37         14.23        14.64 o
  -5 -13   3        193.71        207.27        19.86 o
  -4 -13   3          0.71         -5.62         7.10 o
  -3 -13   3         72.43         73.95        11.25 o
  -2 -13   3          0.08         -2.79         7.11 o
  -1 -13   3         17.06          6.83         8.08 o
   0 -13   3         69.17         51.79         9.76 o
   1 -13   3         36.45         35.26         9.96 o
   2 -13   3         35.51         13.06         8.71 o
   3 -13   3          2.18          1.46         8.98 o
   4 -13   3          1.02          2.44        12.76 o
  -6 -12   3          1.19         -3.50         8.16 o
  -5 -12   3         97.56         79.09        13.34 o
  -4 -12   3        101.96         96.98        16.70 o
  -3 -12   3         19.67          9.25         7.17 o
  -2 -12   3        191.44        175.15        14.06 o
  -1 -12   3         35.93         25.80         9.06 o
   0 -12   3        295.63        281.43        24.56 o
   1 -12   3          4.74         17.96         9.03 o
   2 -12   3          0.00          3.34         7.66 o
   3 -12   3          7.01         -7.04         7.04 o
   4 -12   3          0.10         -7.90         7.90 o
   5 -12   3         12.85          9.12        10.37 o
  -7 -11   3         27.28         30.42        12.07 o
  -6 -11   3         45.95         42.81        12.26 o
  -5 -11   3          4.54          2.18         6.53 o
  -4 -11   3         31.25         30.80         7.87 o
  -3 -11   3         65.06         38.68        13.33 o
  -2 -11   3         34.04         45.75         9.08 o
  -1 -11   3        874.41        887.08        22.49 o
   0 -11   3       1056.48       1144.00        31.45 o
   1 -11   3         87.39         91.69        10.63 o
   2 -11   3         93.97         79.03         9.84 o
   3 -11   3         28.31         19.62        12.31 o
   4 -11   3         96.94         98.98        13.21 o
   5 -11   3         11.85          7.88         8.13 o
   6 -11   3          1.41         -0.11         9.02 o
  -7 -10   3         33.69         39.23        10.20 o
  -6 -10   3         79.29         68.79        10.56 o
  -5 -10   3         48.03         42.55         7.62 o
  -4 -10   3          2.44         -3.66         5.56 o
  -3 -10   3         24.41         27.51         6.26 o
  -2 -10   3         80.21         84.63         9.20 o
  -1 -10   3        426.73        440.44        23.24 o
   0 -10   3        184.27        182.93         9.44 o
   1 -10   3        870.62        794.29        24.26 o
   2 -10   3        296.18        317.61        16.64 o
   3 -10   3          7.08          1.02         7.86 o
   4 -10   3        101.96        119.22        14.03 o
   5 -10   3          0.60         -7.09         7.09 o
   6 -10   3         14.34          3.62         7.97 o
   7 -10   3          0.83          0.49         8.87 o
  -8  -9   3         13.96         10.10         8.99 o
  -7  -9   3          4.71          6.80         7.51 o
  -6  -9   3         22.64         29.93         7.40 o
  -5  -9   3        177.87        201.20        12.96 o
  -4  -9   3          0.04         -0.54         5.45 o
  -3  -9   3        202.68        211.64        11.79 o
  -2  -9   3        207.33        223.30        12.48 o
  -1  -9   3        170.22        152.82         8.64 o
   0  -9   3        469.45        442.05        10.65 o
   1  -9   3        475.97        502.73        18.07 o
   2  -9   3       1182.05       1173.88        34.78 o
   3  -9   3         90.73         82.12        10.95 o
   4  -9   3        415.30        445.91        24.60 o
   5  -9   3         37.49         42.48        10.01 o
   6  -9   3          5.90          1.20         7.95 o
   7  -9   3          2.49          2.64         7.03 o
  -8  -8   3         34.10         28.25         9.46 o
  -7  -8   3         64.16         64.28        10.48 o
  -6  -8   3         60.92         68.98         8.19 o
  -5  -8   3          0.07          4.57         5.38 o
  -4  -8   3         33.39         44.16         5.93 o
  -3  -8   3        278.65        292.69        10.28 o
  -2  -8   3          0.18         -0.81         3.18 o
  -1  -8   3        684.25        714.81        16.47 o
   0  -8   3        720.09        729.81        14.95 o
   1  -8   3        350.94        367.65        14.82 o
   2  -8   3        481.44        486.20        16.75 o
   3  -8   3          6.77          6.67         5.15 o
   4  -8   3        693.92        723.93        19.33 o
   5  -8   3        500.59        493.91        23.73 o
   6  -8   3         76.34         73.72        16.36 o
   7  -8   3         38.50         42.50         9.19 o
   8  -8   3          0.05         -1.32         9.45 o
  -8  -7   3        116.27        127.69        13.98 o
  -7  -7   3        192.92        214.59        12.70 o
  -6  -7   3         30.74         34.60         7.46 o
  -5  -7   3       1548.91       1594.87        33.75 o
  -4  -7   3        404.09        364.14        14.06 o
  -3  -7   3        121.59        128.70        13.54 o
  -2  -7   3        104.90        106.28         6.46 o
  -1  -7   3        175.05        189.95         9.49 o
   0  -7   3          8.57          7.38         2.01 o
   1  -7   3        174.47        176.47         8.56 o
   2  -7   3       1031.39        972.13        21.51 o
   3  -7   3        229.35        239.57         8.18 o
   4  -7   3        148.22        160.53        10.46 o
   5  -7   3         48.07         44.17         6.99 o
   6  -7   3         15.18         10.89         7.40 o
   7  -7   3          4.83         17.60         7.56 o
   8  -7   3          2.20          2.77         9.50 o
  -9  -6   3          1.96         -2.13         7.32 o
  -8  -6   3          0.53          2.25         6.69 o
  -7  -6   3          0.38         -5.51         5.51 o
  -6  -6   3        259.37        276.69        13.69 o
  -5  -6   3          7.87          2.17         4.71 o
  -4  -6   3          0.95          6.99         4.17 o
  -3  -6   3          1.71          4.38         2.80 o
  -2  -6   3          0.60         -2.41         2.41 o
  -1  -6   3       1290.37       1325.44        21.77 o
   0  -6   3        519.58        505.20         8.93 o
   1  -6   3         36.77         38.45         3.94 o
   2  -6   3         15.45         17.01         4.84 o
   3  -6   3         16.29         13.95         2.81 o
   4  -6   3         32.02         41.69         4.43 o
   5  -6   3         68.83         81.17         6.42 o
   6  -6   3          6.93          9.34         6.93 o
   7  -6   3          1.19          1.00         6.07 o
   8  -6   3          0.27          2.49         7.59 o
   9  -6   3        115.68        126.62        16.70 o
  -9  -5   3          2.58          2.42         6.89 o
  -8  -5   3          0.08          5.84         5.60 o
  -7  -5   3        107.83        111.54         8.73 o
  -6  -5   3          0.01          0.63         4.32 o
  -5  -5   3          1.63         -0.95         3.73 o
  -4  -5   3          0.08          0.06         3.58 o
  -3  -5   3        446.06        425.41         9.54 o
  -2  -5   3        251.20        235.49         6.38 o
  -1  -5   3          1.52         -0.04         1.88 o
   0  -5   3         74.29         80.24         3.37 o
   1  -5   3         22.10         27.88         3.13 o
   2  -5   3        453.57        481.04         9.90 o
   3  -5   3        382.24        381.15         8.88 o
   4  -5   3          8.36          1.32         2.59 o
   5  -5   3        192.86        193.93         7.15 o
   6  -5   3          8.56         14.73         6.69 o
   7  -5   3          2.67         -2.45         5.86 o
   8  -5   3          6.76          7.54         7.23 o
   9  -5   3        113.14        106.36        14.63 o
  -9  -4   3          6.05         -6.67         6.67 o
  -8  -4   3         48.37         58.09         7.72 o
  -7  -4   3         11.57          8.97         4.78 o
  -6  -4   3        558.90        559.48        15.24 o
  -5  -4   3         11.00         16.04         3.83 o
  -4  -4   3         54.23         48.23         5.08 o
  -3  -4   3       1128.04       1104.42        16.15 o
  -2  -4   3          5.01          3.34         1.77 o
  -1  -4   3        267.79        268.14         5.72 o
   0  -4   3        401.38        361.96         6.83 o
   1  -4   3       3322.71       3545.74        49.62 o
   2  -4   3       1564.83       1644.09        23.22 o
   3  -4   3       2309.40       2244.17        32.93 o
   4  -4   3         63.62         66.71         4.37 o
   5  -4   3         12.87          9.29         3.59 o
   6  -4   3        109.73        131.58         9.62 o
   7  -4   3          6.55          0.81         5.89 o
   8  -4   3         36.30         26.12         8.14 o
   9  -4   3         10.42          2.30         9.44 o
  -9  -3   3          4.63          8.70         7.08 o
  -8  -3   3          1.22         -2.35         5.06 o
  -7  -3   3          4.33          0.66         4.36 o
  -6  -3   3          3.22          3.45         4.18 o
  -5  -3   3         46.66         64.52         5.37 o
  -4  -3   3        349.95        353.82         8.30 o
  -3  -3   3        472.34        425.62         7.72 o
  -2  -3   3         32.63         34.52         2.27 o
  -1  -3   3        120.97        122.45         3.65 o
   0  -3   3        244.61        232.24         4.85 o
   1  -3   3         53.27         58.73         3.41 o
   2  -3   3        201.87        205.10         4.90 o
   3  -3   3       2564.33       2757.18        34.63 o
   4  -3   3        301.58        291.76         9.68 o
   5  -3   3          3.87          4.44         3.27 o
   6  -3   3        443.23        467.75        14.97 o
   7  -3   3         40.97         28.08         7.21 o
   8  -3   3        100.36        112.56        15.43 o
   9  -3   3         34.32         32.24        11.18 o
 -10  -2   3          9.02         16.00        18.47 o
  -9  -2   3         33.88         35.90         8.48 o
  -8  -2   3         10.12         12.39         6.28 o
  -7  -2   3          8.90          2.69         5.06 o
  -6  -2   3         19.05         15.85         4.85 o
  -5  -2   3          0.10         -3.31         3.31 o
  -4  -2   3         57.68         59.25         3.38 o
  -3  -2   3        113.53        115.20         4.05 o
  -2  -2   3       2508.60       2482.76        27.28 o
  -1  -2   3        666.61        581.38         7.99 o
   0  -2   3        179.67        169.80         5.06 o
   1  -2   3        788.43        788.23        11.58 o
   2  -2   3          1.01          1.11         1.43 o
   3  -2   3        148.00        132.41         4.86 o
   4  -2   3        841.09        889.20        17.47 o
   5  -2   3        525.88        544.89        13.45 o
   6  -2   3        270.09        233.24        11.48 o
   7  -2   3        649.27        715.20        30.05 o
   8  -2   3          8.23         -2.83         6.15 o
   9  -2   3         75.62         68.49        10.66 o
  10  -2   3          1.43        -11.31        13.23 o
 -10  -1   3          1.91         -6.43         8.31 o
  -9  -1   3         10.27          7.12         7.90 o
  -8  -1   3        123.53        113.03         9.67 o
  -7  -1   3         41.18         44.04         7.02 o
  -6  -1   3         68.48         71.17         6.49 o
  -5  -1   3        194.86        197.61         8.39 o
  -4  -1   3        194.92        226.76         6.80 o
  -3  -1   3        506.96        457.41         7.82 o
  -2  -1   3       1263.58       1188.64        14.64 o
  -1  -1   3        244.40        238.76         4.64 o
   0  -1   3        670.15        629.73         8.72 o
   1  -1   3          7.95          3.37         1.52 o
   2  -1   3       2254.43       2159.98        28.15 o
   3  -1   3       2570.74       2413.76        32.08 o
   4  -1   3          2.19          8.95         2.54 o
   5  -1   3        173.08        170.62         7.94 o
   6  -1   3        169.60        210.05        19.90 o
   7  -1   3         60.93         75.74         7.47 o
   8  -1   3         36.23         34.70         7.74 o
   9  -1   3         78.04         69.00        12.77 o
  10  -1   3          0.05         -3.55         9.92 o
 -10   0   3          1.69          7.78         8.98 o
  -9   0   3          0.00         -6.56         6.56 o
  -8   0   3          0.73         -7.31         7.31 o
  -7   0   3        152.42        160.94        12.85 o
  -6   0   3        195.25        192.88        11.44 o
  -5   0   3        233.51        242.89         9.92 o
  -4   0   3       1114.95       1164.69        15.20 o
  -3   0   3       2933.61       2703.66        31.14 o
  -2   0   3        588.35        599.51        11.12 o
  -1   0   3        241.89        204.49         4.59 o
   0   0   3       1799.29       1587.42        20.66 o
   1   0   3        278.06        229.92         7.75 o
   2   0   3       8419.04       7938.43       104.67 o
   3   0   3       1076.21        980.83        13.72 o
   4   0   3         53.69         57.31         3.79 o
   5   0   3        183.89        171.86        14.31 o
   6   0   3        748.03        810.12        19.68 o
   7   0   3          1.70          2.18         4.74 o
   8   0   3        542.69        607.17        37.05 o
   9   0   3         56.21         56.30        10.10 o
  10   0   3         37.36         27.67        10.83 o
 -10   1   3         47.39         59.07        11.93 o
  -9   1   3         59.55         61.79        10.11 o
  -8   1   3          0.02         -4.96         4.96 o
  -7   1   3          4.93         -4.32         4.32 o
  -6   1   3         68.10         85.04         7.40 o
  -5   1   3        675.74        683.29        13.12 o
  -4   1   3       3310.57       3321.65        41.23 o
  -3   1   3       1271.02       1166.70        13.72 o
  -2   1   3      64453.27      58090.40       559.34 o
  -1   1   3      26993.63      24357.45       234.03 o
   0   1   3         59.31         63.10         2.37 o
   2   1   3         87.67         91.31         3.89 o
   3   1   3         60.24         48.63         2.71 o
   4   1   3        379.90        415.81         7.86 o
   5   1   3          0.52          1.26         2.16 o
   6   1   3        122.68        128.55         6.00 o
   7   1   3        301.73        316.51        15.26 o
   8   1   3          6.43         -4.51         7.46 o
   9   1   3        180.59        190.31        15.01 o
  10   1   3          1.38         -9.81         9.81 o
 -10   2   3         18.14         18.14        10.22 o
  -9   2   3        108.56        136.37        12.90 o
  -8   2   3         49.55         54.77         7.64 o
  -7   2   3         39.13         45.16         7.80 o
  -6   2   3         68.80         69.09         8.35 o
  -5   2   3        222.36        216.47         7.46 o
  -4   2   3        302.75        314.30         6.34 o
  -3   2   3        410.51        413.96         6.99 o
  -2   2   3        150.27        160.12         6.20 o
  -1   2   3        989.08        876.18        10.07 o
   0   2   3       5114.11       4912.08        61.01 o
   1   2   3        580.39        528.86         9.39 o
   2   2   3       3953.32       3408.23        43.36 o
   3   2   3        261.53        212.19         4.92 o
   4   2   3          2.72         -1.68         1.68 o
   5   2   3        798.99        803.24        15.94 o
   6   2   3        410.02        421.67        11.09 o
   7   2   3          0.34          3.73         3.23 o
   8   2   3          9.25          5.33         6.35 o
   9   2   3         20.61         16.23         8.45 o
  10   2   3          1.00          5.57        10.14 o
  -9   3   3        161.40        180.96        20.43 o
  -8   3   3          0.26         -2.13         4.88 o
  -7   3   3        255.94        252.40        11.57 o
  -6   3   3        130.84        128.64         7.63 o
  -5   3   3        351.77        343.99         8.81 o
  -4   3   3        452.90        458.43         7.87 o
  -3   3   3        355.95        334.62         5.93 o
  -2   3   3      11688.97      11116.29       112.76 o
  -1   3   3       2554.31       2482.69        28.85 o
   0   3   3       3274.25       3369.74        40.09 o
   1   3   3        742.94        593.43         7.86 o
   2   3   3        537.03        452.04         7.62 o
   3   3   3         74.60         93.21         3.97 o
   4   3   3       3126.98       3079.01        38.88 o
   5   3   3       1144.64       1223.69        22.24 o
   6   3   3          7.41         10.23         3.66 o
   7   3   3         98.80        114.17         7.13 o
   8   3   3         41.93         41.06        10.40 o
   9   3   3          9.64          4.27         7.63 o
  10   3   3          0.21         -4.58        10.01 o
  -9   4   3          0.01          4.91         7.12 o
  -8   4   3        119.97        135.80        11.62 o
  -7   4   3         44.26         36.25         6.23 o
  -6   4   3         59.23         60.18         5.56 o
  -5   4   3        648.83        682.63        15.37 o
  -4   4   3       2323.56       2283.12        27.61 o
  -3   4   3       2498.93       2492.42        29.11 o
  -2   4   3        206.88        203.67         4.45 o
  -1   4   3       3642.30       3593.91        39.29 o
   0   4   3        998.92        925.85        13.25 o
   1   4   3        264.88        276.86         4.73 o
   2   4   3        682.58        630.07         9.11 o
   3   4   3        335.43        359.27         8.60 o
   4   4   3        500.01        560.11        14.32 o
   5   4   3       1083.64       1159.62        21.67 o
   6   4   3        144.45        141.65         7.72 o
   7   4   3         65.32         67.46         6.19 o
   8   4   3         34.11         45.81         8.97 o
   9   4   3         33.73         48.45        10.12 o
  10   4   3          6.46          1.56        10.39 o
  -9   5   3         14.06          5.80         7.24 o
  -8   5   3          0.46         -1.99         6.05 o
  -7   5   3         29.39         34.66         5.41 o
  -6   5   3        310.59        361.80        18.63 o
  -5   5   3        450.67        458.75        12.20 o
  -4   5   3         58.16         58.41         4.33 o
  -3   5   3         58.47         41.68         2.88 o
  -2   5   3       1371.79       1389.93        18.22 o
  -1   5   3        763.97        723.33         9.67 o
   0   5   3       3503.56       3491.56        42.62 o
   1   5   3        243.00        268.06         4.88 o
   2   5   3       1875.31       1992.94        23.20 o
   3   5   3       1575.67       1586.80        20.48 o
   4   5   3        411.42        396.05         8.40 o
   5   5   3          0.01          2.76         2.86 o
   6   5   3          0.15          2.08         3.24 o
   7   5   3          1.66          1.62         4.73 o
   8   5   3          1.87         -5.27         5.27 o
   9   5   3          0.16          7.01         8.82 o
  10   5   3         19.76          6.92        10.94 o
  -9   6   3          0.21         -3.32         6.62 o
  -8   6   3          0.80          8.46         7.56 o
  -7   6   3         27.68         20.85         5.10 o
  -6   6   3          1.89         -1.46         5.27 o
  -5   6   3        170.23        196.08         9.04 o
  -4   6   3         28.29         29.00         4.50 o
  -3   6   3       2008.71       2129.56        25.91 o
  -2   6   3        148.31        146.38         6.90 o
  -1   6   3        343.36        390.49         6.98 o
   0   6   3       1796.85       1963.80        25.56 o
   1   6   3       1146.04       1250.13        16.34 o
   2   6   3       1033.26       1111.49        14.41 o
   3   6   3        670.55        649.09        10.48 o
   4   6   3        124.39        143.89         6.17 o
   5   6   3         99.24         96.62         6.02 o
   6   6   3        111.82         99.45         7.34 o
   7   6   3         27.28         36.17         6.91 o
   8   6   3          9.57          9.62         6.17 o
   9   6   3         46.38         40.12         8.93 o
  10   6   3         14.64         17.33         9.76 o
  -9   7   3          0.04         -0.46         8.97 o
  -8   7   3          1.76          8.91         6.54 o
  -7   7   3          0.82          2.17         5.68 o
  -6   7   3          1.64          2.87         3.77 o
  -5   7   3        146.15        177.94        10.43 o
  -4   7   3         10.67          9.70         3.43 o
  -3   7   3        920.86        962.74        16.50 o
  -2   7   3       3779.51       4152.37        49.11 o
  -1   7   3        547.68        648.55        13.87 o
   0   7   3        837.69        828.97        12.40 o
   1   7   3       1240.62       1377.49        18.30 o
   2   7   3        118.70        114.85         5.18 o
   3   7   3        983.68        953.76        14.29 o
   4   7   3         11.20         18.44         3.50 o
   5   7   3        175.10        155.68         8.21 o
   6   7   3         49.42         46.17         5.99 o
   7   7   3          2.40         -0.47         5.32 o
   8   7   3        279.83        298.87        16.09 o
   9   7   3         12.36         14.33         7.43 o
  10   7   3         62.58         61.14        17.45 o
  -8   8   3          6.80         -6.75         6.75 o
  -7   8   3          6.59          5.29         5.96 o
  -6   8   3        267.28        254.47        11.48 o
  -5   8   3         76.70         73.77         7.38 o
  -4   8   3        467.51        510.51        12.86 o
  -3   8   3        125.57        125.31         6.49 o
  -2   8   3       1857.42       2003.13        31.33 o
  -1   8   3         24.46         14.67         2.44 o
   0   8   3       3462.66       3852.12        48.60 o
   1   8   3         31.58         35.75         2.91 o
   2   8   3       2509.32       2791.15        36.51 o
   3   8   3        711.28        721.00        14.26 o
   4   8   3          0.51         -0.91         3.61 o
   5   8   3          0.64         -0.72         3.65 o
   6   8   3          0.28         -4.71         4.71 o
   7   8   3          0.01         -5.13         5.13 o
   8   8   3        212.56        166.47        12.77 o
   9   8   3         67.52         61.45        12.05 o
  -8   9   3         52.49         64.11        11.88 o
  -7   9   3          0.00         -1.12         5.71 o
  -6   9   3         90.81         90.58         9.30 o
  -5   9   3        290.75        322.01        21.43 o
  -4   9   3          9.47          9.49         3.66 o
  -3   9   3         55.07         61.86         5.61 o
  -2   9   3        195.77        179.87         6.42 o
  -1   9   3         91.48         88.13         4.82 o
   0   9   3        611.22        654.42        14.75 o
   1   9   3        622.94        687.77        13.54 o
   2   9   3         81.72         76.87         7.18 o
   3   9   3         15.90         18.00         3.81 o
   4   9   3        235.74        215.77         8.89 o
   5   9   3        122.43        124.20         9.71 o
   6   9   3        150.59        152.81        10.54 o
   7   9   3        112.14        125.06        10.76 o
   8   9   3         24.24         26.63         7.70 o
   9   9   3         51.98         71.81        10.79 o
  -8  10   3          0.04          0.72         8.14 o
  -7  10   3          0.46          1.00         7.82 o
  -6  10   3          1.07         -5.15         5.15 o
  -5  10   3        208.52        188.46        11.22 o
  -4  10   3         55.94         51.84         7.14 o
  -3  10   3        317.17        282.94        12.04 o
  -2  10   3          4.29          5.94         3.24 o
  -1  10   3         10.10         15.18         3.26 o
   0  10   3        375.19        343.27        11.88 o
   1  10   3          0.00         -2.14         2.42 o
   2  10   3        331.84        384.38        10.95 o
   3  10   3         69.47         61.78         5.46 o
   4  10   3         15.16         14.78         4.75 o
   5  10   3          7.41          7.63         5.21 o
   6  10   3         60.49         50.00         8.07 o
   7  10   3          8.71          9.94         6.94 o
   8  10   3         17.52         14.35         7.35 o
   9  10   3          1.56         -4.16         8.60 o
  -7  11   3          3.62         -5.05        10.48 o
  -6  11   3         28.21         33.31         7.38 o
  -5  11   3          0.67          2.52         6.84 o
  -4  11   3          0.58         -4.81         6.45 o
  -3  11   3        829.92        828.75        18.84 o
  -2  11   3          5.93          3.87         3.46 o
  -1  11   3        180.27        171.32        19.96 o
   0  11   3          1.04          3.63         3.85 o
   1  11   3         13.04         21.64         4.93 o
   2  11   3         30.25         28.42         5.61 o
   3  11   3          0.84         -3.83         4.11 o
   4  11   3        402.20        417.19        18.48 o
   5  11   3        194.19        208.59        14.47 o
   6  11   3        156.50        181.33        12.69 o
   7  11   3        150.50        137.40        14.05 o
   8  11   3         36.27         31.82         8.68 o
  -7  12   3          0.05          6.15         9.95 o
  -6  12   3         90.15         51.70        11.28 o
  -5  12   3         26.44         26.47         7.46 o
  -4  12   3          1.11         -0.08         5.32 o
  -3  12   3         21.43         17.14         5.70 o
  -2  12   3        247.22        244.93        12.36 o
  -1  12   3        472.25        476.16        14.99 o
   0  12   3         50.13         52.69         9.42 o
   1  12   3         98.86        110.55         7.98 o
   2  12   3        103.37         98.99         7.68 o
   3  12   3        194.18        171.19        10.35 o
   4  12   3        484.66        465.90        19.66 o
   5  12   3        118.19        106.86        23.01 o
   6  12   3          1.76         -6.76         6.76 o
   7  12   3          0.95         -3.66         6.41 o
   8  12   3         31.66         27.10         8.72 o
  -6  13   3          2.52          8.75        10.11 o
  -5  13   3          0.71         -0.61         7.02 o
  -4  13   3        187.45        190.54        15.72 o
  -3  13   3        453.58        466.08        17.38 o
  -2  13   3          6.64          4.08         4.85 o
  -1  13   3        270.90        228.89        10.90 o
   0  13   3         50.44         38.11         4.80 o
   1  13   3        104.27        103.71         8.23 o
   2  13   3         81.69         77.24         7.52 o
   3  13   3          3.73          4.72         6.65 o
   4  13   3          0.32         -5.86         5.86 o
   5  13   3         72.85         77.66        11.00 o
   6  13   3         81.35         83.91        11.38 o
   7  13   3          7.64          1.82         8.48 o
  -5  14   3         34.96         38.06        14.58 o
  -4  14   3         23.47          2.10         9.85 o
  -3  14   3          0.77          5.30         7.50 o
  -2  14   3        160.70        148.07        10.62 o
  -1  14   3         85.65         70.70         7.76 o
   0  14   3          9.20         18.39         7.07 o
   1  14   3        731.98        656.33        37.94 o
   2  14   3         81.28         79.63        12.78 o
   3  14   3          7.90         14.99         7.53 o
   4  14   3         12.71         15.38         8.30 o
   5  14   3         45.39         43.92        10.96 o
   6  14   3         21.19         23.48         9.12 o
   7  14   3          3.61         -8.12         8.12 o
  -5  15   3          7.40         24.42        12.79 o
  -4  15   3          6.02          3.37        13.13 o
  -3  15   3          5.18         -8.06         9.29 o
  -2  15   3          6.94         -6.75         6.75 o
  -1  15   3         33.70         13.84         8.53 o
   0  15   3         62.92         55.01        12.86 o
   1  15   3         20.47         14.88         8.11 o
   2  15   3          9.12         18.17         7.52 o
   3  15   3          3.22         -2.80         6.66 o
   4  15   3        114.68        116.80        12.79 o
   5  15   3         27.71         31.24         9.73 o
   6  15   3         11.78         10.86        12.62 o
  -4  16   3         79.25        109.12        17.47 o
  -3  16   3          7.50         -2.83        15.47 o
  -2  16   3         26.44          5.95        16.01 o
  -1  16   3          3.53         23.38        10.62 o
   0  16   3          9.41         10.21         7.81 o
   1  16   3          1.88         -1.51         7.15 o
   2  16   3          0.10         -7.51         7.51 o
   3  16   3         10.21         13.79         9.12 o
   4  16   3          1.22         -1.06         8.17 o
   5  16   3          2.74         -1.88        10.48 o
  -2  17   3          0.74         12.01        11.27 o
  -1  17   3         17.34          1.64        20.94 o
   0  17   3         22.23         27.36        11.61 o
   1  17   3          1.04          1.90        10.01 o
   2  17   3         18.48         14.16        11.24 o
   3  17   3          7.13         -3.74         9.75 o
   4  17   3          4.16         19.24        14.14 o
  -2 -14   4          0.07         -7.75         7.75 o
  -1 -14   4         12.60         36.03        10.49 o
   0 -14   4          0.29         10.02         8.94 o
   1 -14   4          3.09         -2.71         8.78 o
   2 -14   4          1.07         23.20        12.60 o
  -4 -13   4         70.96         64.83        12.96 o
  -3 -13   4         22.77         21.18         9.49 o
  -2 -13   4          3.66          1.03         7.98 o
  -1 -13   4         13.02          7.46         8.02 o
   0 -13   4          0.00          2.71         7.57 o
   1 -13   4          9.69         14.62        10.39 o
   2 -13   4         10.41          8.40         9.28 o
   3 -13   4          5.38         -4.87         8.87 o
  -5 -12   4         28.95         34.50        10.95 o
  -4 -12   4          8.75         11.04         9.30 o
  -3 -12   4          0.00          5.38         7.28 o
  -2 -12   4         43.44         55.92        10.36 o
  -1 -12   4          0.13         -1.82         6.93 o
   0 -12   4          4.44         16.42         7.65 o
   1 -12   4        136.94        168.90        23.74 o
   2 -12   4          2.16         -3.13         6.57 o
   3 -12   4         22.76         20.55         9.91 o
   4 -12   4          0.96          2.45         9.12 o
   5 -12   4          0.15         11.41        11.29 o
  -6 -11   4          0.95         -4.46         8.00 o
  -5 -11   4         15.42          9.91        11.62 o
  -4 -11   4          5.49         -2.14         6.66 o
  -3 -11   4         11.82          5.61         7.73 o
  -2 -11   4        224.99        217.48        22.48 o
  -1 -11   4         18.90          6.75         7.13 o
   0 -11   4        543.88        613.72        31.45 o
   1 -11   4          2.11          5.25         6.80 o
   2 -11   4          5.38          3.46         6.28 o
   3 -11   4         21.97         10.68         8.41 o
   4 -11   4         12.10         26.12        17.93 o
   5 -11   4          1.70         -5.12         8.20 o
   6 -11   4         64.78         59.71        22.16 o
  -7 -10   4          0.99         -3.04         8.97 o
  -6 -10   4          0.00         -8.31         8.31 o
  -5 -10   4         14.80          6.69         6.72 o
  -4 -10   4         82.34         98.73        13.13 o
  -3 -10   4        370.76        395.69        22.30 o
  -2 -10   4        726.66        692.10        22.95 o
  -1 -10   4          4.36         12.45         6.99 o
   0 -10   4         19.87         23.44         7.46 o
   1 -10   4         45.61         37.51         8.07 o
   2 -10   4        203.24        243.15        18.10 o
   3 -10   4        150.78        150.63        19.98 o
   4 -10   4          2.84          1.06         8.03 o
   5 -10   4         87.14         98.50        13.13 o
   6 -10   4         58.16         91.94        17.54 o
  -7  -9   4          0.23         -6.20         8.20 o
  -6  -9   4        340.63        344.37        21.14 o
  -5  -9   4         19.37         30.75         7.11 o
  -4  -9   4         57.10         61.88         9.03 o
  -3  -9   4        160.96        170.84        10.69 o
  -2  -9   4         89.94         85.28         7.67 o
  -1  -9   4         11.99         11.60         4.29 o
   0  -9   4         28.99         21.78         7.20 o
   1  -9   4       1169.50       1218.69        31.22 o
   2  -9   4          0.66          0.10         6.69 o
   3  -9   4        452.15        483.33        19.25 o
   4  -9   4        178.43        154.64        23.33 o
   5  -9   4         58.33         46.00        12.66 o
   6  -9   4          9.60          5.11         8.02 o
   7  -9   4         14.67         12.76         8.79 o
  -8  -8   4          2.82          0.56        10.31 o
  -7  -8   4         12.03          4.62         8.13 o
  -6  -8   4         75.10         77.72         9.71 o
  -5  -8   4         35.75         38.32         7.42 o
  -4  -8   4         75.97         88.73         7.34 o
  -3  -8   4        202.64        232.46        10.46 o
  -2  -8   4         35.57         35.02         6.38 o
  -1  -8   4        245.51        254.32        18.70 o
   0  -8   4        294.71        257.78        13.36 o
   1  -8   4        436.04        428.90        14.36 o
   2  -8   4        727.07        716.10        26.36 o
   3  -8   4        794.66        878.62        24.64 o
   4  -8   4         94.37        101.51        11.95 o
   5  -8   4        388.84        372.89        25.71 o
   6  -8   4          8.17         24.35        10.96 o
   7  -8   4         15.59         28.69        13.99 o
  -8  -7   4         23.19         19.14         8.46 o
  -7  -7   4         46.17         49.12        10.28 o
  -6  -7   4         24.14         10.81         8.03 o
  -5  -7   4         84.52         98.24         8.48 o
  -4  -7   4         84.83         73.08         7.44 o
  -3  -7   4        205.04        204.81         9.21 o
  -2  -7   4        114.43        112.37         6.51 o
  -1  -7   4         46.21         44.07         5.05 o
   0  -7   4         36.11         25.27         5.55 o
   1  -7   4        212.93        240.57        23.81 o
   2  -7   4        195.10        187.67         9.54 o
   3  -7   4          2.51         -1.16         3.50 o
   4  -7   4        118.39        106.25         6.60 o
   5  -7   4        110.18        104.56        11.54 o
   6  -7   4          4.43         -7.67         7.67 o
   7  -7   4          0.04          4.64         6.84 o
   8  -7   4         10.73         -2.58         8.87 o
  -9  -6   4          2.15         -4.31        16.00 o
  -8  -6   4          2.92          4.30         7.27 o
  -7  -6   4         28.18         30.94         9.30 o
  -6  -6   4         45.33         50.23         6.97 o
  -5  -6   4        117.70        135.61         9.60 o
  -4  -6   4          5.21          3.21         4.20 o
  -3  -6   4        113.49        102.03         6.54 o
  -2  -6   4         29.71         41.58         4.14 o
  -1  -6   4        354.48        378.46        13.03 o
   0  -6   4         53.40         37.73         4.33 o
   1  -6   4        178.58        203.23        10.74 o
   2  -6   4        112.27        103.91         6.93 o
   3  -6   4        398.03        417.33        11.99 o
   4  -6   4         46.16         53.12         4.83 o
   5  -6   4         14.02          8.96         4.12 o
   6  -6   4         13.40         12.18         7.13 o
   7  -6   4         38.40         36.26        10.48 o
   8  -6   4         20.01          8.52         9.99 o
  -9  -5   4          5.34          6.08         8.00 o
  -8  -5   4          0.02         -5.85         5.85 o
  -7  -5   4        152.85        162.90        10.37 o
  -6  -5   4         21.67         13.05         5.98 o
  -5  -5   4         11.69         11.18         4.47 o
  -4  -5   4        325.77        298.80        11.46 o
  -3  -5   4          0.89         -2.20         2.42 o
  -2  -5   4          5.30          3.55         2.54 o
  -1  -5   4       2061.04       2049.33        30.93 o
   0  -5   4        305.69        299.21         8.21 o
   1  -5   4       1910.98       2039.76        33.59 o
   2  -5   4         87.57         97.18         6.40 o
   3  -5   4        230.49        255.56        12.07 o
   4  -5   4         85.89         78.23         5.16 o
   5  -5   4        151.54        165.34         7.05 o
   6  -5   4         24.62          7.99         5.35 o
   7  -5   4        176.98        159.10        13.43 o
   8  -5   4          9.42          0.18         9.03 o
   9  -5   4          2.54          6.77        10.22 o
  -9  -4   4         20.64         28.70         8.30 o
  -8  -4   4          2.26          0.31         6.65 o
  -7  -4   4          1.79         -2.93         4.38 o
  -6  -4   4          7.42          2.46         4.16 o
  -5  -4   4         67.23         67.31         7.94 o
  -4  -4   4        366.09        353.05        16.28 o
  -3  -4   4         57.81         60.48         4.46 o
  -2  -4   4        127.51        151.16         6.68 o
  -1  -4   4         74.21         65.12         3.30 o
   0  -4   4         15.80         15.29         2.57 o
   1  -4   4       1175.37       1270.65        20.47 o
   2  -4   4        347.99        396.92         7.93 o
   3  -4   4        149.85        177.21         6.03 o
   4  -4   4         47.51         40.33         3.78 o
   5  -4   4         17.34         11.91         4.15 o
   6  -4   4         11.24          7.85         5.10 o
   7  -4   4          4.64          4.43         6.12 o
   8  -4   4          7.50          3.27         6.88 o
   9  -4   4          2.79          5.59         8.95 o
  -9  -3   4          3.65          1.84         6.78 o
  -8  -3   4         58.43         67.05         7.92 o
  -7  -3   4          0.05          0.69         4.71 o
  -6  -3   4        145.17        143.27         8.70 o
  -5  -3   4         75.56         74.49         5.70 o
  -4  -3   4        141.57        143.39        10.34 o
  -3  -3   4         70.67         49.68         3.45 o
  -2  -3   4        175.83        161.61         4.21 o
  -1  -3   4          5.26          4.96         1.54 o
   0  -3   4        266.57        263.84         5.87 o
   1  -3   4       1855.63       2051.70        31.63 o
   2  -3   4        262.19        243.40         5.75 o
   3  -3   4         82.31         90.70         3.91 o
   4  -3   4         22.58         23.64         2.55 o
   5  -3   4         52.04         53.90         5.22 o
   6  -3   4          7.38         14.37         4.98 o
   7  -3   4         31.92         18.78         6.83 o
   8  -3   4        117.45        119.25        12.57 o
   9  -3   4         60.61         64.44        12.93 o
  -9  -2   4         21.16         34.89         8.39 o
  -8  -2   4         22.98         28.55         6.93 o
  -7  -2   4         65.78         78.68         8.30 o
  -6  -2   4         89.79         99.82         8.12 o
  -5  -2   4        481.59        486.37        11.85 o
  -4  -2   4         65.83         65.67         4.30 o
  -3  -2   4        253.57        230.77         5.45 o
  -2  -2   4         32.32         36.99         2.35 o
  -1  -2   4         83.15        100.67         4.02 o
   0  -2   4        894.80        847.04        11.81 o
   1  -2   4       3084.87       3206.98        41.18 o
   2  -2   4       1416.74       1559.68        22.79 o
   3  -2   4         35.79         31.17         2.58 o
   4  -2   4        875.48        985.91        17.75 o
   5  -2   4          0.17          0.71         2.71 o
   6  -2   4        139.16        169.31        14.28 o
   7  -2   4          9.82         13.42         5.51 o
   8  -2   4         67.43         55.25        10.04 o
   9  -2   4          1.10         -4.00        10.66 o
  -9  -1   4          2.87          7.66         7.01 o
  -8  -1   4        113.24        122.66        10.22 o
  -7  -1   4        267.21        284.87        13.35 o
  -6  -1   4          1.39          3.37         4.23 o
  -5  -1   4        529.73        547.96        16.67 o
  -4  -1   4        978.71        978.42        15.78 o
  -3  -1   4         14.14         11.17         1.92 o
  -2  -1   4        636.28        605.07         9.07 o
  -1  -1   4         90.08         84.16         2.97 o
   0  -1   4         18.05         22.48         1.75 o
   1  -1   4         46.47         58.91         3.18 o
   2  -1   4       1367.77       1429.85        20.90 o
   3  -1   4         80.42         65.93         3.44 o
   4  -1   4        916.46       1043.25        19.77 o
   5  -1   4        185.17        164.37         8.06 o
   6  -1   4         66.37         62.23         6.57 o
   7  -1   4        647.51        664.60        18.98 o
   8  -1   4         14.82          6.21         6.87 o
   9  -1   4         31.98         35.80        10.86 o
  10  -1   4          0.50         12.42        13.90 o
  -9   0   4         13.94         15.84         8.61 o
  -8   0   4          1.33          3.02         5.40 o
  -7   0   4        478.16        491.26        15.64 o
  -6   0   4        148.28        124.19         8.12 o
  -5   0   4       2767.02       2826.43        40.05 o
  -4   0   4        676.45        715.53        12.77 o
  -3   0   4        456.21        463.94         7.65 o
  -2   0   4         91.22         74.12         3.18 o
  -1   0   4         95.08         78.29         3.08 o
   0   0   4         25.76         26.55         1.91 o
   1   0   4        940.45        864.59        15.12 o
   2   0   4        642.25        596.73        10.43 o
   3   0   4       2233.03       2121.31        30.34 o
   4   0   4         40.19         53.10         2.63 o
   5   0   4        168.75        152.16         8.26 o
   6   0   4         70.30         48.52         5.90 o
   7   0   4          5.56         10.10         4.81 o
   8   0   4         74.59         79.00        12.01 o
   9   0   4         59.36         29.85        13.93 o
  10   0   4          0.25         -9.05         9.05 o
  -9   1   4          0.77          7.47         7.75 o
  -8   1   4          7.68          2.16         5.48 o
  -7   1   4         10.91          5.25         4.85 o
  -6   1   4        256.87        229.70         8.52 o
  -5   1   4          5.21         12.10         2.99 o
  -4   1   4       2933.12       2919.49        34.04 o
  -3   1   4         69.47         87.23         3.34 o
  -2   1   4        948.78        957.18        12.27 o
  -1   1   4      47782.82      42807.32       447.21 o
   0   1   4      12232.57      11302.45       160.73 o
   1   1   4        230.84        251.76        14.16 o
   2   1   4         32.50         63.85         3.43 o
   3   1   4       1754.78       1707.97        25.18 o
   4   1   4       1487.70       1541.59        24.87 o
   5   1   4        375.54        367.45         9.64 o
   6   1   4         25.10         23.32         4.51 o
   7   1   4         38.33         36.11         8.17 o
   8   1   4          8.28          4.42         6.76 o
   9   1   4         86.85        103.09        11.83 o
  10   1   4         20.60         17.95        17.68 o
  -9   2   4          0.19         -4.69         6.48 o
  -8   2   4         28.93         19.30         6.41 o
  -7   2   4        203.02        191.77        13.51 o
  -6   2   4        229.20        243.45         9.34 o
  -5   2   4        338.70        332.51        12.48 o
  -4   2   4        403.01        346.07         7.08 o
  -3   2   4        533.61        446.94         7.20 o
  -2   2   4        806.99        741.17         9.11 o
  -1   2   4       2939.27       2649.19        29.23 o
   0   2   4        104.22        113.24         3.76 o
   2   2   4          4.00          4.47         1.32 o
   3   2   4         27.31         28.46         3.42 o
   4   2   4         62.75         72.32         3.88 o
   5   2   4        642.10        695.35        14.33 o
   6   2   4        804.72        762.01        16.03 o
   7   2   4          2.61          1.67         3.47 o
   8   2   4        115.88        122.86        11.44 o
   9   2   4          5.30          0.07         6.93 o
  10   2   4          7.08         -8.24         9.09 o
  -9   3   4          9.92         -4.11         7.89 o
  -8   3   4         10.49         13.44         5.92 o
  -7   3   4         33.47         26.10         5.90 o
  -6   3   4         37.14         29.65         5.18 o
  -5   3   4       2040.29       1924.25        28.52 o
  -4   3   4        477.82        481.56         8.94 o
  -3   3   4       1547.96       1460.96        17.40 o
  -2   3   4       1996.34       1951.48        21.58 o
  -1   3   4          3.67          2.61         1.50 o
   0   3   4       5257.20       4909.76        58.05 o
   1   3   4          0.66          0.49         1.01 o
   2   3   4       2068.76       1947.76        25.69 o
   3   3   4       1002.56       1062.14        15.81 o
   4   3   4        827.82        993.31        14.84 o
   5   3   4          3.73          7.68         2.76 o
   6   3   4         19.00         15.19         3.50 o
   7   3   4          0.67          6.55         3.53 o
   8   3   4          0.45          0.67         6.06 o
   9   3   4         23.24         16.00        12.17 o
  10   3   4         25.90         12.33        14.66 o
  -9   4   4          3.83          7.78         7.38 o
  -8   4   4          1.63         -3.86         5.89 o
  -7   4   4        233.19        262.77        15.24 o
  -6   4   4         13.21          5.05         4.50 o
  -5   4   4         21.66         24.50         3.55 o
  -4   4   4       1582.51       1512.21        20.38 o
  -3   4   4       1161.91       1119.00        14.81 o
  -2   4   4       1340.20       1350.11        16.50 o
  -1   4   4         80.11         87.88         3.62 o
   0   4   4       3281.21       3390.97        40.86 o
   1   4   4         92.51        130.17         3.42 o
   2   4   4         20.15         26.91         2.05 o
   3   4   4       2597.71       2597.82        32.66 o
   4   4   4        209.28        228.63         6.21 o
   5   4   4          7.58          4.02         2.93 o
   6   4   4         74.03         86.30         6.01 o
   7   4   4        101.92         89.36         6.86 o
   8   4   4        343.90        342.14        18.37 o
   9   4   4          0.64          2.84         6.95 o
  10   4   4          0.83          1.69        10.03 o
  -9   5   4          1.79          1.04         6.79 o
  -8   5   4         22.40         13.60         7.30 o
  -7   5   4          7.70         12.31         4.95 o
  -6   5   4        288.63        294.61        10.95 o
  -5   5   4        366.66        429.37        11.97 o
  -4   5   4        105.52        106.17         5.48 o
  -3   5   4          0.53          4.79         1.94 o
  -2   5   4        594.90        600.74         8.83 o
  -1   5   4       1539.81       1450.00        18.30 o
   0   5   4         16.02         18.37         1.92 o
   1   5   4       2436.25       2353.35        27.64 o
   2   5   4        115.30        102.32         3.56 o
   3   5   4       2336.17       2454.88        29.85 o
   4   5   4        368.50        358.17         7.46 o
   5   5   4       1803.42       1823.89        31.18 o
   6   5   4         16.91         15.30         3.97 o
   7   5   4          7.15         13.39         4.61 o
   8   5   4         42.12         60.49         9.25 o
   9   5   4         53.70         48.27         9.91 o
  10   5   4         51.24         42.47        12.37 o
  -9   6   4          0.36         -5.00         8.36 o
  -8   6   4          6.35         -5.83         5.83 o
  -7   6   4          8.18          8.51         4.66 o
  -6   6   4         26.76         28.35         4.91 o
  -5   6   4       1302.67       1284.90        24.50 o
  -4   6   4       1292.04       1300.09        24.03 o
  -3   6   4        438.46        433.87         7.95 o
  -2   6   4        185.92        215.32         7.37 o
  -1   6   4          7.73          3.08         1.40 o
   0   6   4       2479.65       2655.01        33.42 o
   1   6   4        718.05        762.26        10.52 o
   2   6   4         18.50         20.56         2.10 o
   3   6   4         27.75         16.24         2.36 o
   4   6   4        814.74        791.04        13.98 o
   5   6   4         21.88         18.59         3.58 o
   6   6   4        414.26        442.04        11.85 o
   7   6   4          0.50         -2.69         4.11 o
   8   6   4        366.78        411.12        29.54 o
   9   6   4         11.11         15.67         7.42 o
  10   6   4         55.48         95.67        16.79 o
  -9   7   4          5.58         -2.88         9.43 o
  -8   7   4         12.69         11.15         7.39 o
  -7   7   4          0.39         -1.22         4.47 o
  -6   7   4         13.86          8.47         4.25 o
  -5   7   4         39.24         34.84         5.41 o
  -4   7   4         77.43         73.48         5.00 o
  -3   7   4          8.21          9.20         2.51 o
  -2   7   4        604.07        629.69        10.49 o
  -1   7   4        215.76        225.17         5.39 o
   0   7   4       1122.54       1138.29        16.44 o
   1   7   4        236.16        268.99         5.77 o
   2   7   4        331.66        320.06         7.32 o
   3   7   4        141.79        177.02         5.75 o
   4   7   4        265.03        254.13         8.58 o
   5   7   4         94.36         82.90         6.32 o
   6   7   4         91.72         97.43         7.57 o
   7   7   4         19.82         16.03         6.09 o
   8   7   4         31.81         20.70         7.15 o
   9   7   4         23.39         20.92         9.06 o
  10   7   4         17.83         16.71        17.77 o
  -8   8   4          3.93          5.93         7.84 o
  -7   8   4          4.24          0.09         5.39 o
  -6   8   4          3.12         -1.69         4.20 o
  -5   8   4         10.85          6.99         4.41 o
  -4   8   4         33.70         38.33         5.22 o
  -3   8   4         86.81         96.83         6.18 o
  -2   8   4        498.78        470.89         9.80 o
  -1   8   4         40.66         39.37         2.98 o
   0   8   4        263.91        267.25         6.71 o
   1   8   4          2.52          7.62         1.90 o
   2   8   4       1553.21       1642.40        20.57 o
   3   8   4         31.68         27.85         3.26 o
   4   8   4        944.81        941.98        17.64 o
   5   8   4         21.28         20.29         4.60 o
   6   8   4          0.44         -2.88         4.05 o
   7   8   4         43.21         30.68         6.96 o
   8   8   4        348.08        329.62        16.43 o
   9   8   4         32.55         19.08         8.85 o
  -8   9   4          0.90         -0.90         8.25 o
  -7   9   4         25.12         23.61         9.26 o
  -6   9   4         22.71         13.78         6.99 o
  -5   9   4         91.23         81.94         7.55 o
  -4   9   4          0.28          5.81         3.23 o
  -3   9   4        314.96        294.62        15.37 o
  -2   9   4         58.03         78.08         6.63 o
  -1   9   4          0.01         -0.36         2.15 o
   0   9   4        671.87        758.85        16.11 o
   1   9   4         80.42         85.24         4.61 o
   2   9   4        243.90        253.91         9.60 o
   3   9   4         29.11         31.37         3.71 o
   4   9   4         60.10         58.77         5.08 o
   5   9   4        908.60        937.57        20.60 o
   6   9   4          1.98         -0.03         5.31 o
   7   9   4        335.84        305.86        26.09 o
   8   9   4         24.59         26.99         7.91 o
   9   9   4         21.84         22.56         9.41 o
  -8  10   4         37.55         25.38         9.04 o
  -7  10   4          0.19         -5.50         7.37 o
  -6  10   4         23.00         28.48         6.63 o
  -5  10   4         58.31         42.46         6.25 o
  -4  10   4        151.43        154.03        11.37 o
  -3  10   4          7.29         12.43         4.58 o
  -2  10   4        471.83        494.65        15.28 o
  -1  10   4         52.19         65.07         4.46 o
   0  10   4        240.48        256.10         6.60 o
   1  10   4         11.66          8.99         2.64 o
   2  10   4        113.05        115.48         6.38 o
   3  10   4          0.17         -2.15         2.99 o
   4  10   4          7.63          8.48         3.58 o
   5  10   4         99.59        108.08         9.12 o
   6  10   4        131.42        131.35        10.57 o
   7  10   4         27.00         31.39         7.37 o
   8  10   4         29.97         20.08         7.44 o
   9  10   4         10.23          3.69         8.88 o
  -7  11   4         21.31         19.52         8.44 o
  -6  11   4         94.35         96.82        10.76 o
  -5  11   4        109.54        114.51         9.60 o
  -4  11   4         73.00         64.08         7.58 o
  -3  11   4         53.67         54.72         5.52 o
  -2  11   4        290.76        277.76         9.98 o
  -1  11   4        120.91        132.31         6.76 o
   0  11   4         57.76         68.48         4.14 o
   1  11   4        108.53        120.91         6.07 o
   2  11   4         49.29         58.19         5.30 o
   3  11   4         59.28         60.28         6.10 o
   4  11   4        452.60        476.71        15.26 o
   5  11   4         20.56         15.67         6.08 o
   6  11   4          1.61         -2.63         5.73 o
   7  11   4          8.17          4.08         6.66 o
   8  11   4         45.36         37.63         8.74 o
  -7  12   4          1.22         -5.82         8.44 o
  -6  12   4        246.07        247.17        15.73 o
  -5  12   4         99.22        102.12        11.09 o
  -4  12   4         63.31         77.14         8.54 o
  -3  12   4         52.89         54.27         6.55 o
  -2  12   4        977.05       1015.08        23.63 o
  -1  12   4        103.47        108.13         6.70 o
   0  12   4          0.24         -2.36         2.36 o
   1  12   4        232.42        252.13        10.50 o
   2  12   4         28.04         33.46         5.13 o
   3  12   4        497.43        489.06        15.34 o
   4  12   4        253.37        248.15        15.03 o
   5  12   4        327.93        328.75        17.95 o
   6  12   4         14.95         16.57         6.81 o
   7  12   4          3.79          2.81         6.47 o
   8  12   4         39.48         51.04        10.81 o
  -6  13   4          0.00         12.01         9.94 o
  -5  13   4         23.23         17.64         7.64 o
  -4  13   4          7.52          7.27         6.76 o
  -3  13   4        144.35        143.22        10.42 o
  -2  13   4        986.96        948.21        28.83 o
  -1  13   4        108.09         98.61         9.96 o
   0  13   4          1.26          2.72         2.95 o
   1  13   4        101.34        109.95        13.09 o
   2  13   4         46.76         63.56        10.88 o
   3  13   4         18.08         10.17         9.06 o
   4  13   4         64.05         51.85        10.75 o
   5  13   4          0.35         -0.71         6.70 o
   6  13   4         11.19          6.70         7.79 o
   7  13   4         73.55         81.97        17.95 o
   8  13   4          7.91         15.29         9.10 o
  -6  14   4          1.49          5.75         9.24 o
  -5  14   4         11.20         16.73        10.45 o
  -4  14   4        118.85        128.42        12.41 o
  -3  14   4         50.67         32.90         9.52 o
  -2  14   4        212.65        227.50        16.12 o
  -1  14   4         83.77         92.49         9.40 o
   0  14   4         66.39         81.09         7.11 o
   1  14   4        320.99        339.64        18.77 o
   2  14   4          0.67         -5.75         5.75 o
   3  14   4         43.42         30.03         9.06 o
   4  14   4        225.73        205.23        16.08 o
   5  14   4          6.87          8.37         8.32 o
   6  14   4         16.32          3.03         8.26 o
   7  14   4         80.54         83.08        12.26 o
  -5  15   4          8.29         14.62        16.31 o
  -4  15   4          0.59          5.67         8.57 o
  -3  15   4          8.22          7.27         8.19 o
  -2  15   4         40.10         18.53         8.28 o
  -1  15   4         27.06         13.06         7.25 o
   0  15   4         16.00         16.65        18.57 o
   1  15   4          0.04         -6.52         6.52 o
   2  15   4         83.18        142.63        13.45 o
   3  15   4        114.96         89.30        11.15 o
   4  15   4          1.14          5.72         7.37 o
   5  15   4          2.86         -7.25         7.25 o
   6  15   4          8.56          0.33         8.79 o
  -4  16   4          2.97         -9.39         9.39 o
  -3  16   4         39.01         29.16        12.47 o
  -2  16   4          0.47         -7.39         7.39 o
  -1  16   4          0.19         -3.81         6.75 o
   0  16   4         11.78          9.69         7.43 o
   1  16   4         13.20         14.83         9.14 o
   2  16   4          5.69          3.60         7.24 o
   3  16   4         11.00          8.72         9.46 o
   4  16   4         40.12         20.27         8.87 o
   5  16   4         39.34         22.82        11.91 o
  -3  17   4         22.93          2.77        20.01 o
  -2  17   4          0.14         -6.96        11.36 o
  -1  17   4          4.37         14.66        10.51 o
   0  17   4         10.47          0.26         9.55 o
   1  17   4         18.98         24.27         9.87 o
   2  17   4          4.96          5.42         7.84 o
   3  17   4          0.88         -1.93         7.76 o
   4  17   4          4.81          9.11         8.88 o
   0  18   4          5.55          6.93        11.93 o
   1  18   4          1.33         -0.30        10.04 o
   2  18   4         40.54         31.29        12.96 o
  -3 -13   5          0.60          3.85        12.73 o
  -2 -13   5         18.26         26.16         9.94 o
  -1 -13   5          4.52          4.90         9.24 o
   0 -13   5          0.12          9.10         9.82 o
   1 -13   5         21.10         23.18        11.21 o
   2 -13   5         15.36         17.96         8.45 o
  -4 -12   5          5.53         -5.30         8.94 o
  -3 -12   5        112.84        143.31        17.82 o
  -2 -12   5          0.18         -6.73         6.73 o
  -1 -12   5          9.75         -4.97        11.74 o
   0 -12   5          0.03          5.18         7.76 o
   1 -12   5         61.00         58.01        11.60 o
   2 -12   5          0.17          3.22         6.92 o
   3 -12   5          0.32          3.69         8.98 o
   4 -12   5          0.00          2.80        11.38 o
  -5 -11   5          1.13         -8.27         8.27 o
  -4 -11   5          0.00          5.27         8.70 o
  -3 -11   5         97.19         85.48        12.68 o
  -2 -11   5        108.58        126.18        13.50 o
  -1 -11   5         21.74         30.66         8.60 o
   0 -11   5          6.95         15.63         7.46 o
   1 -11   5         30.00         53.61        20.04 o
   2 -11   5          0.25          6.49         7.75 o
   3 -11   5         51.57         64.55         9.71 o
   4 -11   5          1.39         -4.06         8.83 o
   5 -11   5          4.63         -0.95        11.09 o
  -6 -10   5         17.73         19.05         9.22 o
  -5 -10   5          7.15          8.77         9.90 o
  -4 -10   5         22.40         22.33         7.78 o
  -3 -10   5         67.31         72.58         9.96 o
  -2 -10   5         15.15          9.28         6.46 o
  -1 -10   5        157.69        176.31        13.49 o
   0 -10   5          8.81          5.32         6.78 o
   1 -10   5        199.10        179.68        15.53 o
   2 -10   5         26.46         20.02         8.61 o
   3 -10   5        195.01        232.92        18.84 o
   4 -10   5          1.36         -0.41         8.02 o
   5 -10   5         28.21         31.57        12.79 o
   6 -10   5         12.65         -9.31         9.31 o
  -7  -9   5        109.11        104.05        13.20 o
  -6  -9   5         25.14         37.03         9.36 o
  -5  -9   5         19.13          8.84         8.49 o
  -4  -9   5         11.08          3.32         6.14 o
  -3  -9   5        293.80        285.45        16.59 o
  -2  -9   5        549.64        566.93        20.14 o
  -1  -9   5         14.23          8.85         6.51 o
   0  -9   5         21.07         17.52         8.26 o
   1  -9   5        513.36        521.82        22.73 o
   2  -9   5         88.39         78.91        13.81 o
   3  -9   5         80.55         84.27         9.62 o
   4  -9   5        120.78        126.45        14.31 o
   5  -9   5         33.32         41.02        10.57 o
   6  -9   5         22.82         16.67        11.22 o
   7  -9   5         31.35         32.01        19.70 o
  -7  -8   5        205.26        204.06        17.18 o
  -6  -8   5         87.85         93.63        16.81 o
  -5  -8   5          0.09          3.16         5.27 o
  -4  -8   5         40.93         44.62         7.54 o
  -3  -8   5        343.20        370.18        12.39 o
  -2  -8   5         54.12         51.66         5.45 o
  -1  -8   5          2.02         -3.22         3.22 o
   0  -8   5        257.82        214.53        12.57 o
   1  -8   5         20.76         18.12         6.99 o
   2  -8   5        355.03        366.42        20.27 o
   3  -8   5        175.41        173.19        12.42 o
   4  -8   5         52.90         62.90        10.51 o
   5  -8   5         33.62         43.05         9.59 o
   6  -8   5          0.75         -7.05         9.54 o
   7  -8   5          1.04          4.74         8.84 o
  -8  -7   5         13.56         -0.57         8.51 o
  -7  -7   5          3.92          0.40         8.55 o
  -6  -7   5         45.13         48.82        11.64 o
  -5  -7   5         16.69         34.62         6.33 o
  -4  -7   5         39.27         59.64         6.90 o
  -3  -7   5         56.52         41.02         6.87 o
  -2  -7   5        157.10        155.38         8.44 o
  -1  -7   5         27.37         28.29         4.24 o
   0  -7   5          6.09          4.77         3.84 o
   1  -7   5         41.64         54.09        10.66 o
   2  -7   5         33.30         15.00         5.27 o
   3  -7   5         12.65         14.34         4.22 o
   4  -7   5        258.22        255.09        10.52 o
   5  -7   5          0.04         -1.43         6.40 o
   6  -7   5         24.95         33.24         8.94 o
   7  -7   5          1.75          5.35         7.92 o
   8  -7   5         17.01         32.98        11.07 o
  -8  -6   5         67.30         50.71         9.95 o
  -7  -6   5          1.71         -2.35         7.29 o
  -6  -6   5          8.94          4.55         7.04 o
  -5  -6   5        554.04        560.06        16.99 o
  -4  -6   5          3.27         -3.63         4.00 o
  -3  -6   5        237.54        229.77         9.82 o
  -2  -6   5        148.93        129.91         6.89 o
  -1  -6   5        276.37        263.54        15.30 o
   0  -6   5         85.07         86.54         9.94 o
   1  -6   5          0.65         -3.32         3.91 o
   2  -6   5          8.80          3.34         3.62 o
   3  -6   5         15.17         17.21         4.08 o
   4  -6   5         14.62         14.13         3.29 o
   5  -6   5        153.22        159.64        14.05 o
   6  -6   5          0.84         -6.03         6.03 o
   7  -6   5          4.63         22.51         9.46 o
   8  -6   5         15.08         22.06        14.92 o
  -8  -5   5          2.05         -3.97         7.08 o
  -7  -5   5         60.25         45.74         8.70 o
  -6  -5   5          4.49          2.61         4.48 o
  -5  -5   5         69.63         78.41        12.03 o
  -4  -5   5        119.26        125.06         7.76 o
  -3  -5   5        419.84        413.32        10.57 o
  -2  -5   5          0.01         -2.18         2.29 o
  -1  -5   5        391.16        385.68        11.54 o
   0  -5   5        327.28        355.24        11.04 o
   1  -5   5         13.44         11.73         3.23 o
   2  -5   5        145.28        129.90         7.38 o
   3  -5   5         17.79         17.79         2.79 o
   4  -5   5         10.61          7.14         2.65 o
   5  -5   5        119.25        114.33         6.43 o
   6  -5   5         34.15         44.75        13.01 o
   7  -5   5        432.79        461.52        25.72 o
   8  -5   5         72.33         72.31        13.11 o
  -9  -4   5          3.34         12.95         7.42 o
  -8  -4   5          6.88         -6.22         6.22 o
  -7  -4   5         37.62         41.09         9.65 o
  -6  -4   5          0.00          0.86         4.33 o
  -5  -4   5         13.22         15.65         4.28 o
  -4  -4   5         42.72         43.75         4.53 o
  -3  -4   5          6.99          7.16         2.65 o
  -2  -4   5        308.14        332.57         7.58 o
  -1  -4   5         26.84         30.29         3.08 o
   0  -4   5        362.70        394.61         9.58 o
   1  -4   5       1306.55       1498.19        25.71 o
   2  -4   5         20.18         13.42         3.17 o
   3  -4   5          4.16          1.05         2.13 o
   4  -4   5         62.07         58.58         5.20 o
   5  -4   5         41.60         41.87         5.57 o
   6  -4   5         55.63         60.47         8.52 o
   7  -4   5          2.61          7.02         6.32 o
   8  -4   5          1.44          8.09         8.83 o
   9  -4   5          2.39          2.04         9.03 o
  -9  -3   5          3.25         -6.15         6.52 o
  -8  -3   5          3.73         13.12         8.88 o
  -7  -3   5          0.55         -4.40         4.40 o
  -6  -3   5         22.04         18.48         4.95 o
  -5  -3   5         29.08         25.43         4.35 o
  -4  -3   5          1.85         -0.49         2.49 o
  -3  -3   5         11.11          9.44         2.46 o
  -2  -3   5        134.32        145.38         6.13 o
  -1  -3   5          2.56          2.14         1.83 o
   0  -3   5        492.72        527.00         8.73 o
   1  -3   5       3877.36       4112.63        56.93 o
   2  -3   5       1792.04       1939.20        26.68 o
   3  -3   5         92.40         88.19         4.38 o
   4  -3   5         13.61         11.73         2.45 o
   5  -3   5          0.27          0.66         3.44 o
   6  -3   5          9.70         16.51         5.12 o
   7  -3   5         62.83         78.97         9.48 o
   8  -3   5         57.90         39.18        12.24 o
   9  -3   5          0.01         -5.75         8.36 o
  -9  -2   5          3.88         -6.60         6.60 o
  -8  -2   5          2.79         -6.01         6.01 o
  -7  -2   5          0.29          4.87         4.35 o
  -6  -2   5         29.95         28.97         4.95 o
  -5  -2   5         15.24          7.08         4.25 o
  -4  -2   5          0.50         -0.14         2.77 o
  -3  -2   5         36.57         45.54         3.02 o
  -2  -2   5        271.88        275.70         6.37 o
  -1  -2   5        384.63        415.97         7.18 o
   0  -2   5         33.58         40.77         2.67 o
   1  -2   5       4028.16       4282.36        54.57 o
   2  -2   5        382.62        456.26         9.63 o
   3  -2   5       1162.06       1293.84        18.88 o
   4  -2   5          4.87          4.96         2.28 o
   5  -2   5        155.75        151.64         8.61 o
   6  -2   5        206.07        195.43        10.94 o
   7  -2   5        100.85         97.19        10.07 o
   8  -2   5          8.12          1.38         6.77 o
   9  -2   5         13.49         -4.56         9.42 o
  -9  -1   5         40.58         40.97         8.89 o
  -8  -1   5          1.71          4.32         5.49 o
  -7  -1   5        139.45        147.70         9.90 o
  -6  -1   5          0.01          3.19         4.38 o
  -5  -1   5         11.04          8.73         4.37 o
  -4  -1   5        117.78        133.77         7.60 o
  -3  -1   5         24.82         22.59         2.63 o
  -2  -1   5         67.04         58.18         3.31 o
  -1  -1   5         56.65         56.84         2.64 o
   0  -1   5          8.64          6.17         1.68 o
   1  -1   5       2081.48       1977.20        28.01 o
   2  -1   5         40.79         35.89         2.88 o
   3  -1   5       4152.04       4630.71        63.34 o
   4  -1   5          0.69         -0.43         2.02 o
   5  -1   5       1038.30       1107.81        21.42 o
   6  -1   5        219.37        193.99        13.59 o
   7  -1   5        539.37        560.63        25.23 o
   8  -1   5         61.04         60.72         9.72 o
   9  -1   5         75.33         81.06        17.22 o
  -9   0   5         14.22         20.62         7.32 o
  -8   0   5         28.13         17.87         6.34 o
  -7   0   5        186.28        203.73        11.32 o
  -6   0   5       1051.91       1071.84        20.69 o
  -5   0   5         35.36         33.89         4.20 o
  -4   0   5       4035.10       3890.35        49.08 o
  -3   0   5        453.66        473.39         7.95 o
  -2   0   5       2898.09       2851.08        32.59 o
  -1   0   5       1400.49       1320.70        17.72 o
   0   0   5        434.60        424.47         7.32 o
   1   0   5        102.83        104.54         3.92 o
   2   0   5       1701.59       1638.67        27.36 o
   3   0   5         89.52         84.56         4.16 o
   4   0   5        404.25        430.75         8.44 o
   5   0   5        208.89        174.00         8.11 o
   6   0   5         73.04         69.64         6.59 o
   7   0   5         14.41         11.00         5.45 o
   8   0   5          0.04         -5.77         5.77 o
   9   0   5         44.49         34.47        14.80 o
  10   0   5          4.16          1.51        10.51 o
  -9   1   5         35.26         19.60         8.19 o
  -8   1   5        141.95        157.80        12.49 o
  -7   1   5        952.78       1029.76        23.48 o
  -6   1   5         89.26         86.35         6.41 o
  -5   1   5        931.80        963.74        17.02 o
  -4   1   5        374.09        401.71         8.27 o
  -3   1   5       2086.20       2094.41        23.04 o
  -2   1   5        198.00        178.04         5.21 o
  -1   1   5        335.78        312.05         9.09 o
   0   1   5       4173.35       3865.11        56.61 o
   1   1   5        195.28        191.44        12.93 o
   2   1   5       1519.82       1462.08        26.46 o
   3   1   5         16.49         14.94         2.11 o
   4   1   5         23.13         22.16         2.62 o
   5   1   5         14.68         17.23         2.23 o
   6   1   5        126.07        103.16         7.49 o
   7   1   5         73.55        110.95        10.45 o
   8   1   5         20.38         16.95         7.22 o
   9   1   5         12.44         -0.12         8.51 o
  10   1   5          4.95         10.47        10.31 o
  -9   2   5          5.20          7.06         7.91 o
  -8   2   5          2.92         -2.50         5.50 o
  -7   2   5         79.60         91.76         8.63 o
  -6   2   5         80.38         79.50         6.44 o
  -5   2   5         21.08         23.12         3.48 o
  -4   2   5       3435.13       3341.92        42.67 o
  -3   2   5       1124.80       1114.84        14.10 o
  -2   2   5        649.03        644.28         8.62 o
  -1   2   5       3517.37       3356.31        38.51 o
   0   2   5      10877.39      10598.30       151.59 o
   2   2   5          0.22         -2.46         3.69 o
   3   2   5        841.76        854.79        15.21 o
   4   2   5        602.40        549.69        11.89 o
   5   2   5        553.67        549.95        15.66 o
   6   2   5         12.97          9.64         2.90 o
   7   2   5        513.08        481.21        16.93 o
   8   2   5        143.02         95.88        10.37 o
   9   2   5        124.24        109.79        14.74 o
  10   2   5          6.03         18.31        10.90 o
  -9   3   5         32.14         33.09        11.25 o
  -8   3   5          0.18          5.66         5.97 o
  -7   3   5          0.57         -1.51         5.10 o
  -6   3   5         64.25         71.90         6.02 o
  -5   3   5          6.27          4.42         2.94 o
  -4   3   5       1588.41       1640.27        21.90 o
  -3   3   5        423.47        395.61         6.83 o
  -2   3   5        186.64        165.75         4.30 o
  -1   3   5       2102.97       1996.50        23.80 o
   0   3   5       6530.94       6443.69        80.47 o
   1   3   5       1779.68       1700.45        46.79 o
   2   3   5          2.50          2.12         1.29 o
   3   3   5       4985.55       5131.41        69.47 o
   4   3   5        369.71        371.45         7.52 o
   5   3   5        529.47        517.83        14.77 o
   6   3   5          8.24         15.44         3.56 o
   7   3   5        134.76        124.94         7.36 o
   8   3   5          6.64          3.06         6.24 o
   9   3   5         75.32         84.60        12.79 o
  10   3   5          0.84         -3.96         9.92 o
  -9   4   5          4.63         15.22         8.63 o
  -8   4   5         22.33         23.00         6.19 o
  -7   4   5        381.87        396.69        14.76 o
  -6   4   5         39.61         44.39         5.96 o
  -5   4   5        155.15        153.97         6.75 o
  -4   4   5        448.65        443.59         8.61 o
  -3   4   5        572.48        582.64         8.35 o
  -2   4   5        449.70        388.33         5.99 o
  -1   4   5         23.75         26.10         2.27 o
   0   4   5        156.07        131.86         3.78 o
   1   4   5         86.22         79.32         3.10 o
   2   4   5         74.49         80.40         3.06 o
   3   4   5       1377.01       1389.39        21.35 o
   4   4   5        634.71        640.81        10.82 o
   5   4   5          3.72          3.67         2.80 o
   6   4   5         23.43         17.08         3.59 o
   7   4   5         93.38        100.12         7.08 o
   8   4   5         22.74         23.92        10.78 o
   9   4   5         26.66         36.02        17.77 o
  10   4   5          1.71         -5.73         9.55 o
  -9   5   5          3.82         14.64         9.93 o
  -8   5   5         14.60          7.87         6.52 o
  -7   5   5        319.74        358.81        25.69 o
  -6   5   5       1123.75       1212.41        24.65 o
  -5   5   5         48.62         57.20         5.36 o
  -4   5   5        551.35        587.04        11.10 o
  -3   5   5         82.44         92.64         3.89 o
  -2   5   5       1215.81       1242.15        16.69 o
  -1   5   5         52.50         63.45         3.18 o
   0   5   5        148.72        178.67         4.26 o
   1   5   5       1205.73       1169.11        15.59 o
   2   5   5       1812.00       1852.77        23.74 o
   3   5   5          0.01         -1.77         1.77 o
   4   5   5        414.26        447.12         9.85 o
   5   5   5          1.29         -0.50         2.69 o
   6   5   5         36.01         32.18         4.38 o
   7   5   5          9.19         10.65         4.26 o
   8   5   5         74.90         52.41         8.97 o
   9   5   5         36.92         51.52        11.54 o
  10   5   5         55.42         79.21        23.02 o
  -9   6   5          4.76         -0.29         9.42 o
  -8   6   5         40.76         37.41         7.83 o
  -7   6   5        132.25        134.64         9.16 o
  -6   6   5         15.22         13.79         4.66 o
  -5   6   5        126.65        139.63         7.83 o
  -4   6   5        314.29        334.89         8.69 o
  -3   6   5        232.27        258.84         9.57 o
  -2   6   5        125.74        135.65         5.58 o
  -1   6   5        845.64        890.66        13.43 o
   0   6   5         82.95         86.75         3.45 o
   1   6   5       1144.45       1234.24        16.68 o
   2   6   5         42.47         35.24         2.45 o
   3   6   5          1.74          1.41         1.86 o
   4   6   5         33.52         21.27         3.11 o
   5   6   5          8.24         11.46         3.26 o
   6   6   5        213.07        213.63        10.88 o
   7   6   5          2.24         -0.38         4.64 o
   8   6   5         19.64         11.67         7.01 o
   9   6   5         22.15         29.79        11.22 o
  10   6   5          5.31         -7.86         8.72 o
  -9   7   5          0.13         -0.07         9.14 o
  -8   7   5          0.59         -6.60         6.60 o
  -7   7   5          0.27         -3.85         4.47 o
  -6   7   5          2.22         -1.63         4.17 o
  -5   7   5         27.30         33.95         4.58 o
  -4   7   5        703.54        731.85        14.82 o
  -3   7   5          9.57         11.68         2.43 o
  -2   7   5          5.24          0.96         1.30 o
  -1   7   5        154.16        169.24         4.06 o
   0   7   5       1080.22       1004.56        14.75 o
   1   7   5          5.77         11.34         2.02 o
   2   7   5        167.95        173.81         5.63 o
   3   7   5        352.84        387.70         7.56 o
   4   7   5          3.31          3.63         2.56 o
   5   7   5         50.73         50.46         5.07 o
   6   7   5        546.85        537.18        16.65 o
   7   7   5        141.77        152.64        11.20 o
   8   7   5        123.91        127.32        11.71 o
   9   7   5        139.11        170.42        23.81 o
  10   7   5         10.21         -2.51         8.85 o
  -8   8   5         19.51          4.45         8.66 o
  -7   8   5         31.35         25.67         5.89 o
  -6   8   5         16.27          8.89         4.82 o
  -5   8   5          0.00         -3.90         3.90 o
  -4   8   5         46.34         57.57         7.06 o
  -3   8   5         51.39         56.80         3.96 o
  -2   8   5         16.56         18.18         2.30 o
  -1   8   5       2100.34       2275.43        31.65 o
   0   8   5        686.48        779.80        12.65 o
   1   8   5       1346.06       1444.03        21.63 o
   2   8   5         21.26         19.04         2.30 o
   3   8   5        690.09        730.23        13.04 o
   4   8   5          8.93         15.94         3.36 o
   5   8   5        287.98        311.72        11.57 o
   6   8   5         49.03         44.02         7.25 o
   7   8   5        290.35        321.99        15.62 o
   8   8   5          6.43          5.71         6.45 o
   9   8   5         21.15         15.53         8.65 o
  -8   9   5         29.59         23.97         9.94 o
  -7   9   5         64.86         56.90         9.82 o
  -6   9   5         17.95         15.19         5.21 o
  -5   9   5          5.88          4.17         4.38 o
  -4   9   5          0.60          1.03         2.90 o
  -3   9   5         56.44         52.18         5.53 o
  -2   9   5       1768.19       1782.60        28.20 o
  -1   9   5        330.77        328.28         8.02 o
   0   9   5         74.30         75.33         4.77 o
   1   9   5        420.43        502.69        13.55 o
   2   9   5         51.09         48.31         5.04 o
   3   9   5          0.48          0.87         2.55 o
   4   9   5        172.70        184.85        10.29 o
   5   9   5         99.46         98.36         7.11 o
   6   9   5        292.78        272.52        14.13 o
   7   9   5         12.76         18.10         6.75 o
   8   9   5          2.90         -2.04         6.00 o
   9   9   5         18.65         19.82         9.54 o
  -8  10   5          4.25          4.66         8.58 o
  -7  10   5         27.26         14.86         7.45 o
  -6  10   5         30.55         24.38         6.58 o
  -5  10   5          0.99         -4.24         4.24 o
  -4  10   5          1.36         -0.10         2.93 o
  -3  10   5          0.81          2.84         2.82 o
  -2  10   5        113.97        124.86         6.38 o
  -1  10   5         84.54        101.00         4.72 o
   0  10   5         63.15         72.97         5.92 o
   1  10   5        299.88        336.69        10.17 o
   2  10   5         94.91         91.54         5.21 o
   3  10   5          9.73          7.06         2.90 o
   4  10   5          0.00          0.83         3.24 o
   5  10   5         66.53         82.99         7.09 o
   6  10   5        113.21        101.23         9.54 o
   7  10   5        233.35        248.83        14.22 o
   8  10   5         31.64         13.97         7.18 o
   9  10   5          0.62         -2.50         8.04 o
  -7  11   5         34.81         44.09        15.28 o
  -6  11   5         52.25         64.09         9.91 o
  -5  11   5         18.45         18.08         5.62 o
  -4  11   5          7.30          7.61         4.00 o
  -3  11   5        557.62        551.59        14.09 o
  -2  11   5          3.26         -0.06         2.74 o
  -1  11   5         13.24         13.07         4.08 o
   0  11   5        299.25        292.32        10.96 o
   1  11   5          7.53          0.57         2.92 o
   2  11   5         13.88         13.82         3.47 o
   3  11   5        920.93        939.26        19.66 o
   4  11   5          0.90         -0.51         3.34 o
   5  11   5        380.63        401.98        16.00 o
   6  11   5        526.40        555.32        18.45 o
   7  11   5         32.37         33.90         7.94 o
   8  11   5         13.61         19.18         8.94 o
   9  11   5          0.00         -2.50         9.42 o
  -7  12   5          0.16          2.29         8.15 o
  -6  12   5         16.20         13.34        10.60 o
  -5  12   5        510.82        519.07        25.16 o
  -4  12   5        120.49        107.95         9.20 o
  -3  12   5        206.16        208.23         9.88 o
  -2  12   5         11.41         12.51         3.68 o
  -1  12   5         30.45         39.52         5.32 o
   0  12   5         24.75         24.81         5.20 o
   1  12   5         21.60         23.48         3.34 o
   2  12   5        399.42        408.93        13.19 o
   3  12   5        527.00        540.34        15.87 o
   4  12   5         64.04         59.19         6.94 o
   5  12   5       1195.42       1242.93        29.03 o
   6  12   5          3.77         -0.92         5.89 o
   7  12   5        170.45        181.11        13.24 o
   8  12   5          4.59          4.70         8.62 o
  -6  13   5         78.58        131.28        22.74 o
  -5  13   5          0.01          2.28         6.35 o
  -4  13   5         11.40          3.56         7.95 o
  -3  13   5         56.75         67.55         7.79 o
  -2  13   5        228.08        234.85        14.08 o
  -1  13   5        107.43        120.98         7.89 o
   0  13   5          8.56          2.95         8.71 o
   1  13   5         11.62          9.01         3.43 o
   2  13   5         33.72         37.65         5.56 o
   3  13   5         72.86         62.81         8.78 o
   4  13   5         30.95         23.58         7.47 o
   5  13   5         29.47         20.44         7.66 o
   6  13   5        109.49        128.11        18.64 o
   7  13   5        104.26        120.79        11.63 o
   8  13   5         52.37         39.70        10.89 o
  -6  14   5         42.69         41.92        11.48 o
  -5  14   5          8.87          3.59         8.02 o
  -4  14   5         28.20         33.70         9.76 o
  -3  14   5        233.82        216.53        21.06 o
  -2  14   5         28.61         17.37         7.41 o
  -1  14   5          3.58          2.30         6.51 o
   0  14   5        106.72         99.69        10.87 o
   1  14   5         10.76          5.58         6.72 o
   2  14   5         33.13         17.99         7.05 o
   3  14   5         39.54         48.38         8.68 o
   4  14   5          9.50         19.59         7.39 o
   5  14   5         59.75         54.61        10.13 o
   6  14   5        138.49        142.65        13.67 o
   7  14   5         27.20         33.97        26.58 o
  -5  15   5          7.47         -3.64         8.51 o
  -4  15   5         34.41         35.05        10.44 o
  -3  15   5        267.49        262.22        17.52 o
  -2  15   5         14.32         13.84         8.00 o
  -1  15   5        654.26        604.80        41.05 o
   0  15   5          3.21         -7.10         7.10 o
   1  15   5         27.80         20.24         7.96 o
   2  15   5        409.79        391.66        20.35 o
   3  15   5         72.85         78.69        17.41 o
   4  15   5        321.29        321.95        32.61 o
   5  15   5          4.93         11.86         7.48 o
   6  15   5          0.04         -7.30         7.30 o
  -4  16   5          6.98         14.06        10.65 o
  -3  16   5          2.01         -3.82         8.25 o
  -2  16   5          0.23          0.13         7.51 o
  -1  16   5         36.12         24.38         8.51 o
   0  16   5         15.32         17.24         8.27 o
   1  16   5          0.00          9.08         7.73 o
   2  16   5          0.00         -1.62         7.30 o
   3  16   5          0.37          2.27         7.37 o
   4  16   5         10.93         17.17         8.70 o
   5  16   5          0.15         -1.95         7.99 o
   6  16   5          0.13         -9.45         9.45 o
  -3  17   5          3.46          6.49        12.21 o
  -2  17   5          1.67          0.02        10.27 o
  -1  17   5          3.57         -7.76         7.76 o
   0  17   5         23.31         36.34         9.38 o
   1  17   5          2.73         -1.48         7.69 o
   2  17   5         20.94         13.70         8.73 o
   3  17   5          5.15         -0.92         8.44 o
   4  17   5          0.12         -1.24         8.24 o
  -1  18   5          0.68         -5.27        10.06 o
   0  18   5          0.50          6.68        10.47 o
   1  18   5          0.16         -9.15         9.15 o
   2  18   5          2.22         -0.57         8.64 o
   3  18   5          0.14         -4.87         8.49 o
  -1 -13   6          0.27          2.66         9.96 o
   0 -13   6          0.07         10.30        11.06 o
  -3 -12   6         14.80         22.36        11.47 o
  -2 -12   6          0.97         -3.87         8.11 o
  -1 -12   6          2.42         -6.34         7.98 o
   0 -12   6          7.86         23.92        10.28 o
   1 -12   6          0.91          5.67         8.73 o
   2 -12   6          5.51          2.03         8.11 o
   3 -12   6          1.28          8.17        12.71 o
  -5 -11   6          5.22         -9.42         9.42 o
  -4 -11   6         56.39         43.50        12.40 o
  -3 -11   6         36.01         27.38         9.65 o
  -2 -11   6          0.41         -2.92         7.19 o
  -1 -11   6          6.13          5.02         8.20 o
   0 -11   6          0.25          1.18        11.74 o
   1 -11   6        115.61        127.25        21.29 o
   2 -11   6         33.11         56.21        15.86 o
   3 -11   6          0.03         -3.35         7.32 o
   4 -11   6          3.55          6.61        10.22 o
  -6 -10   6         28.92          6.77        20.93 o
  -5 -10   6          2.89          2.21         9.33 o
  -4 -10   6         36.30         49.26        10.60 o
  -3 -10   6         83.23         73.08        10.27 o
  -2 -10   6        388.27        382.62        18.06 o
  -1 -10   6         62.90         65.93        11.73 o
   0 -10   6         52.88         57.56        11.13 o
   1 -10   6        232.48        230.20        18.23 o
   2 -10   6         28.51         29.57        12.05 o
   3 -10   6         10.88          6.18         6.75 o
   4 -10   6          1.42         -2.89        10.42 o
   5 -10   6         10.32          4.28        11.09 o
  -6  -9   6          4.83         -1.37         8.76 o
  -5  -9   6         26.33         32.17        11.03 o
  -4  -9   6        195.29        198.74        18.47 o
  -3  -9   6         11.59         13.69         6.42 o
  -2  -9   6          3.55         12.54         6.01 o
  -1  -9   6        599.86        617.11        21.49 o
   0  -9   6        400.51        342.17        20.78 o
   1  -9   6         23.15         11.79         7.99 o
   2  -9   6         14.36         18.41         7.99 o
   3  -9   6        181.66        159.58        12.59 o
   4  -9   6          6.91          4.45         6.08 o
   5  -9   6          1.19          2.54         9.90 o
   6  -9   6         18.96         50.52        14.58 o
  -7  -8   6         11.12         30.47        10.00 o
  -6  -8   6         19.05         19.10         8.77 o
  -5  -8   6        100.41         94.23        13.11 o
  -4  -8   6         94.74        103.48        13.06 o
  -3  -8   6          6.28          2.28         6.57 o
  -2  -8   6        128.87        115.28         8.76 o
  -1  -8   6        207.04        225.32        13.68 o
   0  -8   6        512.42        492.17        21.84 o
   1  -8   6        935.93        888.64        35.75 o
   2  -8   6        378.68        387.13        28.28 o
   3  -8   6         20.63         39.30         7.25 o
   4  -8   6         90.03         71.38         9.51 o
   5  -8   6        116.13        131.21        19.70 o
   6  -8   6          0.51         -8.85         8.85 o
   7  -8   6         49.27         31.48        14.05 o
  -7  -7   6        186.22        199.09        26.65 o
  -6  -7   6         38.32         29.15        12.35 o
  -5  -7   6        442.76        460.37        22.30 o
  -4  -7   6         30.41         40.31         7.01 o
  -3  -7   6        304.10        312.99        10.95 o
  -2  -7   6        697.58        675.75        15.67 o
  -1  -7   6        359.59        353.35        12.81 o
   0  -7   6         25.82         29.90         6.55 o
   1  -7   6        696.10        762.37        22.08 o
   2  -7   6         48.02         45.11         7.05 o
   3  -7   6        339.44        343.01        15.01 o
   4  -7   6        185.70        197.41        12.77 o
   5  -7   6        178.92        169.09        15.02 o
   6  -7   6         67.01         84.10        26.78 o
   7  -7   6         15.80          5.45         9.14 o
  -8  -6   6          0.54         -0.69         7.73 o
  -7  -6   6        126.74        156.81        15.37 o
  -6  -6   6         79.39         84.09        10.80 o
  -5  -6   6          6.45         14.27         9.21 o
  -4  -6   6         80.12         88.23         8.34 o
  -3  -6   6          7.98          5.37         3.43 o
  -2  -6   6        131.50        163.16         7.85 o
  -1  -6   6        284.33        283.71        10.51 o
   0  -6   6        699.47        710.56        17.80 o
   1  -6   6          6.16          4.13         4.42 o
   2  -6   6         23.23         19.06         5.14 o
   3  -6   6         18.84         19.72         4.41 o
   4  -6   6         36.40         24.02         4.71 o
   5  -6   6         50.64         61.16         9.87 o
   6  -6   6          2.64         10.07         7.75 o
   7  -6   6         13.45          6.34         8.54 o
   8  -6   6          9.93         14.66        11.93 o
  -8  -5   6          1.82         -1.62         7.49 o
  -7  -5   6          0.11         -1.76         6.75 o
  -6  -5   6         42.14         36.22        10.13 o
  -5  -5   6         28.11         32.55         7.04 o
  -4  -5   6          0.11         -3.56         3.56 o
  -3  -5   6        599.28        649.62        14.27 o
  -2  -5   6        123.26        120.09         5.89 o
  -1  -5   6          0.53          0.65         2.55 o
   0  -5   6         39.51         46.63         5.20 o
   1  -5   6         18.09         27.31         4.54 o
   2  -5   6         20.78         20.67         4.47 o
   3  -5   6         51.33         46.67         4.75 o
   4  -5   6          1.44          0.55         2.57 o
   5  -5   6         14.88         20.41         6.76 o
   6  -5   6        118.82        129.14        32.62 o
   7  -5   6         38.94         69.23        12.18 o
   8  -5   6          0.81          1.98         9.00 o
  -8  -4   6          2.01         -2.96         7.78 o
  -7  -4   6         18.68         10.99         7.35 o
  -6  -4   6         19.66         14.51         7.36 o
  -5  -4   6          0.60          3.73         3.90 o
  -4  -4   6        136.11        130.75         7.33 o
  -3  -4   6        164.28        164.62         7.78 o
  -2  -4   6       1164.01       1166.21        19.79 o
  -1  -4   6         80.31         88.23         4.63 o
   0  -4   6          0.83          5.57         3.01 o
   1  -4   6         25.16         22.20         4.04 o
   2  -4   6         24.28         23.37         3.90 o
   3  -4   6         90.58        110.66         5.14 o
   4  -4   6        116.90        131.54         6.19 o
   5  -4   6          4.41          1.95         4.02 o
   6  -4   6          0.57         -3.94         5.29 o
   7  -4   6        181.47        207.23        18.11 o
   8  -4   6         52.59         46.81        11.52 o
  -9  -3   6          8.90          4.07         9.02 o
  -8  -3   6         16.31         24.01         8.32 o
  -7  -3   6          5.17         12.75         6.56 o
  -6  -3   6         27.17         18.68         4.83 o
  -5  -3   6          2.54          1.34         3.01 o
  -4  -3   6          0.00         -0.74         2.36 o
  -3  -3   6          4.34         -2.80         2.80 o
  -2  -3   6         11.99         10.73         2.71 o
  -1  -3   6       3134.24       3248.73        46.14 o
   0  -3   6        648.60        651.20        10.48 o
   1  -3   6        297.77        313.28         7.90 o
   2  -3   6        325.06        364.56         7.23 o
   3  -3   6         93.70        101.01         4.89 o
   4  -3   6        302.10        295.95         8.88 o
   5  -3   6         10.13          5.92         2.70 o
   6  -3   6          4.85         -4.96         4.96 o
   7  -3   6        221.90        202.92        14.26 o
   8  -3   6         61.54         62.56        12.10 o
   9  -3   6          4.26         -7.53        10.27 o
  -9  -2   6         11.51         10.33         7.64 o
  -8  -2   6          0.03          3.62         5.94 o
  -7  -2   6        132.17        136.90        10.38 o
  -6  -2   6          0.14         -1.56         3.62 o
  -5  -2   6          9.09         -1.24         5.37 o
  -4  -2   6         13.54         14.07         4.23 o
  -3  -2   6         30.22         31.45         3.89 o
  -2  -2   6        308.70        270.82         7.82 o
  -1  -2   6         51.21         52.76         2.94 o
   0  -2   6         98.29         94.03         3.75 o
   1  -2   6         95.45        108.53         5.02 o
   2  -2   6        195.45        183.30         6.69 o
   3  -2   6          0.08         -1.83         1.83 o
   4  -2   6         91.15         88.84         5.21 o
   5  -2   6          0.07          1.49         2.35 o
   6  -2   6        713.96        745.80        32.49 o
   7  -2   6         63.61         56.64         8.51 o
   8  -2   6        111.41        102.03        13.38 o
   9  -2   6          8.31          2.76         9.85 o
  -9  -1   6          2.79         -5.90         6.89 o
  -8  -1   6         53.25         51.65         8.13 o
  -7  -1   6        103.85        110.77         8.33 o
  -6  -1   6        165.86        169.80         7.56 o
  -5  -1   6         60.98         68.85         4.42 o
  -4  -1   6          0.30         -2.00         3.42 o
  -3  -1   6        280.10        258.44         7.93 o
  -2  -1   6         65.13         60.09         3.51 o
  -1  -1   6         38.20         40.53         2.84 o
   0  -1   6         31.47         50.49         2.98 o
   1  -1   6        461.68        468.36         8.81 o
   2  -1   6        410.98        521.26        10.34 o
   3  -1   6        136.94        137.90         5.79 o
   4  -1   6         79.08         63.07         4.20 o
   5  -1   6        640.62        665.69        12.85 o
   6  -1   6        536.57        575.53        16.40 o
   7  -1   6         38.60         44.46         7.89 o
   8  -1   6         67.71         66.90        11.88 o
   9  -1   6          2.72         -2.05         9.32 o
  -9   0   6        342.77        326.74        19.27 o
  -8   0   6         60.46         63.94         8.35 o
  -7   0   6        266.91        254.07        13.24 o
  -6   0   6          0.51         -3.54         3.54 o
  -5   0   6         37.67         39.28         5.14 o
  -4   0   6       1200.32       1189.49        19.07 o
  -3   0   6        108.59         89.26         4.91 o
  -2   0   6         16.19         20.10         2.99 o
  -1   0   6       1460.47       1437.29        19.45 o
   0   0   6       2486.85       2406.67        31.80 o
   1   0   6        581.41        584.07        10.77 o
   2   0   6        556.22        604.23        13.20 o
   3   0   6         26.02         28.32         2.78 o
   4   0   6        150.48        164.29         6.11 o
   5   0   6        111.05        123.67         5.22 o
   6   0   6         55.17         37.02         5.45 o
   7   0   6         59.37         56.52         7.91 o
   8   0   6        117.59        128.12        26.10 o
   9   0   6          0.58         13.23        12.62 o
  -9   1   6          0.08          6.65         7.47 o
  -8   1   6        124.53        111.65         9.69 o
  -7   1   6         40.71         47.03         7.04 o
  -6   1   6        173.84        181.71         8.53 o
  -5   1   6        284.59        287.50         9.41 o
  -4   1   6         46.97         50.44         3.67 o
  -3   1   6        851.81        932.28        13.02 o
  -2   1   6         15.77         22.06         2.43 o
  -1   1   6       2844.06       2792.78        32.86 o
   0   1   6          0.88         -1.21         1.52 o
   1   1   6        656.50        555.96        19.59 o
   2   1   6         13.23         12.31         5.54 o
   3   1   6        128.75        144.41         5.26 o
   4   1   6        575.20        567.75        11.66 o
   5   1   6          5.64         13.54         3.03 o
   6   1   6          0.10         -0.78         3.70 o
   7   1   6        106.30        101.91        25.76 o
   8   1   6         50.99         74.46        16.21 o
   9   1   6          5.31          0.22         8.21 o
  10   1   6          1.84          4.70         9.73 o
  -9   2   6          6.42         -3.06         6.84 o
  -8   2   6         50.05         52.39         7.98 o
  -7   2   6         50.58         26.18         6.38 o
  -6   2   6        106.83        131.86         8.03 o
  -5   2   6          4.78          3.89         3.06 o
  -4   2   6       1965.77       2011.96        29.21 o
  -3   2   6       6493.64       6224.40        71.54 o
  -2   2   6         13.66         11.21         1.87 o
  -1   2   6        273.19        255.77         5.31 o
   0   2   6        730.74        696.34        11.38 o
   1   2   6          0.28         -3.24         3.24 o
   2   2   6        593.46        605.71        31.39 o
   3   2   6        105.61        115.59         9.51 o
   4   2   6        192.96        221.69         7.62 o
   5   2   6         53.36         66.23         4.90 o
   6   2   6          0.47         -1.44         2.93 o
   7   2   6        587.58        581.37        17.22 o
   8   2   6         37.80         22.00         7.28 o
   9   2   6         15.71          3.85         8.78 o
  10   2   6          0.19          1.26        11.45 o
  -9   3   6          1.83         -7.28         7.28 o
  -8   3   6          7.92         12.95         6.07 o
  -7   3   6         17.16         17.25         6.09 o
  -6   3   6        209.04        238.30         9.85 o
  -5   3   6         53.03         45.24         4.10 o
  -4   3   6          8.68          6.46         2.56 o
  -3   3   6         52.14         51.69         2.96 o
  -2   3   6        294.05        266.80         5.28 o
  -1   3   6        777.33        833.26        12.08 o
   0   3   6        217.97        182.80         5.41 o
   1   3   6         78.63         62.17         9.23 o
   2   3   6        137.35        183.54        11.09 o
   3   3   6         14.83         29.00         3.21 o
   4   3   6        212.90        273.31         7.47 o
   5   3   6          7.46          3.36         2.54 o
   6   3   6         93.64         93.69         5.95 o
   7   3   6         21.46         23.35         4.17 o
   8   3   6         14.62          3.12         5.92 o
   9   3   6         34.75         27.10        10.51 o
  10   3   6          0.41          1.64        10.06 o
  -9   4   6          0.23         -7.09         8.13 o
  -8   4   6        186.82        207.20        13.15 o
  -7   4   6          6.29          6.70         5.18 o
  -6   4   6        232.63        233.94        13.93 o
  -5   4   6          1.88         -0.80         2.63 o
  -4   4   6        359.80        347.24         7.91 o
  -3   4   6        288.23        278.48         5.82 o
  -2   4   6        638.19        604.13         9.97 o
  -1   4   6        725.52        681.03         9.85 o
   0   4   6        469.15        495.51         9.55 o
   1   4   6        771.76        783.28        25.00 o
   2   4   6        147.97        150.36         9.68 o
   3   4   6       1391.66       1524.45        24.70 o
   4   4   6       2331.75       2433.23        35.47 o
   5   4   6        482.52        507.29        11.75 o
   6   4   6         50.03         70.52         5.35 o
   7   4   6         86.99         88.01         7.84 o
   8   4   6          2.45          0.16         6.10 o
   9   4   6          6.94         12.36         9.09 o
  10   4   6         61.44        122.37        16.54 o
  -9   5   6          0.36          0.11        10.16 o
  -8   5   6         29.22         24.87         6.37 o
  -7   5   6         75.03         76.79         7.61 o
  -6   5   6        283.51        296.60        17.56 o
  -5   5   6        150.73        163.05         7.21 o
  -4   5   6        122.12        104.71         4.58 o
  -3   5   6       1178.19       1087.33        15.06 o
  -2   5   6        682.83        717.14        11.08 o
  -1   5   6         23.70         41.99         2.84 o
   0   5   6        208.97        210.89         5.00 o
   1   5   6       2868.17       3154.68        40.58 o
   2   5   6        502.94        548.57         9.89 o
   3   5   6       3431.41       3648.21        44.90 o
   4   5   6          2.39          4.00         2.29 o
   5   5   6         16.47         11.33         3.05 o
   6   5   6        177.04        174.84         8.42 o
   7   5   6         45.90         36.66         5.27 o
   8   5   6         11.16          0.34         6.15 o
   9   5   6          8.57         12.54        10.05 o
  10   5   6         58.51         63.31        13.56 o
  -9   6   6          0.01         -1.10         8.19 o
  -8   6   6         29.66         27.73         9.70 o
  -7   6   6        286.38        264.49        13.14 o
  -6   6   6         75.96         66.93         6.34 o
  -5   6   6        191.78        202.58        11.94 o
  -4   6   6        299.48        303.83         8.60 o
  -3   6   6        810.89        792.54        12.80 o
  -2   6   6        875.48        887.23        13.16 o
  -1   6   6        274.54        281.65         6.27 o
   0   6   6        113.01        115.77         4.26 o
   1   6   6        867.97        939.86        13.30 o
   2   6   6         91.53        122.19         4.48 o
   3   6   6       3370.24       3577.78        44.41 o
   4   6   6        110.74        107.50         5.13 o
   5   6   6        119.48        149.18         6.94 o
   6   6   6         49.40         59.71         5.55 o
   7   6   6         24.77         22.68         5.62 o
   8   6   6          8.88          7.04        10.31 o
   9   6   6        123.25        131.97        21.39 o
  10   6   6          1.13         -7.66         9.91 o
  -9   7   6          9.04         -4.65         9.87 o
  -8   7   6          1.72         -7.41         7.60 o
  -7   7   6        224.83        232.53        13.81 o
  -6   7   6         23.47         26.54         5.26 o
  -5   7   6         48.13         39.97         4.93 o
  -4   7   6         13.48         15.88         3.23 o
  -3   7   6        568.29        596.52        11.88 o
  -2   7   6         34.12         40.35         3.36 o
  -1   7   6        256.04        256.43         6.91 o
   0   7   6       3659.76       3851.40        47.52 o
   1   7   6          4.70          6.26         1.84 o
   2   7   6       1113.63       1117.89        15.12 o
   3   7   6         53.77         49.31         3.59 o
   4   7   6        503.20        492.64        10.25 o
   5   7   6        541.81        545.06        12.64 o
   6   7   6         56.41         61.12         6.19 o
   7   7   6         90.72         78.68         8.65 o
   8   7   6         41.00         51.55         8.34 o
   9   7   6        124.98        132.87        13.32 o
  -8   8   6          1.27         -6.55         7.29 o
  -7   8   6        117.00        131.75        11.04 o
  -6   8   6         24.58         17.49         4.78 o
  -5   8   6        274.02        290.81        11.98 o
  -4   8   6         28.93         27.46         3.71 o
  -3   8   6        575.96        565.81        12.51 o
  -2   8   6        328.18        322.19         8.23 o
  -1   8   6         32.90         48.75         3.54 o
   0   8   6        652.18        649.00        11.02 o
   1   8   6       1072.45       1154.96        17.91 o
   2   8   6          4.19          4.06         1.86 o
   3   8   6        124.87        146.08         5.86 o
   4   8   6        440.32        501.08        11.49 o
   5   8   6        145.71        168.24         8.49 o
   6   8   6        425.39        410.12        16.20 o
   7   8   6         10.90         14.80         6.25 o
   8   8   6         41.33         37.58         8.74 o
   9   8   6         16.96         20.24         9.51 o
  -8   9   6         10.76         17.98         8.83 o
  -7   9   6          0.14         -0.27         5.64 o
  -6   9   6         62.19         66.01         6.60 o
  -5   9   6          4.69          1.71         4.23 o
  -4   9   6        222.86        249.12         8.87 o
  -3   9   6          2.53          3.08         1.87 o
  -2   9   6        874.46        929.18        15.18 o
  -1   9   6          0.16         -1.05         2.40 o
   0   9   6        149.47        191.84         6.72 o
   1   9   6        205.11        235.31         7.82 o
   2   9   6        204.95        215.85         6.26 o
   3   9   6         62.41         63.64         4.36 o
   4   9   6         31.62         37.89         4.09 o
   5   9   6        148.83        161.22         8.77 o
   6   9   6         77.87         93.42         7.58 o
   7   9   6        740.36        732.24        21.22 o
   8   9   6          8.10          6.23         7.63 o
   9   9   6         99.36        103.86        12.81 o
  -8  10   6          0.03         -7.37         8.96 o
  -7  10   6         99.60         99.19        11.90 o
  -6  10   6          5.55          8.45         7.35 o
  -5  10   6         91.44         97.89         7.96 o
  -4  10   6         27.17         26.34         4.62 o
  -3  10   6        313.84        318.50         7.89 o
  -2  10   6        315.75        358.20         9.47 o
  -1  10   6        129.45        143.03         7.03 o
   0  10   6        266.96        253.57         8.21 o
   1  10   6        644.68        667.22        13.86 o
   2  10   6        600.55        568.50        11.96 o
   3  10   6         16.42         16.55         4.24 o
   4  10   6         19.27         14.02         3.56 o
   5  10   6       1054.56       1063.46        22.32 o
   6  10   6        859.75        877.08        23.09 o
   7  10   6         21.30         23.31         7.40 o
   8  10   6          0.63          7.41         7.51 o
   9  10   6         55.36         44.00        10.55 o
  -7  11   6          0.63         -2.40         6.84 o
  -6  11   6          5.92         -2.94        13.33 o
  -5  11   6         79.93         75.25         9.19 o
  -4  11   6        414.81        442.65        11.98 o
  -3  11   6         87.15         97.85         7.20 o
  -2  11   6         26.86         30.02         4.22 o
  -1  11   6         18.26         17.91         3.87 o
   0  11   6        530.44        529.05        14.18 o
   1  11   6          4.20          6.54         3.17 o
   2  11   6        104.00         93.22         6.09 o
   3  11   6        196.14        210.17         8.82 o
   4  11   6         59.16         43.32         4.97 o
   5  11   6        145.15        125.69         8.81 o
   6  11   6         17.04         13.23         6.43 o
   7  11   6          0.00          3.42         7.29 o
   8  11   6         10.95          8.75         8.24 o
   9  11   6          2.12         15.91         9.56 o
  -7  12   6          9.74         14.32        10.79 o
  -6  12   6          9.58         24.28         7.83 o
  -5  12   6        440.17        516.01        23.42 o
  -4  12   6         18.98         26.79         5.10 o
  -3  12   6         38.76         35.58         6.41 o
  -2  12   6          0.13          2.21         2.88 o
  -1  12   6        128.75        139.99         8.63 o
   0  12   6         48.21         64.18         6.62 o
   1  12   6         17.27         10.31         3.70 o
   2  12   6        355.74        371.50        16.06 o
   3  12   6         20.81         14.50         4.25 o
   4  12   6        557.79        527.11        14.80 o
   5  12   6        134.80        128.01        10.52 o
   6  12   6        150.25        146.63        11.15 o
   7  12   6         27.74         14.77         7.47 o
   8  12   6         11.34          2.28         8.13 o
  -6  13   6         31.60         31.41        10.49 o
  -5  13   6         54.94         51.04        11.91 o
  -4  13   6          5.07         -5.37         5.37 o
  -3  13   6         40.84         38.33         6.46 o
  -2  13   6        495.88        496.67        15.36 o
  -1  13   6         72.44         64.06         7.32 o
   0  13   6          0.30          3.29         5.19 o
   1  13   6         41.85         43.76         6.70 o
   2  13   6        146.64        129.27         7.25 o
   3  13   6        292.08        293.19        16.08 o
   4  13   6        111.10        118.80        11.12 o
   5  13   6          1.10         -5.16         6.31 o
   6  13   6         16.54         18.78         6.76 o
   7  13   6         58.09         66.13        12.08 o
   8  13   6          8.83         14.57         9.95 o
  -6  14   6         31.18         33.93        15.54 o
  -5  14   6        338.86        314.07        20.84 o
  -4  14   6         60.86         45.71         9.47 o
  -3  14   6         65.65         42.51         9.68 o
  -2  14   6         96.51         93.55        10.79 o
  -1  14   6         76.89         68.47         9.28 o
   0  14   6        147.28        156.75        17.41 o
   1  14   6         74.64         40.10         8.08 o
   2  14   6         42.57         47.26         8.79 o
   3  14   6         77.89         88.49        17.15 o
   4  14   6          5.00         10.48         7.07 o
   5  14   6         48.35         44.49         8.77 o
   6  14   6          7.04         13.14         8.00 o
   7  14   6         24.10         21.03        11.10 o
  -5  15   6          6.32          9.85        10.04 o
  -4  15   6          0.29         -4.06         7.49 o
  -3  15   6         27.77         44.23        10.06 o
  -2  15   6          1.64         -5.65         6.92 o
  -1  15   6        641.04        691.19        31.36 o
   0  15   6         36.84         40.39         9.17 o
   1  15   6         44.56         34.81         8.98 o
   2  15   6          0.23          6.49         6.00 o
   3  15   6          0.28          6.54         7.64 o
   4  15   6          0.33         12.22         8.20 o
   5  15   6          5.17         -6.99         6.99 o
   6  15   6         17.36         14.16        10.60 o
   7  15   6          0.37         -0.30        10.23 o
  -4  16   6          1.71          7.38         8.36 o
  -3  16   6         11.51         10.45         8.60 o
  -2  16   6          0.37         -2.30         7.64 o
  -1  16   6        134.36        166.37        16.44 o
   0  16   6         18.74         11.11         7.99 o
   1  16   6         19.71         13.94         9.86 o
   2  16   6         92.08         83.56        11.26 o
   3  16   6         24.20          9.02         7.54 o
   4  16   6         11.00         -4.28         7.13 o
   5  16   6          0.02         -7.40         7.40 o
   6  16   6         17.71         24.98        15.03 o
  -3  17   6          1.26          1.81         9.11 o
  -2  17   6          8.43         21.64         9.54 o
  -1  17   6         73.11         93.44        11.78 o
   0  17   6         28.74         26.22         8.92 o
   1  17   6         78.28         75.77        11.35 o
   2  17   6         14.07         15.12        10.47 o
   3  17   6          0.05          1.52         6.85 o
   4  17   6         18.90         15.12         8.62 o
   5  17   6          4.11          0.96        10.18 o
  -1  18   6         15.08          0.02        11.19 o
   0  18   6         35.87         36.98         9.97 o
   1  18   6          0.86         -3.61         8.04 o
   2  18   6         79.94         94.97        12.89 o
   3  18   6          8.87         36.29        10.27 o
  -2 -12   7          4.37         -2.48         9.37 o
  -1 -12   7          8.98         10.76         9.87 o
   0 -12   7         22.25          2.00        12.83 o
   1 -12   7         10.07          9.31        11.66 o
  -4 -11   7         54.25         46.34        12.61 o
  -3 -11   7         28.32         26.96        19.47 o
  -2 -11   7          1.17         -1.74        11.87 o
  -1 -11   7         28.29         27.26        10.06 o
   0 -11   7          0.23         -7.99         7.99 o
   1 -11   7          0.00         -4.74        10.06 o
   2 -11   7          8.47          9.32        10.42 o
   3 -11   7          6.39         14.19         9.73 o
  -5 -10   7        108.04        100.46        28.76 o
  -4 -10   7         35.57         54.87        12.81 o
  -3 -10   7          4.42          4.42        13.37 o
  -2 -10   7         80.62         85.80        12.95 o
  -1 -10   7         94.95         76.65        11.59 o
   0 -10   7          0.07          5.76        15.14 o
   1 -10   7          0.02          1.04         9.33 o
   2 -10   7         33.55         33.33         9.94 o
   3 -10   7          4.00         20.62         8.60 o
   4 -10   7         15.60         23.49        12.16 o
  -6  -9   7          2.09         -8.73         8.73 o
  -5  -9   7          0.80         -1.83        10.40 o
  -4  -9   7        284.58        321.10        23.66 o
  -3  -9   7        226.89        225.55        19.42 o
  -2  -9   7          5.60          7.40         9.14 o
  -1  -9   7         45.06         27.05         9.56 o
   0  -9   7          0.77         -2.76         6.78 o
   1  -9   7        107.68        108.89        13.00 o
   2  -9   7         53.35         79.78        11.99 o
   3  -9   7        144.68        168.93        14.48 o
   4  -9   7         58.61         73.55        14.97 o
   5  -9   7          1.49          1.02        10.78 o
  -6  -8   7          2.09         12.26         9.87 o
  -5  -8   7          8.34          8.26         8.84 o
  -4  -8   7        251.33        249.35        19.91 o
  -3  -8   7          3.26          3.47         5.63 o
  -2  -8   7         79.56         75.40        11.68 o
  -1  -8   7         29.68         17.38         8.96 o
   0  -8   7         20.03         11.64         7.25 o
   1  -8   7         96.84         84.77        11.21 o
   2  -8   7        121.89        148.31        14.06 o
   3  -8   7         13.64         33.94         7.59 o
   4  -8   7         22.25          1.10         6.53 o
   5  -8   7         45.98         49.20        13.47 o
   6  -8   7          1.75         -9.41        17.54 o
  -7  -7   7          0.01         -0.64         8.75 o
  -6  -7   7         42.59         38.52        18.95 o
  -5  -7   7        127.74        128.09        14.60 o
  -4  -7   7          0.09          9.02         8.02 o
  -3  -7   7          2.57         -0.08         4.99 o
  -2  -7   7          3.23          0.43         5.03 o
  -1  -7   7        253.90        276.88        21.50 o
   0  -7   7         58.10         77.99         9.51 o
   1  -7   7        676.53        734.20        22.23 o
   2  -7   7          0.41         -6.04         6.04 o
   3  -7   7        799.01        791.93        37.23 o
   4  -7   7         51.64         46.14        10.04 o
   5  -7   7         31.33         24.91        11.29 o
   6  -7   7          4.69          0.83         8.67 o
   7  -7   7          0.35         14.72        11.30 o
  -7  -6   7        155.78        188.93        16.45 o
  -6  -6   7        264.68        240.74        16.47 o
  -5  -6   7         68.09         94.84        13.14 o
  -4  -6   7        101.78        133.59        14.54 o
  -3  -6   7         50.95         46.17         7.31 o
  -2  -6   7         11.82         10.50         3.99 o
  -1  -6   7          0.44         -2.83         2.83 o
   0  -6   7          4.07          7.86         4.02 o
   1  -6   7         10.62          0.95         4.67 o
   2  -6   7          0.00         -3.34         4.33 o
   3  -6   7        168.37        164.77        10.35 o
   4  -6   7          9.11         20.10         6.21 o
   5  -6   7          0.02          1.39         6.62 o
   6  -6   7          6.92          9.73         9.85 o
   7  -6   7         10.10         13.72         8.86 o
  -8  -5   7         34.19         24.33        10.39 o
  -7  -5   7         36.62         26.97         9.70 o
  -6  -5   7          1.95          8.72         7.51 o
  -5  -5   7          9.71          5.10         6.21 o
  -4  -5   7         70.09         57.12         9.67 o
  -3  -5   7         74.74         75.14         5.99 o
  -2  -5   7         12.78          6.07         3.30 o
  -1  -5   7         86.23         81.80         5.44 o
   0  -5   7        167.78        179.64         9.41 o
   1  -5   7        226.34        243.80        12.53 o
   2  -5   7          0.27         -2.71         3.91 o
   3  -5   7          0.00         -3.18         3.18 o
   4  -5   7        119.17        125.33        12.49 o
   5  -5   7         10.26          1.66         4.62 o
   6  -5   7         41.44         47.34        12.86 o
   7  -5   7         55.94         51.83        11.05 o
   8  -5   7         12.05          8.70         9.27 o
  -8  -4   7         15.48          7.29         8.41 o
  -7  -4   7         55.17         70.37        11.05 o
  -6  -4   7          7.88          8.20         7.05 o
  -5  -4   7         13.02          5.28         5.45 o
  -4  -4   7        131.74        134.14        10.52 o
  -3  -4   7        398.50        438.30        14.18 o
  -2  -4   7          0.20          1.40         2.47 o
  -1  -4   7        528.56        563.28        11.57 o
   0  -4   7        387.57        387.88        13.00 o
   1  -4   7        204.44        214.86        10.22 o
   2  -4   7        698.48        758.54        18.05 o
   3  -4   7        345.28        373.25         9.09 o
   4  -4   7         13.92         14.10         3.13 o
   5  -4   7        110.56         97.35         7.79 o
   6  -4   7        110.55        111.43        30.16 o
   7  -4   7          3.23         -1.98        10.71 o
   8  -4   7         62.12         85.50        13.30 o
  -8  -3   7          5.36          0.57         8.29 o
  -7  -3   7          3.26         -3.14         5.66 o
  -6  -3   7         32.21         34.66         7.35 o
  -5  -3   7          0.56         -2.57         4.74 o
  -4  -3   7          0.60         -1.61         4.18 o
  -3  -3   7         91.95        101.69         6.73 o
  -2  -3   7          6.04          7.68         2.60 o
  -1  -3   7        155.45        170.54         6.68 o
   0  -3   7        234.64        236.20        11.29 o
   1  -3   7         33.12         34.22         2.89 o
   2  -3   7        359.11        322.67         7.19 o
   3  -3   7        135.69        126.27         6.69 o
   4  -3   7          2.61          3.06         2.80 o
   5  -3   7          3.04          0.23         2.96 o
   6  -3   7         24.56         36.14         7.32 o
   7  -3   7          3.34          7.49         7.96 o
   8  -3   7         15.48         35.79        14.53 o
   9  -3   7         17.77         15.39        20.31 o
  -8  -2   7         25.42         20.68         7.76 o
  -7  -2   7         10.39         -1.21         6.34 o
  -6  -2   7          5.50         -4.85         7.26 o
  -5  -2   7          0.02         -3.28         4.80 o
  -4  -2   7         12.00          2.83         4.35 o
  -3  -2   7         75.83         74.03         6.97 o
  -2  -2   7         14.30         18.73         3.64 o
  -1  -2   7       3210.71       3346.34        47.46 o
   0  -2   7        136.45        142.48         5.15 o
   1  -2   7         38.56         35.97         2.86 o
   2  -2   7        240.07        254.54         9.64 o
   3  -2   7         42.84         51.26         3.68 o
   4  -2   7         24.12         23.89         3.48 o
   5  -2   7         63.02         62.90         5.78 o
   6  -2   7         74.93         88.03         9.09 o
   7  -2   7        178.50        243.27        25.07 o
   8  -2   7         37.77         43.27        11.03 o
   9  -2   7          4.76         -2.80         8.62 o
  -9  -1   7         46.22         43.50         8.88 o
  -8  -1   7         74.87         71.02         9.14 o
  -7  -1   7          0.84          0.98         6.25 o
  -6  -1   7         22.21         19.17         5.40 o
  -5  -1   7        155.55        159.90        10.48 o
  -4  -1   7          4.46          3.79         3.70 o
  -3  -1   7        175.54        167.23         9.08 o
  -2  -1   7        188.27        196.48         8.90 o
  -1  -1   7         34.92         36.23         2.69 o
   0  -1   7        118.83        126.18         4.41 o
   1  -1   7       1560.01       1672.39        24.81 o
   2  -1   7         98.55         89.23         4.50 o
   3  -1   7         79.48         94.13         5.42 o
   4  -1   7         37.79         40.87         4.13 o
   5  -1   7        334.79        305.04         8.42 o
   6  -1   7        157.94        168.53        13.25 o
   7  -1   7         63.47         55.57        10.55 o
   8  -1   7          5.34         22.38        11.95 o
   9  -1   7         97.50        119.31        16.86 o
  -9   0   7          2.30          6.63         6.94 o
  -8   0   7          7.14         13.09         6.65 o
  -7   0   7          3.02          2.97         5.57 o
  -6   0   7         53.67         49.60         6.60 o
  -5   0   7         67.71         71.60         5.02 o
  -4   0   7        539.11        569.78        14.26 o
  -3   0   7          9.25          6.64         2.95 o
  -2   0   7        724.94        733.90        13.91 o
  -1   0   7        111.20        117.14         3.86 o
   0   0   7       1471.26       1531.42        21.57 o
   1   0   7       2888.49       2962.64        44.65 o
   2   0   7        413.34        451.53        10.93 o
   3   0   7        756.40        733.67        13.66 o
   4   0   7         80.27         93.04         5.35 o
   5   0   7         33.27         34.84         3.46 o
   6   0   7          0.79          9.80         4.28 o
   7   0   7        237.85        256.90        27.19 o
   8   0   7        132.94        131.50        15.47 o
   9   0   7         27.96         46.60        15.51 o
  -9   1   7        138.64        131.09        10.99 o
  -8   1   7         34.25         29.60         6.93 o
  -7   1   7        326.35        354.41        16.49 o
  -6   1   7          5.00          6.35         3.97 o
  -5   1   7         51.77         53.14         4.81 o
  -4   1   7         87.83         85.28         5.56 o
  -3   1   7         21.46         17.40         3.30 o
  -2   1   7         37.97         39.97         3.34 o
  -1   1   7         51.11         51.04         2.81 o
   0   1   7        316.24        326.69        10.26 o
   1   1   7        173.93        208.09         8.21 o
   2   1   7       1100.57       1073.53        45.55 o
   3   1   7          2.22          2.96         1.55 o
   4   1   7         39.46         45.34         3.24 o
   5   1   7         26.13         34.44         5.69 o
   6   1   7         16.07          6.67         4.82 o
   7   1   7        554.93        519.79        23.29 o
   8   1   7         25.38          2.64        14.77 o
   9   1   7          0.11        -12.84        13.62 o
  -9   2   7         19.42         13.07         8.26 o
  -8   2   7         16.78         21.61         6.63 o
  -7   2   7          0.26          1.91         5.01 o
  -6   2   7        418.56        436.72        12.78 o
  -5   2   7         99.97        101.39         5.56 o
  -4   2   7        367.10        404.44         9.23 o
  -3   2   7       3911.21       3758.53        50.16 o
  -2   2   7        811.27        797.74        11.77 o
  -1   2   7         17.23         23.60         2.43 o
   0   2   7       1733.88       1654.53        24.26 o
   1   2   7          8.52         -0.98         3.68 o
   2   2   7        669.30        665.42        32.01 o
   3   2   7         14.40         14.54         4.40 o
   4   2   7          3.35          2.23         2.34 o
   5   2   7        352.73        332.06        11.36 o
   6   2   7        293.69        323.28        15.63 o
   7   2   7          1.58          1.86         5.51 o
   8   2   7        139.69        142.99        14.83 o
   9   2   7          9.14         -6.27         7.98 o
  -9   3   7          3.54          4.81         8.72 o
  -8   3   7         49.47         61.99         8.81 o
  -7   3   7          0.07         -4.84         4.84 o
  -6   3   7          0.56          3.67         4.05 o
  -5   3   7        206.73        229.54         8.97 o
  -4   3   7        227.06        237.42         7.01 o
  -3   3   7       1505.94       1404.83        21.31 o
  -2   3   7        257.95        217.86         5.05 o
  -1   3   7        358.55        347.69         7.08 o
   0   3   7         91.73         91.41         4.32 o
   1   3   7       1085.56       1074.37        43.70 o
   2   3   7        728.13        709.12        35.70 o
   3   3   7        380.81        443.93        30.78 o
   4   3   7         31.28         22.37         4.51 o
   5   3   7        372.84        396.58        11.47 o
   6   3   7         15.62         10.73         3.99 o
   7   3   7        165.54        167.41        12.97 o
   8   3   7         71.42         79.58        12.02 o
   9   3   7          5.71         -9.18        10.46 o
  10   3   7         71.67         61.48        13.57 o
  -9   4   7          4.35         -4.57         8.96 o
  -8   4   7         30.75         26.74         7.58 o
  -7   4   7        151.97        142.34        10.72 o
  -6   4   7          2.36          1.06         3.38 o
  -5   4   7         31.37         30.68         3.83 o
  -4   4   7        564.06        600.41        11.14 o
  -3   4   7       1434.74       1389.64        19.71 o
  -2   4   7        466.76        449.63         7.49 o
  -1   4   7       2328.77       2363.99        30.02 o
   0   4   7         24.01         39.73         2.71 o
   1   4   7        251.69        242.28        10.16 o
   2   4   7       1875.31       2087.34        48.21 o
   3   4   7        193.00        224.09        15.41 o
   4   4   7         32.39         26.26         3.43 o
   5   4   7        498.64        436.47        13.72 o
   6   4   7         49.06         50.33         4.83 o
   7   4   7        122.84        156.00        11.73 o
   8   4   7          4.72         -1.13         7.17 o
   9   4   7        162.48        136.21        20.50 o
  10   4   7          4.77         -2.58         8.90 o
  -9   5   7          0.05         -7.55        10.89 o
  -8   5   7         35.62         13.87         7.27 o
  -7   5   7         97.82        113.26         8.75 o
  -6   5   7        200.84        195.47         9.35 o
  -5   5   7        452.64        470.96        10.83 o
  -4   5   7         30.79         37.31         3.25 o
  -3   5   7        166.55        177.59         6.32 o
  -2   5   7        114.85        112.30         3.94 o
  -1   5   7         60.05         79.46         3.75 o
   0   5   7        312.98        367.68         8.71 o
   1   5   7          1.64          6.84         1.49 o
   2   5   7        874.84        992.40        25.92 o
   3   5   7        175.08        157.00         6.44 o
   4   5   7        554.53        637.50        16.54 o
   5   5   7        545.83        480.24        11.51 o
   6   5   7        132.38        119.14         6.98 o
   7   5   7        170.57        185.76        12.33 o
   8   5   7         46.63         35.53        14.55 o
   9   5   7         30.90         14.31        14.04 o
  10   5   7         16.91         12.89        10.92 o
  -9   6   7         57.04         28.62        11.27 o
  -8   6   7         11.34          2.75         8.85 o
  -7   6   7         24.70         38.06         6.90 o
  -6   6   7        151.44        153.27         9.68 o
  -5   6   7        350.68        329.62        15.46 o
  -4   6   7          0.01          0.41         2.31 o
  -3   6   7        620.02        631.18        12.21 o
  -2   6   7          1.54          1.85         2.31 o
  -1   6   7        427.15        426.19        10.86 o
   0   6   7        813.03        854.16        13.40 o
   1   6   7       2675.45       2799.14        34.89 o
   2   6   7       2219.38       2502.95        35.76 o
   3   6   7        596.65        649.83        11.13 o
   4   6   7         96.86        105.27         5.28 o
   5   6   7         32.97         29.62         3.84 o
   6   6   7        363.63        397.46        11.78 o
   7   6   7         45.90         45.34         6.50 o
   8   6   7        153.54        123.51        24.18 o
   9   6   7         26.83         36.26        11.05 o
  -8   7   7         45.99         50.92        13.19 o
  -7   7   7         39.84         35.64         7.17 o
  -6   7   7        119.29        122.52         8.27 o
  -5   7   7         23.27         15.78         4.16 o
  -4   7   7          1.11          3.11         2.34 o
  -3   7   7         77.76         70.63         4.61 o
  -2   7   7         66.37         54.95         4.21 o
  -1   7   7        148.32        135.06         4.96 o
   0   7   7        494.23        535.59         9.05 o
   1   7   7          6.70          5.62         1.75 o
   2   7   7        658.14        772.74        12.54 o
   3   7   7        292.89        320.75         6.86 o
   4   7   7         60.55         58.97         4.38 o
   5   7   7          5.63          3.88         3.07 o
   6   7   7        380.58        395.51        22.53 o
   7   7   7          2.59         -4.69         4.69 o
   8   7   7          5.31          4.85         6.94 o
   9   7   7          0.19          3.33         7.11 o
  -8   8   7         22.59          6.63         9.51 o
  -7   8   7          0.28          0.05         6.15 o
  -6   8   7          4.79         -1.82         4.30 o
  -5   8   7         26.30         14.01         4.07 o
  -4   8   7         18.43         15.75         4.37 o
  -3   8   7        938.58        964.14        21.98 o
  -2   8   7          0.00         -0.24         2.51 o
  -1   8   7         25.12         31.13         3.09 o
   0   8   7         37.37         38.37         3.01 o
   1   8   7         15.23         14.42         1.98 o
   2   8   7         79.53         92.63         4.34 o
   3   8   7        133.18        140.05         7.36 o
   4   8   7        225.27        213.44         7.90 o
   5   8   7         83.12         99.20         8.00 o
   6   8   7          1.93         -3.89         3.89 o
   7   8   7          3.24          6.79         5.66 o
   8   8   7          9.42          8.14         7.34 o
   9   8   7         39.78         33.61         9.21 o
  -8   9   7         13.42         11.20         9.73 o
  -7   9   7         95.51         91.64        13.37 o
  -6   9   7        199.64        197.11        12.79 o
  -5   9   7         48.04         36.85         5.63 o
  -4   9   7          2.55          4.94         3.74 o
  -3   9   7          8.14          8.78         3.17 o
  -2   9   7         10.20          8.43         3.24 o
  -1   9   7        550.10        615.75        13.25 o
   0   9   7        445.99        454.34        10.00 o
   1   9   7        205.32        232.80         7.52 o
   2   9   7        328.66        347.88         8.38 o
   3   9   7          5.02          5.37         2.45 o
   4   9   7          2.92         -2.51         2.72 o
   5   9   7        118.25        104.13         7.06 o
   6   9   7        369.46        378.53        15.16 o
   7   9   7          7.75         13.09         5.89 o
   8   9   7         26.01         44.16         9.16 o
   9   9   7         37.61         55.00        10.97 o
  -8  10   7          4.77         -2.28        12.30 o
  -7  10   7         18.63         21.26         8.81 o
  -6  10   7         19.23         19.02         6.69 o
  -5  10   7          1.24          3.94         5.28 o
  -4  10   7         22.36         25.50         4.78 o
  -3  10   7         32.72         38.91         5.12 o
  -2  10   7        116.98        100.79         6.20 o
  -1  10   7          0.27         -2.20         2.20 o
   0  10   7         42.97         46.84         3.89 o
   1  10   7        235.30        253.85         8.55 o
   2  10   7        172.76        179.33         7.49 o
   3  10   7        188.51        200.45         7.25 o
   4  10   7        294.76        290.46         9.40 o
   5  10   7       1071.13       1104.29        22.90 o
   6  10   7          4.62         -2.51         5.29 o
   7  10   7         61.50         54.49         8.19 o
   8  10   7         35.68         26.79         8.38 o
   9  10   7          3.22          2.33         8.80 o
  -7  11   7          0.13          6.17         8.00 o
  -6  11   7         81.10         93.38        17.06 o
  -5  11   7         78.16         65.30         8.01 o
  -4  11   7          5.96          2.46         4.23 o
  -3  11   7        220.95        214.75         8.88 o
  -2  11   7        171.75        153.13         7.30 o
  -1  11   7         35.89         25.92         4.00 o
   0  11   7         37.98         45.40         4.75 o
   1  11   7         41.90         47.24         4.69 o
   2  11   7        331.73        351.42        11.84 o
   3  11   7          0.00         -2.29         2.51 o
   4  11   7        108.59        111.97         6.58 o
   5  11   7        351.71        337.80        13.22 o
   6  11   7        556.56        557.55        18.36 o
   7  11   7          0.00         -1.51         6.62 o
   8  11   7          5.78          2.32         7.69 o
   9  11   7         11.14         15.92        11.53 o
  -7  12   7         69.24         98.56        15.42 o
  -6  12   7          0.78          2.80         7.35 o
  -5  12   7          8.74         22.77         6.86 o
  -4  12   7         33.97         30.94         6.46 o
  -3  12   7        163.70        172.33        10.28 o
  -2  12   7         29.07         31.63         7.79 o
  -1  12   7        168.32        162.58         9.23 o
   0  12   7          1.51          3.71         3.48 o
   1  12   7        377.79        380.77        11.17 o
   2  12   7         40.03         34.68         5.67 o
   3  12   7        502.39        472.60        12.82 o
   4  12   7          4.21         -3.39         3.39 o
   5  12   7          0.06         -4.99         4.99 o
   6  12   7          8.23          8.03         5.98 o
   7  12   7          6.00         -4.30         8.17 o
   8  12   7          3.91          3.87         8.11 o
  -6  13   7         16.85         34.41        12.32 o
  -5  13   7         81.95         57.49        10.42 o
  -4  13   7        158.81        146.02        14.36 o
  -3  13   7         12.76          5.51         6.99 o
  -2  13   7         28.91         32.24         7.66 o
  -1  13   7        318.71        306.26        13.20 o
   0  13   7         79.63         75.97         7.39 o
   1  13   7         66.99         64.07         5.86 o
   2  13   7          2.70          2.77         4.80 o
   3  13   7       1843.01       1799.05        36.99 o
   4  13   7        183.02        212.89        15.75 o
   5  13   7        194.45        198.70        11.81 o
   6  13   7          1.64         -1.33         5.53 o
   7  13   7          0.37         -4.67         7.40 o
   8  13   7          0.22         -5.36         7.98 o
  -6  14   7         21.97         27.47        12.33 o
  -5  14   7         12.00          3.04         7.81 o
  -4  14   7        229.26        238.51        17.20 o
  -3  14   7          5.85         -2.95         6.46 o
  -2  14   7        371.09        341.67        17.93 o
  -1  14   7        287.93        295.21        20.70 o
   0  14   7        171.96        158.84        10.88 o
   1  14   7         67.45         75.81         9.72 o
   2  14   7        137.29        134.92        10.91 o
   3  14   7          0.14         -0.68         5.89 o
   4  14   7        148.83        134.89        12.22 o
   5  14   7          1.87          4.23         6.75 o
   6  14   7         13.21          7.21         9.01 o
   7  14   7         49.57         56.86        13.38 o
  -5  15   7         47.18         24.55        11.02 o
  -4  15   7          0.94         -4.01         8.05 o
  -3  15   7          2.16         -2.71         7.16 o
  -2  15   7         77.30         78.79        11.21 o
  -1  15   7         34.83         34.52         8.55 o
   0  15   7          0.06         -0.85         6.43 o
   1  15   7         64.51         79.65        13.77 o
   2  15   7        405.44        376.65        17.42 o
   3  15   7        182.27        176.92        13.76 o
   4  15   7         27.85         23.47         7.83 o
   5  15   7         87.44         93.00        11.49 o
   6  15   7         23.45         32.46        11.47 o
   7  15   7         30.69         29.22        12.43 o
  -4  16   7          9.03          5.40        11.46 o
  -3  16   7          0.37         -2.06         8.06 o
  -2  16   7          4.25          7.28         8.60 o
  -1  16   7          4.00         10.74         7.60 o
   0  16   7         15.67          4.76         7.34 o
   1  16   7          0.02          7.69         7.76 o
   2  16   7         21.72         31.01         7.74 o
   3  16   7          1.03         -2.43         6.91 o
   4  16   7          1.27         18.52         7.73 o
   5  16   7         14.24          9.20         9.80 o
   6  16   7          3.41          0.15         9.51 o
  -3  17   7          3.14         -8.88         8.88 o
  -2  17   7          0.18         -2.10         8.22 o
  -1  17   7         32.08         17.04         8.91 o
   0  17   7         18.10         19.97         8.30 o
   1  17   7          5.15         17.33         8.22 o
   2  17   7          1.15          1.46         6.95 o
   3  17   7         70.82         83.31        10.59 o
   4  17   7          0.35         -2.84         9.28 o
   5  17   7         27.14         26.30        10.76 o
  -2  18   7          0.01         -8.59         8.59 o
  -1  18   7          0.56         -4.48         8.33 o
   0  18   7          0.01          9.70         8.32 o
   1  18   7         16.78         28.01        11.64 o
   2  18   7         38.25         58.27        11.37 o
   3  18   7         20.80          9.49         9.17 o
   4  18   7         13.37         13.02        27.08 o
  -2 -11   8          2.14        -10.13        11.22 o
  -1 -11   8          5.41          1.32        11.53 o
   0 -11   8          1.28          9.99        29.24 o
   1 -11   8         17.74         44.97        13.58 o
   2 -11   8          0.55         23.75        12.35 o
  -4 -10   8         42.19         35.93        13.26 o
  -3 -10   8        160.80        154.55        18.44 o
  -2 -10   8         43.72         56.56        12.71 o
  -1 -10   8         15.08         17.85        10.45 o
   0 -10   8        167.90        146.16        20.44 o
   1 -10   8         18.24          1.11        10.78 o
   2 -10   8          0.18          0.45         9.79 o
   3 -10   8         31.46         32.29        10.03 o
   4 -10   8         24.17         26.67        14.54 o
  -5  -9   8         67.49         74.54        15.51 o
  -4  -9   8         73.81         84.02        13.41 o
  -3  -9   8         27.41         30.84         9.14 o
  -2  -9   8         84.29         87.32        13.00 o
  -1  -9   8         21.01         23.08         8.65 o
   0  -9   8        119.45        111.20        13.83 o
   1  -9   8         27.81         29.48         9.58 o
   2  -9   8         14.34         15.13        10.17 o
   3  -9   8          1.45          9.38         7.90 o
   4  -9   8          6.33          9.09        11.92 o
   5  -9   8         12.06         19.70        12.19 o
  -6  -8   8         10.88          8.46        10.36 o
  -5  -8   8          0.18         10.89         9.44 o
  -4  -8   8          0.63         -8.11         8.11 o
  -3  -8   8        176.84        197.79        39.36 o
  -2  -8   8         46.49         42.92         9.71 o
  -1  -8   8          5.38         -1.67         7.43 o
   0  -8   8         56.73         45.63         9.51 o
   1  -8   8         45.86         43.29        10.64 o
   2  -8   8        544.37        563.86        23.92 o
   3  -8   8         59.88         59.49        10.18 o
   4  -8   8          0.01          3.45         9.73 o
   5  -8   8         19.68         36.96        12.86 o
   6  -8   8         37.11         20.41        13.54 o
  -6  -7   8         23.01         24.01        13.35 o
  -5  -7   8         90.00         69.01        16.41 o
  -4  -7   8         25.69          4.06        13.26 o
  -3  -7   8         78.56         73.86        16.54 o
  -2  -7   8          2.99          6.40         7.02 o
  -1  -7   8         30.45         23.36         7.78 o
   0  -7   8         57.52         45.83        10.66 o
   1  -7   8        141.40        138.31        13.09 o
   2  -7   8          0.02         -2.03         6.73 o
   3  -7   8         75.43         90.10         9.77 o
   4  -7   8         14.24         13.72         7.32 o
   5  -7   8         65.87         47.68        13.23 o
   6  -7   8          0.64         -4.38         8.86 o
  -7  -6   8         13.60         11.00        13.24 o
  -6  -6   8          0.00          0.62         8.98 o
  -5  -6   8         71.62         67.18        11.17 o
  -4  -6   8         10.01         12.14         8.04 o
  -3  -6   8          6.44         -2.36         7.86 o
  -2  -6   8          1.38          0.31         6.32 o
  -1  -6   8          9.00          3.81         5.92 o
   0  -6   8          7.24          7.38         5.61 o
   1  -6   8        161.93        186.70        12.01 o
   2  -6   8        248.95        222.67        23.61 o
   3  -6   8         25.37         25.36         6.54 o
   4  -6   8        164.78        148.83        14.33 o
   5  -6   8         10.23         -2.46        12.31 o
   6  -6   8          0.20         -4.09         8.42 o
   7  -6   8         15.68         16.83         9.95 o
  -7  -5   8         31.42         33.27         9.61 o
  -6  -5   8         29.57         33.23        10.93 o
  -5  -5   8         16.98          8.08         8.26 o
  -4  -5   8         27.88         17.50         8.20 o
  -3  -5   8        141.45        140.31        18.84 o
  -2  -5   8          0.76          0.44         3.23 o
  -1  -5   8          3.45          5.54         3.14 o
   0  -5   8          0.27          6.24         3.82 o
   1  -5   8        129.92        125.40         9.38 o
   2  -5   8        137.18        153.01        10.25 o
   3  -5   8        143.09        126.09         9.80 o
   4  -5   8         85.01        100.63         9.20 o
   5  -5   8          4.99         11.66         8.58 o
   6  -5   8         66.95         68.61        13.90 o
   7  -5   8          1.98         12.18         9.15 o
  -8  -4   8         63.00         47.38        10.33 o
  -7  -4   8         14.79         17.06         8.07 o
  -6  -4   8         96.76         95.48        10.96 o
  -5  -4   8         85.36         71.22         9.65 o
  -4  -4   8        195.41        231.62        14.41 o
  -3  -4   8         10.51         13.37         4.76 o
  -2  -4   8        265.13        263.43        10.20 o
  -1  -4   8          0.52          0.20         2.41 o
   0  -4   8         14.58         13.03         3.87 o
   1  -4   8          1.27         -3.16         3.16 o
   2  -4   8          9.66         10.11         4.25 o
   3  -4   8         47.44         64.40         5.98 o
   4  -4   8         95.17         82.90         6.90 o
   5  -4   8        368.92        380.32        14.61 o
   6  -4   8        246.79        214.41        21.15 o
   7  -4   8        141.86        136.52        15.58 o
   8  -4   8          3.13          3.22         8.60 o
  -8  -3   8          0.12         -7.98         9.42 o
  -7  -3   8         23.87         17.52         7.78 o
  -6  -3   8          0.44          5.98         5.97 o
  -5  -3   8         70.81         61.08         9.19 o
  -4  -3   8        269.04        248.98        14.23 o
  -3  -3   8        218.40        241.56        14.92 o
  -2  -3   8          0.33          2.20         2.34 o
  -1  -3   8         91.02         99.36         5.40 o
   0  -3   8          8.03          8.96         2.82 o
   1  -3   8        745.93        775.72        15.16 o
   2  -3   8        148.01        147.40        11.15 o
   3  -3   8          5.11          4.59         2.17 o
   4  -3   8         43.51         30.26         4.08 o
   5  -3   8         31.27         37.04         8.00 o
   6  -3   8         81.21         89.55        22.78 o
   7  -3   8         21.42         24.88         9.32 o
   8  -3   8         91.85         93.56        13.64 o
  -8  -2   8         40.36         28.94         8.32 o
  -7  -2   8         12.38          5.85         6.68 o
  -6  -2   8         12.55         18.40         6.57 o
  -5  -2   8          9.47          2.13         5.22 o
  -4  -2   8         19.73         23.47         7.37 o
  -3  -2   8          3.54         -3.33         3.33 o
  -2  -2   8        395.96        423.61        11.31 o
  -1  -2   8         57.15         52.54         3.73 o
   0  -2   8        164.27        162.78         7.70 o
   1  -2   8         11.12          9.07         2.53 o
   2  -2   8        316.74        340.18         8.71 o
   3  -2   8         28.61         40.05         4.13 o
   4  -2   8         23.56         30.88         3.85 o
   5  -2   8        276.26        286.33        10.10 o
   6  -2   8         74.11         61.20        10.52 o
   7  -2   8        100.78         87.70        16.32 o
   8  -2   8          0.13         -5.88         7.55 o
  -8  -1   8          0.95         -0.46         7.56 o
  -7  -1   8          2.16         -5.23         5.23 o
  -6  -1   8          5.87          2.71         5.78 o
  -5  -1   8          8.72          1.14         4.72 o
  -4  -1   8          6.22          1.15         4.13 o
  -3  -1   8         45.59         53.26         5.88 o
  -2  -1   8         10.95          8.55         3.17 o
  -1  -1   8          0.15         -0.17         1.92 o
   0  -1   8         42.16         40.89         3.30 o
   1  -1   8        228.81        242.57         6.57 o
   2  -1   8        198.56        231.54         6.29 o
   3  -1   8        451.01        484.65        14.79 o
   4  -1   8         10.51          9.47         2.80 o
   5  -1   8         37.54         53.76         6.04 o
   6  -1   8       1250.28       1255.55        31.45 o
   7  -1   8        170.57        148.39        23.08 o
   8  -1   8        281.88        297.62        25.61 o
   9  -1   8          0.01          0.48         9.31 o
  -8   0   8          0.67         -1.11         6.60 o
  -7   0   8          1.40         -5.45         5.45 o
  -6   0   8        108.50        113.08        10.28 o
  -5   0   8          0.84          2.35         5.24 o
  -4   0   8        151.35        179.35        12.90 o
  -3   0   8         88.86         74.94         6.44 o
  -2   0   8         78.30         73.26         4.86 o
  -1   0   8         50.52         48.66         3.27 o
   0   0   8        655.75        643.46        14.41 o
   1   0   8        393.71        418.11         9.17 o
   2   0   8         56.36         49.08         5.09 o
   3   0   8        183.00        213.02         7.95 o
   4   0   8        246.70        236.09         8.65 o
   5   0   8         66.49         92.40         5.70 o
   6   0   8       1124.75       1074.67        25.78 o
   7   0   8        172.28        161.29        15.22 o
   8   0   8         64.94         70.24        11.85 o
   9   0   8          0.01          3.44        12.52 o
  -9   1   8          2.73          0.35        10.60 o
  -8   1   8        187.19        207.65        18.50 o
  -7   1   8         10.59          1.88         5.33 o
  -6   1   8        296.67        309.60        15.25 o
  -5   1   8        134.05        137.66         9.79 o
  -4   1   8        765.99        821.27        16.74 o
  -3   1   8        318.62        300.79         9.68 o
  -2   1   8         93.10         88.98         5.25 o
  -1   1   8        196.57        194.68         5.94 o
   0   1   8        626.04        594.26        11.80 o
   1   1   8         47.57         63.57         4.30 o
   2   1   8        615.62        678.35        33.86 o
   3   1   8        709.85        647.88        18.18 o
   4   1   8          0.01          0.12         1.67 o
   5   1   8         17.34         15.45         4.53 o
   6   1   8         72.09         55.54         8.19 o
   7   1   8         49.93         47.22        23.39 o
   8   1   8          0.01         -9.45        17.85 o
   9   1   8         58.87         78.04        13.58 o
  -9   2   8         35.82         49.28        11.57 o
  -8   2   8         55.82         51.74         8.15 o
  -7   2   8         52.07         50.62         7.78 o
  -6   2   8         10.39         13.10         5.29 o
  -5   2   8        305.25        314.30        16.52 o
  -4   2   8        188.77        178.77         8.76 o
  -3   2   8          9.02         13.76         3.52 o
  -2   2   8        106.16        104.55         5.82 o
  -1   2   8       4538.60       4439.14        57.34 o
   0   2   8        289.18        257.31         6.26 o
   1   2   8       2254.14       2318.58        65.06 o
   2   2   8          6.72          2.46         5.54 o
   3   2   8        348.96        361.10        17.85 o
   4   2   8         72.10         62.60         5.12 o
   5   2   8        242.86        275.21         9.29 o
   6   2   8         19.61         18.18         3.35 o
   7   2   8        149.10        140.67        13.84 o
   8   2   8         20.13         13.54         8.44 o
   9   2   8          4.60          4.13        10.20 o
  -9   3   8         17.18         15.70         9.47 o
  -8   3   8         32.29         21.77         6.97 o
  -7   3   8          1.59         -3.94         5.10 o
  -6   3   8        182.91        196.47        11.67 o
  -5   3   8        127.91        125.69         6.27 o
  -4   3   8         86.44         85.77         5.19 o
  -3   3   8       1465.00       1430.08        25.02 o
  -2   3   8         10.59         19.40         3.24 o
  -1   3   8       1088.24       1017.33        15.65 o
   0   3   8        495.80        491.05         9.76 o
   1   3   8        277.42        275.68        11.44 o
   3   3   8         51.54         40.34        10.77 o
   4   3   8          0.00         -1.58         2.80 o
   5   3   8        934.57        863.23        18.80 o
   6   3   8         12.69         15.26         3.90 o
   7   3   8        976.52        991.56        31.88 o
   8   3   8         78.50         55.10        10.90 o
   9   3   8        235.92        238.23        20.22 o
  -9   4   8         15.54         13.48        10.43 o
  -8   4   8         21.26         26.57         8.46 o
  -7   4   8          0.07          2.24         5.62 o
  -6   4   8          5.03          3.81         4.22 o
  -5   4   8          0.72          0.23         3.21 o
  -4   4   8          4.51          4.35         2.71 o
  -3   4   8        146.14        163.63         8.04 o
  -2   4   8        460.30        413.70         8.54 o
  -1   4   8         13.79         15.51         2.28 o
   0   4   8        247.21        306.59         7.80 o
   1   4   8       6354.28       6712.86       174.03 o
   2   4   8        495.59        522.73        25.85 o
   3   4   8        536.83        494.77        20.89 o
   4   4   8         61.71         68.88         3.82 o
   5   4   8          6.13         10.14         3.28 o
   6   4   8        108.22        103.58         6.24 o
   7   4   8        190.98        183.04        14.95 o
   8   4   8          1.63         -2.03         7.33 o
   9   4   8         10.15         10.66        14.12 o
  -8   5   8         57.88         42.23        11.19 o
  -7   5   8          4.16         -2.83         5.09 o
  -6   5   8          6.38          3.54         3.97 o
  -5   5   8        116.11        115.89         6.08 o
  -4   5   8        130.25        149.24         5.93 o
  -3   5   8          1.73          2.17         2.17 o
  -2   5   8        642.31        610.31        10.45 o
  -1   5   8        315.57        353.14         7.24 o
   0   5   8       1572.41       1665.79        24.70 o
   1   5   8         25.95         32.85         5.24 o
   2   5   8        147.29        177.35        10.75 o
   3   5   8       1276.15       1242.18        32.68 o
   4   5   8        187.32        200.68         6.94 o
   5   5   8        110.97        142.77         7.34 o
   6   5   8         11.06          9.47         3.43 o
   7   5   8        207.55        167.73        14.14 o
   8   5   8        113.26        125.11        20.86 o
   9   5   8          4.24          6.86         8.96 o
  -8   6   8         87.75        100.84        11.23 o
  -7   6   8          7.99          6.10         9.07 o
  -6   6   8         73.44         67.26         6.79 o
  -5   6   8        217.28        223.66         9.64 o
  -4   6   8         32.17         26.83         3.16 o
  -3   6   8          0.62          1.15         2.47 o
  -2   6   8          4.44          2.99         2.46 o
  -1   6   8        825.30        877.62        13.09 o
   0   6   8        154.34        160.71         5.06 o
   1   6   8       3472.14       3699.91        55.61 o
   2   6   8        159.96        202.59         6.02 o
   3   6   8        105.89        124.19         6.13 o
   4   6   8        538.46        545.86        11.93 o
   5   6   8          0.10          4.58         3.35 o
   6   6   8          1.05          0.41         3.05 o
   7   6   8        109.13         79.67        11.00 o
   8   6   8        116.77        123.23        13.85 o
   9   6   8          1.49          7.03         8.96 o
  -8   7   8          0.31         -1.19         8.84 o
  -7   7   8        213.31        259.53        15.16 o
  -6   7   8        160.00        175.18        10.51 o
  -5   7   8          2.13          2.10         3.53 o
  -4   7   8        338.57        352.52        11.04 o
  -3   7   8        263.70        285.56         9.27 o
  -2   7   8        293.06        301.40         9.60 o
  -1   7   8        157.79        175.24         6.44 o
   0   7   8          0.02          0.86         1.87 o
   1   7   8          0.68          2.06         1.74 o
   2   7   8       2049.14       2059.64        29.92 o
   3   7   8         11.11         11.54         2.20 o
   4   7   8        281.58        283.24        10.12 o
   5   7   8        473.31        479.01        13.86 o
   6   7   8          0.12         -3.46         3.46 o
   7   7   8          1.64          0.46         6.10 o
   8   7   8         60.24         62.16        10.12 o
   9   7   8          2.02          0.36         7.60 o
  -8   8   8         73.51         65.98        11.38 o
  -7   8   8        125.57        106.26        13.03 o
  -6   8   8         81.53         88.78         8.83 o
  -5   8   8         19.43         14.03         3.77 o
  -4   8   8         58.39         66.70         6.21 o
  -3   8   8        290.81        275.69        10.14 o
  -2   8   8         52.14         61.49         5.14 o
  -1   8   8         83.49         81.39         5.66 o
   0   8   8         97.46        109.18         4.26 o
   1   8   8         22.95         28.09         2.49 o
   2   8   8          0.33         -0.94         1.79 o
   3   8   8        336.80        348.72         9.60 o
   4   8   8        663.11        651.95        13.11 o
   5   8   8        137.79        132.43         7.41 o
   6   8   8          8.13         -1.90         4.15 o
   7   8   8        476.70        496.61        23.03 o
   8   8   8         15.12         10.96         7.52 o
   9   8   8          9.05          4.69         9.24 o
  -8   9   8          0.04        -10.13        10.13 o
  -7   9   8         73.17         69.63        11.38 o
  -6   9   8          1.50         -1.59         5.13 o
  -5   9   8        232.99        230.05        12.45 o
  -4   9   8          1.94         -1.56         3.81 o
  -3   9   8        106.00        112.06         6.50 o
  -2   9   8        517.38        551.53        13.63 o
  -1   9   8        133.89        146.02         6.16 o
   0   9   8        176.93        186.72         6.30 o
   1   9   8        531.33        525.17        11.13 o
   2   9   8        406.44        388.08        10.71 o
   3   9   8         69.43         51.05         4.45 o
   4   9   8        131.04        114.49         6.04 o
   5   9   8        455.43        449.38        12.94 o
   6   9   8         21.55         21.90         5.77 o
   7   9   8          0.19          4.91         7.46 o
   8   9   8         47.32         55.90         9.72 o
   9   9   8          7.11          4.32         8.52 o
  -7  10   8          8.62         17.97         7.16 o
  -6  10   8         37.49         19.50         6.75 o
  -5  10   8        223.84        208.92        12.09 o
  -4  10   8        188.21        177.78        13.21 o
  -3  10   8        211.00        213.47         9.05 o
  -2  10   8         57.45         64.78         5.07 o
  -1  10   8          4.06          8.75         4.05 o
   0  10   8         67.50         70.64         4.42 o
   1  10   8        253.60        270.85         8.34 o
   2  10   8        468.08        496.84        10.61 o
   3  10   8         56.26         58.49         4.95 o
   4  10   8        261.59        253.87        10.07 o
   5  10   8        398.38        417.76        13.24 o
   6  10   8          2.98          1.34         7.13 o
   7  10   8        248.79        245.73        21.50 o
   8  10   8          6.06          5.57         7.37 o
   9  10   8          4.64         -8.00         8.00 o
  -7  11   8          8.50         12.33        10.31 o
  -6  11   8          0.95         -3.30         5.62 o
  -5  11   8         15.12          8.71         6.03 o
  -4  11   8         71.22         68.84        14.66 o
  -3  11   8        289.62        259.74         9.48 o
  -2  11   8         71.66         89.38         9.80 o
  -1  11   8         84.59         96.86         8.99 o
   0  11   8        240.25        263.34         8.67 o
   1  11   8         14.13          7.84         3.22 o
   2  11   8          4.95          3.20         3.15 o
   3  11   8        199.02        176.17         7.99 o
   4  11   8         99.99         94.02         6.11 o
   5  11   8       1315.28       1361.67        29.72 o
   6  11   8          2.98          3.38         5.42 o
   7  11   8          0.87         -3.96         6.55 o
   8  11   8         50.71         66.06        10.88 o
  -7  12   8         71.93         24.25        10.68 o
  -6  12   8         34.38         34.51        10.11 o
  -5  12   8        476.11        514.64        24.86 o
  -4  12   8         18.99          9.68         5.78 o
  -3  12   8         77.68         76.47         7.24 o
  -2  12   8         12.47         14.08         6.32 o
  -1  12   8          0.95         -0.39         3.52 o
   0  12   8        218.58        222.33        14.02 o
   1  12   8         18.00         21.42         4.03 o
   2  12   8        400.14        408.70        12.43 o
   3  12   8         10.01         10.42         4.36 o
   4  12   8        467.69        437.80        11.76 o
   5  12   8        309.32        320.93        14.06 o
   6  12   8          8.79         -0.95         6.43 o
   7  12   8         15.57         15.99         9.50 o
   8  12   8         43.60         51.42        16.53 o
  -6  13   8         95.11         86.44        15.31 o
  -5  13   8         38.72         40.11         9.02 o
  -4  13   8          8.04         -1.43         6.90 o
  -3  13   8        137.97        139.37        13.07 o
  -2  13   8         34.43         41.05         7.80 o
  -1  13   8         14.10          6.78         4.42 o
   0  13   8        170.00        169.43         9.47 o
   1  13   8         80.51         92.08         6.80 o
   2  13   8       1160.14       1179.48        24.87 o
   3  13   8        173.69        164.73        10.63 o
   4  13   8        466.60        456.33        15.36 o
   5  13   8         17.08         12.89         5.64 o
   6  13   8        135.27        120.70        12.79 o
   7  13   8         18.20         28.85         8.62 o
   8  13   8          4.92          2.53         8.36 o
  -6  14   8          4.74          9.64        11.13 o
  -5  14   8         22.16         16.60         8.45 o
  -4  14   8         50.08         45.28         9.52 o
  -3  14   8        105.57        100.45        12.35 o
  -2  14   8        169.78        164.55        14.05 o
  -1  14   8          4.37          3.86         6.45 o
   0  14   8         99.28        103.68        10.76 o
   1  14   8          0.82         -4.48         4.48 o
   2  14   8         11.62         12.47         6.05 o
   3  14   8        186.03        194.79        13.67 o
   4  14   8         17.82         25.08         7.43 o
   5  14   8         69.82         59.58         9.68 o
   6  14   8         19.95         20.94         9.87 o
   7  14   8         17.18          9.68         9.13 o
  -5  15   8         35.45         42.15        10.89 o
  -4  15   8          4.45         21.26         9.30 o
  -3  15   8         91.20         55.01        12.97 o
  -2  15   8         20.23         16.01         8.80 o
  -1  15   8          2.59         -3.20         7.15 o
   0  15   8        221.84        217.79        15.43 o
   1  15   8         72.78         63.26        17.59 o
   2  15   8         54.38         67.10         9.91 o
   3  15   8         14.23          7.98         7.06 o
   4  15   8         64.57         66.67         9.94 o
   5  15   8          1.57          7.20         8.37 o
   6  15   8         92.81         81.84        13.44 o
   7  15   8          0.40         18.16        11.08 o
  -4  16   8          0.71          2.03         8.62 o
  -3  16   8         78.18         55.51        10.57 o
  -2  16   8          9.90         11.24        12.88 o
  -1  16   8          6.77          5.24         9.68 o
   0  16   8        167.56        142.54        13.30 o
   1  16   8          0.81         10.52         7.52 o
   2  16   8         15.65         15.00         6.87 o
   3  16   8          1.04          5.77         6.58 o
   4  16   8         32.68         50.90        11.60 o
   5  16   8         12.29         20.93        10.31 o
   6  16   8         13.62         17.46        10.83 o
  -3  17   8          1.16         -5.64         9.10 o
  -2  17   8         25.51         25.64        10.66 o
  -1  17   8          4.02         -4.97         7.24 o
   0  17   8          1.76          1.55         7.61 o
   1  17   8          6.54         -0.63         7.41 o
   2  17   8         11.59         19.79         9.04 o
   3  17   8         11.44         22.37         7.53 o
   4  17   8         30.31         10.99        14.38 o
   5  17   8          4.61          0.56         9.44 o
  -2  18   8          4.91         -1.99         8.56 o
  -1  18   8          2.50          1.30         8.43 o
   0  18   8         61.65         61.75        14.48 o
   1  18   8         14.76          1.73         7.91 o
   2  18   8         20.87         14.93         9.22 o
   3  18   8         32.06         27.66         9.96 o
   4  18   8         44.97         31.31        11.15 o
  -2 -10   9          0.01        -12.16        12.16 o
  -1 -10   9         33.88         21.90        13.58 o
   0 -10   9          0.86          1.28        10.92 o
   1 -10   9         14.18         15.33        11.92 o
   2 -10   9          0.24         -6.00        10.42 o
  -4  -9   9          7.26         19.76        13.30 o
  -3  -9   9         20.66         11.06        16.00 o
  -2  -9   9         13.82         27.64        13.66 o
  -1  -9   9          1.38        -12.00        12.00 o
   0  -9   9          4.49         12.02        11.29 o
   1  -9   9         53.84         52.09        14.02 o
   2  -9   9          0.06          4.14        12.31 o
   3  -9   9          0.04          2.53         7.99 o
   4  -9   9         12.58         -4.76        10.66 o
  -5  -8   9         33.40         32.53        11.47 o
  -4  -8   9          4.87         -1.72         8.83 o
  -3  -8   9         21.48         12.45         9.44 o
  -2  -8   9         81.05         68.43        11.95 o
  -1  -8   9         22.73         28.25         9.27 o
   0  -8   9         23.58         -0.62        21.54 o
   1  -8   9        276.44        250.44        27.70 o
   2  -8   9          4.86          8.80         9.79 o
   3  -8   9          3.27          6.00         7.75 o
   4  -8   9         11.24          8.69        10.20 o
   5  -8   9          2.60         15.22        11.70 o
  -6  -7   9          0.71        -17.85        17.85 o
  -5  -7   9          0.12         17.01        10.76 o
  -4  -7   9         23.68         18.51        13.19 o
  -3  -7   9         38.88         23.37         9.51 o
  -2  -7   9          0.69          3.37         7.55 o
  -1  -7   9        464.73        507.66        26.94 o
   0  -7   9          3.02         -1.09         6.51 o
   1  -7   9        418.07        406.63        31.86 o
   2  -7   9         70.26         59.37        14.47 o
   3  -7   9         29.59         14.05        12.65 o
   4  -7   9         30.99         31.39        16.93 o
   5  -7   9         11.30         -0.51         9.44 o
   6  -7   9          0.61         -5.68         9.31 o
  -6  -6   9          3.59         17.51         9.80 o
  -5  -6   9         57.85         68.78        13.58 o
  -4  -6   9         19.92         -0.21         7.63 o
  -3  -6   9         43.36         34.64         9.85 o
  -2  -6   9          3.94          4.71        11.56 o
  -1  -6   9         87.14         85.88        11.38 o
   0  -6   9         14.15          4.37         7.20 o
   1  -6   9         95.71         92.39        11.59 o
   2  -6   9        152.36        161.63        13.85 o
   3  -6   9          6.22         -3.39         8.93 o
   4  -6   9         72.39         83.98        23.42 o
   5  -6   9          0.59         -0.72         9.29 o
   6  -6   9          1.44          4.57        10.02 o
  -7  -5   9         26.05         13.58        13.48 o
  -6  -5   9          2.11         -8.07        13.22 o
  -5  -5   9          4.22          5.33         8.41 o
  -4  -5   9          0.78         -6.43         6.43 o
  -3  -5   9         29.29         42.37         9.65 o
  -2  -5   9        184.01        183.77        15.90 o
  -1  -5   9          1.59         -3.84         3.84 o
   0  -5   9         22.50         22.27         4.96 o
   1  -5   9          1.10          1.94         5.66 o
   2  -5   9        102.18        105.42        10.82 o
   3  -5   9          0.84          2.02         5.56 o
   4  -5   9         18.89          8.46         6.53 o
   5  -5   9         10.06         -6.97         6.97 o
   6  -5   9         14.87          8.99        10.16 o
   7  -5   9          7.27         11.08         8.98 o
  -7  -4   9         35.90         50.73        12.97 o
  -6  -4   9        121.07        111.92        17.73 o
  -5  -4   9         55.78         59.70        11.28 o
  -4  -4   9          2.12          2.68         6.17 o
  -3  -4   9         10.42         16.83         6.12 o
  -2  -4   9          1.57         -2.65         2.65 o
  -1  -4   9        511.59        554.34        12.03 o
   0  -4   9         10.05         14.53         4.46 o
   1  -4   9         15.06         15.66         5.11 o
   2  -4   9          9.35          5.52         4.71 o
   3  -4   9         30.56         12.54         5.76 o
   4  -4   9        179.11        183.44        13.53 o
   5  -4   9        117.75        103.71        15.70 o
   6  -4   9         16.66         14.87        19.08 o
   7  -4   9         18.28         28.47         9.51 o
  -7  -3   9          5.56         11.29         8.52 o
  -6  -3   9         66.43         80.82        14.27 o
  -5  -3   9        133.16        144.16        18.98 o
  -4  -3   9         49.25         54.21         8.29 o
  -3  -3   9        401.60        459.51        22.07 o
  -2  -3   9         47.92         52.29         3.94 o
  -1  -3   9         36.30         36.74         3.63 o
   0  -3   9         33.60         35.44         3.90 o
   1  -3   9         75.65         76.36         6.74 o
   2  -3   9          0.16         -1.34         2.05 o
   3  -3   9          0.10         -0.97         2.14 o
   4  -3   9         24.87         36.91         7.73 o
   5  -3   9          0.02         -1.81         5.07 o
   6  -3   9         12.92         -0.69         8.93 o
   7  -3   9         10.57         -1.48         7.57 o
   8  -3   9          1.07          1.57        10.51 o
  -8  -2   9          1.03         -6.69         6.69 o
  -7  -2   9         26.27         26.74         8.13 o
  -6  -2   9          7.94          2.90         5.99 o
  -5  -2   9         35.29         40.64         7.92 o
  -4  -2   9          2.20          6.61         5.49 o
  -3  -2   9        102.72        105.73         9.12 o
  -2  -2   9        370.19        394.66        11.27 o
  -1  -2   9        121.93        135.62         5.99 o
   0  -2   9         47.96         48.37         4.11 o
   1  -2   9         33.16         42.49         3.84 o
   2  -2   9          0.94          6.18         2.70 o
   3  -2   9         17.59         14.60         3.42 o
   4  -2   9        149.81        159.02         7.62 o
   5  -2   9        136.51        115.03        10.86 o
   6  -2   9        311.82        282.65        38.33 o
   7  -2   9         50.83         41.96         9.99 o
   8  -2   9          1.52         -6.85         6.85 o
  -8  -1   9          3.70         -1.42         6.88 o
  -7  -1   9          0.00         -5.93         5.93 o
  -6  -1   9          1.01         -5.28         5.28 o
  -5  -1   9          0.25         -6.37         6.37 o
  -4  -1   9         30.43         32.41         7.94 o
  -3  -1   9         13.17         14.61         5.52 o
  -2  -1   9          4.67         -0.33         3.07 o
  -1  -1   9         40.25         40.85         3.59 o
   0  -1   9         43.09         51.06         4.12 o
   1  -1   9        647.59        664.25        14.54 o
   2  -1   9        185.28        203.44         7.03 o
   3  -1   9          3.48          4.98         2.88 o
   4  -1   9         66.01         66.95         9.34 o
   5  -1   9        568.88        549.05        14.30 o
   6  -1   9         63.32         96.25        12.02 o
   7  -1   9         22.69         12.11         8.22 o
   8  -1   9         24.27         23.19         9.78 o
  -8   0   9          0.37         -7.10         7.35 o
  -7   0   9          1.14         -3.16         6.01 o
  -6   0   9         32.85         40.96         8.65 o
  -5   0   9        124.34        118.64        11.06 o
  -4   0   9         58.59         56.78         6.57 o
  -3   0   9        264.93        258.79        11.65 o
  -2   0   9         39.00         47.31         4.92 o
  -1   0   9         12.20          8.02         2.49 o
   0   0   9        700.15        720.20        14.00 o
   1   0   9         13.93         13.83         2.48 o
   2   0   9         72.21         88.18         5.52 o
   3   0   9        222.31        215.91         8.57 o
   4   0   9        790.31        759.93        18.51 o
   5   0   9        965.55        900.60        18.77 o
   6   0   9         19.38         18.42         7.80 o
   7   0   9         66.77         64.54        13.47 o
   8   0   9          8.63         15.92         8.51 o
   9   0   9          3.20          9.33        13.71 o
  -8   1   9          1.53          8.35         7.09 o
  -7   1   9          4.14          8.29         6.28 o
  -6   1   9        209.24        211.00        12.52 o
  -5   1   9        485.14        492.04        17.00 o
  -4   1   9          0.15         -3.77         3.77 o
  -3   1   9          9.64         11.17         3.62 o
  -2   1   9        200.68        205.63         8.01 o
  -1   1   9          5.33          7.75         2.15 o
   0   1   9        133.00        141.51         6.21 o
   1   1   9        110.69        120.51         4.71 o
   2   1   9        198.31        167.06        12.62 o
   3   1   9        198.85        178.22        16.93 o
   4   1   9        444.01        431.36        10.57 o
   5   1   9         40.92         35.12         4.45 o
   6   1   9          2.50         -4.70         4.70 o
   7   1   9          0.78         -9.35         9.35 o
   8   1   9         45.49         45.03        15.41 o
   9   1   9         17.41          9.19         9.08 o
  -8   2   9         71.18         86.52        10.20 o
  -7   2   9          4.08         -0.05         5.69 o
  -6   2   9          4.39          9.26         5.51 o
  -5   2   9        121.70        134.87         9.71 o
  -4   2   9        124.42        140.20        11.29 o
  -3   2   9         38.36         52.67         5.02 o
  -2   2   9          2.28          3.58         2.94 o
  -1   2   9         11.29         10.76         2.18 o
   0   2   9        466.35        426.93         9.28 o
   1   2   9         66.25         78.33         9.11 o
   2   2   9        140.16        145.40        11.66 o
   3   2   9         18.54         16.68         7.39 o
   4   2   9        180.21        167.31        11.72 o
   5   2   9          9.55          2.96         2.64 o
   6   2   9          5.58          9.84         4.35 o
   7   2   9         29.92         26.68         8.49 o
   8   2   9          4.55          3.83         7.40 o
   9   2   9        194.55        212.57        22.59 o
  -8   3   9          1.80          2.26         7.52 o
  -7   3   9          1.68          2.43         6.09 o
  -6   3   9        201.07        210.25        15.11 o
  -5   3   9        581.72        590.54        13.46 o
  -4   3   9        154.82        136.27         8.16 o
  -3   3   9        401.87        418.74         9.77 o
  -2   3   9         42.58         34.02         3.22 o
  -1   3   9       1493.00       1473.19        21.52 o
   0   3   9       2302.93       2233.56        34.83 o
   1   3   9        477.96        539.49        17.61 o
   2   3   9        421.41        392.73        24.62 o
   3   3   9          1.41          5.33         4.02 o
   4   3   9          8.76          2.53         6.08 o
   5   3   9         31.83         27.53         4.06 o
   6   3   9        949.61        932.07        23.42 o
   7   3   9          3.50         -0.55         6.76 o
   8   3   9         33.62         46.29        10.12 o
   9   3   9          8.57         15.31         9.20 o
  -8   4   9          5.61         -2.83         7.15 o
  -7   4   9          0.16          1.22         5.31 o
  -6   4   9         65.48         70.57         7.14 o
  -5   4   9        233.33        232.83         9.47 o
  -4   4   9         49.41         47.31         4.74 o
  -3   4   9         22.64         28.15         3.28 o
  -2   4   9         13.23          9.00         2.38 o
  -1   4   9        686.77        712.47        13.25 o
   0   4   9        167.40        150.89         5.38 o
   1   4   9        547.42        573.46        22.77 o
   3   4   9         33.94         30.23         7.80 o
   4   4   9         62.71         65.72        10.66 o
   5   4   9        152.18        125.56        11.11 o
   6   4   9        401.01        386.14        13.01 o
   7   4   9         38.94         29.97         8.30 o
   8   4   9        248.47        262.06        18.96 o
   9   4   9         57.67         49.66        11.84 o
  -8   5   9          3.66          2.28         7.17 o
  -7   5   9         12.14          8.35         7.69 o
  -6   5   9         23.79         13.04         5.83 o
  -5   5   9         12.66          8.80         3.29 o
  -4   5   9        144.27        116.35         6.93 o
  -3   5   9        782.47        799.49        15.38 o
  -2   5   9         30.54         30.98         2.84 o
  -1   5   9        426.60        427.57         8.69 o
   0   5   9        139.72        149.68         5.89 o
   1   5   9        398.15        470.61        17.49 o
   2   5   9        158.35        175.12        10.88 o
   3   5   9         77.12         78.09         8.12 o
   4   5   9        110.35         96.38        16.00 o
   5   5   9        255.33        253.98        26.05 o
   6   5   9         34.32         29.30         4.15 o
   7   5   9        234.26        253.30        17.54 o
   8   5   9         21.70         13.57         8.41 o
   9   5   9         25.01         31.40        10.49 o
  -8   6   9         49.96         57.39        10.75 o
  -7   6   9        129.63        155.96        16.04 o
  -6   6   9         56.17         58.77         6.64 o
  -5   6   9         59.39         56.94         5.55 o
  -4   6   9         23.82         14.60         4.55 o
  -3   6   9          5.74          3.05         2.15 o
  -2   6   9        317.32        340.01         7.64 o
  -1   6   9        273.80        238.80         8.17 o
   0   6   9        125.69        141.97         4.86 o
   1   6   9        468.94        484.03        11.59 o
   2   6   9         31.50         19.97         4.89 o
   3   6   9         59.97         60.32         9.00 o
   4   6   9        154.15        140.98         6.39 o
   5   6   9        328.38        334.66        14.39 o
   6   6   9          1.81         -0.32         3.30 o
   7   6   9        198.49        223.08        17.21 o
   8   6   9        294.36        327.30        29.64 o
   9   6   9          0.07         -0.51         8.68 o
  -8   7   9         11.63         13.20         7.97 o
  -7   7   9         22.62         38.80         8.04 o
  -6   7   9          0.71          1.62         5.70 o
  -5   7   9          2.81          9.34         5.35 o
  -4   7   9         15.86         16.21         4.04 o
  -3   7   9         73.70         74.30         6.60 o
  -2   7   9        200.93        194.98         7.53 o
  -1   7   9        312.37        379.42         9.13 o
   0   7   9        343.66        339.67         7.37 o
   1   7   9        281.41        347.14        10.87 o
   2   7   9        283.02        288.23         9.75 o
   3   7   9        296.85        303.85         6.98 o
   4   7   9        222.53        204.93         8.13 o
   5   7   9        102.75        122.45         6.92 o
   6   7   9        220.69        206.70        10.81 o
   7   7   9        409.75        444.56        28.79 o
   8   7   9         44.76         36.24         8.64 o
   9   7   9         17.98         27.68         9.69 o
  -8   8   9          0.00          8.72         9.68 o
  -7   8   9        255.95        248.51        25.99 o
  -6   8   9         56.06         57.36         7.93 o
  -5   8   9         30.72         28.14         6.08 o
  -4   8   9          4.68         -1.14         4.53 o
  -3   8   9          1.54         -1.88         3.14 o
  -2   8   9        163.10        151.23         6.79 o
  -1   8   9         31.39         29.19         3.49 o
   0   8   9        108.16        117.68         4.84 o
   1   8   9          2.25          2.74         1.97 o
   2   8   9         52.98         61.86         4.04 o
   3   8   9         48.94         61.53         3.91 o
   4   8   9         47.18         47.14         4.27 o
   5   8   9          1.66         -3.02         3.02 o
   6   8   9        414.97        396.66        18.94 o
   7   8   9          0.00          4.46         6.31 o
   8   8   9         48.72         35.09         8.71 o
   9   8   9         21.34         18.46         8.80 o
  -8   9   9          0.63         -0.14        10.66 o
  -7   9   9          2.80         -2.37         6.64 o
  -6   9   9         31.05         23.59         6.98 o
  -5   9   9         10.60          8.16         5.49 o
  -4   9   9         11.14         13.87         5.23 o
  -3   9   9          0.03          4.35         3.59 o
  -2   9   9         33.37         36.20         5.28 o
  -1   9   9        301.95        328.38         9.44 o
   0   9   9       1096.12       1094.54        18.31 o
   1   9   9        564.12        581.31        11.48 o
   2   9   9        116.68        128.01         5.61 o
   3   9   9        155.76        151.61         9.27 o
   4   9   9         25.64         25.55         3.93 o
   5   9   9         22.45         24.65         4.59 o
   6   9   9          2.05          2.86         6.01 o
   7   9   9          4.69         16.30         7.11 o
   8   9   9          2.17          8.76         7.53 o
   9   9   9         79.33         87.29        12.71 o
  -7  10   9         23.80         19.58         7.24 o
  -6  10   9         30.01         23.23         6.96 o
  -5  10   9          0.25          4.60         4.95 o
  -4  10   9         35.49         26.98         5.09 o
  -3  10   9        330.76        329.58        15.27 o
  -2  10   9         68.56         69.40         5.51 o
  -1  10   9         55.98         67.06         4.55 o
   0  10   9         87.30         87.36         5.39 o
   1  10   9        192.86        198.18         8.69 o
   2  10   9         34.60         25.48         3.78 o
   3  10   9        799.37        820.98        16.69 o
   4  10   9        588.00        593.95        14.08 o
   5  10   9        680.42        680.21        17.99 o
   6  10   9         13.62         23.04         6.80 o
   7  10   9         94.19         92.88        10.64 o
   8  10   9         10.84          4.75         7.40 o
   9  10   9        213.91        275.13        28.42 o
  -7  11   9         13.64          1.95         7.83 o
  -6  11   9          8.42          3.61         6.57 o
  -5  11   9         70.27         83.65         9.34 o
  -4  11   9          0.06          0.83         4.62 o
  -3  11   9         28.09         18.03         4.91 o
  -2  11   9        183.40        190.05         8.10 o
  -1  11   9        180.88        189.13        10.77 o
   0  11   9       1185.74       1218.00        21.06 o
   1  11   9        149.28        157.76         8.41 o
   2  11   9          1.28         -1.31         2.97 o
   3  11   9        177.60        163.94         8.79 o
   4  11   9       1756.51       1755.40        28.72 o
   5  11   9        195.24        199.49        11.09 o
   6  11   9         15.91         15.08         6.69 o
   7  11   9          1.51         -6.15         6.15 o
   8  11   9         28.28         26.69        11.46 o
  -7  12   9         14.94         11.18        12.07 o
  -6  12   9         97.82        101.56        17.95 o
  -5  12   9         41.04         39.67         7.90 o
  -4  12   9          0.10         -4.17         6.20 o
  -3  12   9          0.02         -0.53         5.55 o
  -2  12   9        137.65        120.61        10.79 o
  -1  12   9         62.75         65.13        10.43 o
   0  12   9        141.67        154.74         7.48 o
   1  12   9        206.65        219.84         8.80 o
   2  12   9         17.13         28.35         4.57 o
   3  12   9        679.83        657.23        15.17 o
   4  12   9          5.32          3.69         4.53 o
   5  12   9         16.92         13.56         5.47 o
   6  12   9         12.16          7.17         6.41 o
   7  12   9         56.87         43.11         9.11 o
   8  12   9         14.03          5.84         8.05 o
  -6  13   9         84.98        121.23        19.72 o
  -5  13   9          0.73          2.60         7.76 o
  -4  13   9        110.65        115.28        12.35 o
  -3  13   9          0.12         -5.16         6.52 o
  -2  13   9          3.98          0.10         5.84 o
  -1  13   9        251.74        276.93        16.09 o
   0  13   9         23.23         25.53         6.38 o
   1  13   9       1630.97       1662.81        29.09 o
   2  13   9        126.32        118.61         8.41 o
   3  13   9        519.51        505.02        18.19 o
   4  13   9        550.76        540.08        17.64 o
   5  13   9         44.71         53.16         8.06 o
   6  13   9         26.64         14.34         8.21 o
   7  13   9          6.10          1.49         7.25 o
   8  13   9          0.51         -7.57         7.57 o
  -6  14   9         11.48         18.77        12.70 o
  -5  14   9         18.06         17.11         8.36 o
  -4  14   9          0.05         -4.88         7.75 o
  -3  14   9         58.41         51.03         8.99 o
  -2  14   9        422.89        428.18        21.81 o
  -1  14   9         39.77         33.38         8.02 o
   0  14   9        433.61        431.68        30.79 o
   1  14   9       1657.91       1695.75        35.93 o
   2  14   9         22.07         39.16         7.00 o
   3  14   9        599.79        606.63        20.78 o
   4  14   9         14.41         11.18         6.88 o
   5  14   9          1.96         -2.99         7.14 o
   6  14   9          2.95         -7.25         7.61 o
   7  14   9         39.53         16.66        10.52 o
  -5  15   9         22.78         23.94         9.74 o
  -4  15   9         19.62         19.95        16.08 o
  -3  15   9         33.56         16.80         8.73 o
  -2  15   9          0.00          3.18         7.46 o
  -1  15   9         86.91         91.33        10.81 o
   0  15   9         20.26         21.25         8.22 o
   1  15   9          0.07         -3.07         4.89 o
   2  15   9        101.13        103.22        10.04 o
   3  15   9          2.36          4.59         5.77 o
   4  15   9         18.00         12.24         8.71 o
   5  15   9          0.19         -2.63         7.92 o
   6  15   9          5.02          1.68         8.93 o
   7  15   9         50.16         40.20        11.90 o
  -4  16   9          1.72          0.53         8.83 o
  -3  16   9         46.96         48.37        10.22 o
  -2  16   9        114.96        127.06        13.47 o
  -1  16   9         17.78          5.80         7.80 o
   0  16   9         37.27         43.95         9.95 o
   1  16   9          4.67         -1.88         6.81 o
   2  16   9        154.42        143.05        11.54 o
   3  16   9         28.66         35.01         8.68 o
   4  16   9         10.91         10.03         8.35 o
   5  16   9          0.09          1.75         8.95 o
   6  16   9         18.44         26.19        11.48 o
  -3  17   9         81.61         49.95        10.98 o
  -2  17   9          1.38          1.90         8.60 o
  -1  17   9         15.10          5.00         7.91 o
   0  17   9         66.92         73.12        11.36 o
   1  17   9         21.80         16.04         8.21 o
   2  17   9          3.65          5.51         6.54 o
   3  17   9         55.10         64.10        10.62 o
   4  17   9          6.00         -2.42         8.72 o
   5  17   9         13.29          7.63         9.51 o
  -2  18   9          4.08          1.42         9.04 o
  -1  18   9         30.60         19.51         9.75 o
   0  18   9          3.12          9.84         8.82 o
   1  18   9          9.26          5.82         9.76 o
   2  18   9         12.09         16.37        10.83 o
   3  18   9          5.49          4.14         8.92 o
   4  18   9          9.03          5.56        10.61 o
  -2  -9  10          2.88         -2.24        12.27 o
  -1  -9  10         11.71          4.20        18.47 o
   0  -9  10         61.07         45.58        14.97 o
   1  -9  10          0.06         -2.91        10.65 o
   2  -9  10          0.82         -9.90         9.90 o
  -4  -8  10          8.01         12.70        13.04 o
  -3  -8  10          0.94          4.55        12.31 o
  -2  -8  10          5.84         -2.15        19.39 o
  -1  -8  10          4.28         -4.73        10.06 o
   0  -8  10         58.98         59.45        14.54 o
   1  -8  10         77.78         84.57        14.46 o
   2  -8  10          0.01         -9.35         9.35 o
   3  -8  10          2.12         14.28         9.40 o
   4  -8  10          0.60         12.13        10.78 o
  -5  -7  10         40.69         52.08        15.07 o
  -4  -7  10          0.29         -7.32        11.09 o
  -3  -7  10          0.14          1.95        10.78 o
  -2  -7  10         31.26         30.81        12.40 o
  -1  -7  10        107.68        128.89        18.72 o
   0  -7  10        240.47        268.97        29.85 o
   1  -7  10         70.89         95.66        31.70 o
   2  -7  10         21.78          8.88        29.24 o
   3  -7  10         54.63         54.32        20.42 o
   4  -7  10          0.00         11.77        11.09 o
   5  -7  10          0.49        -11.08        11.08 o
  -5  -6  10          0.16         10.01        11.64 o
  -4  -6  10          7.12         -8.50        13.03 o
  -3  -6  10         74.57         60.13        10.87 o
  -2  -6  10         34.14         32.64         9.72 o
  -1  -6  10         25.04         26.69         8.42 o
   0  -6  10         23.04         37.28         9.54 o
   1  -6  10        150.17        111.86        15.38 o
   2  -6  10        120.92        128.74        15.88 o
   3  -6  10          7.26         -3.43         8.28 o
   4  -6  10         27.04         26.03         9.90 o
   5  -6  10         18.21         21.34        11.24 o
   6  -6  10          4.97         -4.13        10.16 o
  -6  -5  10         54.27         75.70        14.33 o
  -5  -5  10          1.40         -3.17         8.07 o
  -4  -5  10          6.25          9.69         8.43 o
  -3  -5  10         23.27         10.76         9.65 o
  -2  -5  10         42.39         22.90         8.58 o
  -1  -5  10         43.00         45.28         9.40 o
   0  -5  10         21.01          2.46         8.42 o
   1  -5  10        176.07        159.39        13.44 o
   2  -5  10         31.62         37.33         9.98 o
   3  -5  10         50.35         43.77        10.60 o
   4  -5  10         25.10         22.14         9.14 o
   5  -5  10          6.66          8.34         9.46 o
   6  -5  10         36.82         36.51        11.68 o
  -6  -4  10         26.91         46.25        12.28 o
  -5  -4  10         11.45          5.04         7.19 o
  -4  -4  10          9.66          6.14         6.92 o
  -3  -4  10         19.40         18.62         7.24 o
  -2  -4  10          0.35         -4.66         4.66 o
  -1  -4  10         50.06         47.29         6.29 o
   0  -4  10         57.34         61.43         7.12 o
   1  -4  10         82.94         73.60         9.30 o
   2  -4  10        124.53        108.11        10.59 o
   3  -4  10          1.96         -4.63         9.23 o
   4  -4  10         31.66         22.77         7.26 o
   5  -4  10         32.96         24.80        10.77 o
   6  -4  10         39.05         51.83        12.52 o
   7  -4  10          3.37         13.17         8.57 o
  -7  -3  10         40.00         57.04        11.46 o
  -6  -3  10         23.63         30.82         9.37 o
  -5  -3  10          8.03         16.23         7.53 o
  -4  -3  10          9.84          0.50         6.31 o
  -3  -3  10        145.10        132.14        10.96 o
  -2  -3  10          5.17         -2.54         3.58 o
  -1  -3  10        127.22        127.68         9.82 o
   0  -3  10         32.07         36.17         4.23 o
   1  -3  10         30.45         25.88         3.81 o
   2  -3  10          1.74          1.09         2.45 o
   3  -3  10          2.10         -2.39         3.11 o
   4  -3  10        480.65        404.12        22.56 o
   5  -3  10          0.01         -1.46         6.55 o
   6  -3  10        123.94        112.61        15.38 o
   7  -3  10          6.78          3.12         8.36 o
  -7  -2  10          0.03         -0.53         8.07 o
  -6  -2  10          0.27          1.95         6.67 o
  -5  -2  10          2.40         -0.88         6.39 o
  -4  -2  10         10.71         15.12         6.46 o
  -3  -2  10         20.18         23.67         6.49 o
  -2  -2  10         69.62         55.76         7.02 o
  -1  -2  10         19.29         19.77         3.20 o
   0  -2  10         16.52         14.63         3.17 o
   1  -2  10        124.23        148.16         6.87 o
   2  -2  10         10.27         10.92         3.14 o
   3  -2  10         53.43         60.71         5.22 o
   4  -2  10         43.90         41.82         7.66 o
   5  -2  10         38.38         55.49         8.01 o
   6  -2  10        409.53        328.14        21.71 o
   7  -2  10          5.98          3.52         7.86 o
   8  -2  10          0.08         -3.99         8.07 o
  -7  -1  10         14.90          8.91         8.97 o
  -6  -1  10          8.41         19.48         7.96 o
  -5  -1  10         52.11         40.36         8.69 o
  -4  -1  10          0.04         -3.50         5.25 o
  -3  -1  10         71.36         67.90         7.04 o
  -2  -1  10        295.00        307.87        11.63 o
  -1  -1  10         51.68         43.29         3.73 o
   0  -1  10          5.78          2.47         2.62 o
   1  -1  10         67.42         63.23         4.93 o
   2  -1  10         28.56         23.58         3.38 o
   3  -1  10         22.36         22.23         4.47 o
   4  -1  10        766.32        735.77        17.97 o
   5  -1  10       1117.92       1108.83        44.06 o
   6  -1  10         69.93        100.46        12.16 o
   7  -1  10          3.76         -0.25         7.01 o
   8  -1  10          3.22         -1.07         7.57 o
  -8   0  10          7.49         -0.50         7.38 o
  -7   0  10          2.48         -1.83         6.05 o
  -6   0  10         36.84         24.61        11.55 o
  -5   0  10         20.88         21.28         7.02 o
  -4   0  10         26.63         19.87         5.21 o
  -3   0  10        164.34        162.55        13.85 o
  -2   0  10        341.46        354.95        11.87 o
  -1   0  10        164.19        180.68         7.13 o
   0   0  10          1.10         -0.46         3.09 o
   1   0  10          2.46          3.83         2.11 o
   2   0  10         81.76         89.07         4.60 o
   3   0  10        309.17        303.66         8.56 o
   4   0  10        376.51        362.88        11.92 o
   5   0  10         22.77         31.77         7.45 o
   6   0  10         55.56         77.48        10.40 o
   7   0  10          1.54          2.62         9.18 o
   8   0  10          6.94          1.76        11.29 o
  -8   1  10         47.72         43.71         9.53 o
  -7   1  10         15.59         14.00         6.98 o
  -6   1  10        110.71        102.66        12.17 o
  -5   1  10         62.80         65.39         9.16 o
  -4   1  10        153.25        167.87        10.31 o
  -3   1  10         39.97         24.92         4.83 o
  -2   1  10         20.27         18.04         4.15 o
  -1   1  10       2839.98       2869.85        41.81 o
   0   1  10          0.14         -1.90         2.62 o
   1   1  10        119.33        131.89         6.54 o
   2   1  10         86.54        116.33        13.54 o
   3   1  10          9.15         10.96         6.15 o
   4   1  10         29.62         17.53         6.94 o
   5   1  10        186.45        162.46        12.16 o
   6   1  10        156.62        177.95        14.22 o
   7   1  10         20.37         23.76        16.93 o
   8   1  10         12.23          1.76        11.96 o
  -8   2  10          5.60         -7.03         8.96 o
  -7   2  10          0.01          0.38         6.36 o
  -6   2  10         20.05         13.43         6.98 o
  -5   2  10          2.61          0.48         5.78 o
  -4   2  10         79.79         90.89         8.78 o
  -3   2  10         59.95         65.83         6.34 o
  -2   2  10       1495.93       1547.31        27.52 o
  -1   2  10         97.84         92.35         5.13 o
   0   2  10          3.26          4.64         1.85 o
   1   2  10        133.14        129.24        11.96 o
   2   2  10        249.26        271.41        15.23 o
   3   2  10        201.91        191.04        15.07 o
   4   2  10        154.29        173.35        18.77 o
   5   2  10         28.71         22.97         5.04 o
   6   2  10         63.94         63.63         8.15 o
   7   2  10          1.15         -5.82         5.82 o
   8   2  10         22.88         19.47         8.14 o
   9   2  10          1.82          4.42         8.95 o
  -8   3  10          2.34         -8.21         8.21 o
  -7   3  10         42.89         27.46         7.50 o
  -6   3  10        272.14        280.37        14.35 o
  -5   3  10         52.47         56.57         8.72 o
  -4   3  10        323.77        284.61        11.09 o
  -3   3  10         24.83         24.65         4.14 o
  -2   3  10         89.26         98.05         5.03 o
  -1   3  10        321.53        327.50         8.94 o
   0   3  10        588.37        622.22        12.28 o
   1   3  10         19.67         13.56         4.51 o
   2   3  10         41.95         41.58        10.46 o
   3   3  10         51.09         58.28         8.91 o
   4   3  10          3.53         -1.56         4.70 o
   5   3  10         76.63         79.57         9.31 o
   6   3  10          7.80         -1.63         6.55 o
   7   3  10        105.11        105.43        16.93 o
   8   3  10          0.05          1.36         7.42 o
   9   3  10         15.37         -4.18         9.11 o
  -8   4  10          9.43         -2.51         8.16 o
  -7   4  10          2.14         -3.32         6.69 o
  -6   4  10         49.64         56.38         7.78 o
  -5   4  10         84.90         87.43         8.01 o
  -4   4  10         18.99         18.91         3.44 o
  -3   4  10          3.26          3.55         2.17 o
  -2   4  10        195.47        198.88         9.05 o
  -1   4  10         87.62         87.72         5.01 o
   0   4  10       1397.38       1394.94        23.30 o
   1   4  10         13.54          8.10         4.49 o
   2   4  10         34.75         24.95         6.92 o
   3   4  10         39.09         54.97         7.14 o
   4   4  10          1.38         -5.43         5.43 o
   5   4  10       1002.42       1058.16        41.35 o
   6   4  10         26.39         39.08         5.92 o
   7   4  10         77.93         62.30         9.73 o
   8   4  10          0.16         -2.22         8.07 o
   9   4  10          0.01          6.81        12.20 o
  -8   5  10          8.62         -5.60         8.65 o
  -7   5  10          1.79          3.89         7.76 o
  -6   5  10         28.57         29.98         9.87 o
  -5   5  10        254.13        297.61        19.65 o
  -4   5  10        146.79        146.09         7.14 o
  -3   5  10        303.95        296.92         8.00 o
  -2   5  10        485.63        513.80         9.79 o
  -1   5  10        397.28        416.82        11.37 o
   0   5  10          0.01         -1.71         1.71 o
   1   5  10         17.54         32.53         7.53 o
   2   5  10         55.80         66.37         7.69 o
   3   5  10        307.72        302.07        26.08 o
   4   5  10        865.08        967.44        36.53 o
   5   5  10         12.26         -0.88         7.97 o
   6   5  10        156.98        184.11        13.12 o
   7   5  10         70.29         72.61        10.17 o
   8   5  10         15.71          7.18         7.36 o
   9   5  10         80.00         97.15        13.75 o
  -8   6  10          0.82         -3.13         9.36 o
  -7   6  10        141.30        128.41        13.24 o
  -6   6  10         16.82         29.39         7.85 o
  -5   6  10         50.69         48.19         8.22 o
  -4   6  10        289.57        262.85         8.58 o
  -3   6  10        174.86        177.31         6.90 o
  -2   6  10          2.04          2.32         2.10 o
  -1   6  10         36.31         41.72         3.68 o
   0   6  10        432.08        431.36        10.82 o
   1   6  10        117.41        125.78        13.83 o
   2   6  10        565.52        584.01        17.02 o
   3   6  10        930.72        992.67        28.77 o
   4   6  10          6.09         16.79         6.57 o
   5   6  10         37.05         24.24         5.44 o
   6   6  10         31.75         30.06         7.06 o
   7   6  10        230.90        263.79        18.49 o
   8   6  10        103.96        109.62        14.81 o
   9   6  10          9.81          3.63         8.73 o
  -8   7  10         39.83         31.98         9.83 o
  -7   7  10        125.56        138.13        12.25 o
  -6   7  10          6.65          3.08         7.11 o
  -5   7  10          0.00         -3.36         5.98 o
  -4   7  10          2.67         -1.91         3.41 o
  -3   7  10        233.61        245.75        13.40 o
  -2   7  10          1.65         -0.58         3.05 o
  -1   7  10         97.59        102.27         4.62 o
   0   7  10         30.00         38.68         2.98 o
   1   7  10         19.10         14.46         2.68 o
   2   7  10        960.86        984.40        27.31 o
   3   7  10        362.12        341.12        15.39 o
   4   7  10          0.53         -0.49         5.31 o
   5   7  10        287.94        277.61        13.76 o
   6   7  10         34.27         36.87         6.68 o
   7   7  10         19.49         29.67         7.44 o
   8   7  10         35.29         30.30         9.09 o
   9   7  10          0.33         -6.66         6.84 o
  -8   8  10          3.65         -1.42         9.87 o
  -7   8  10          1.16          4.08         6.58 o
  -6   8  10          4.79         -2.41         5.79 o
  -5   8  10          2.62         11.23         6.78 o
  -4   8  10        299.98        318.41        15.28 o
  -3   8  10        173.67        163.44         8.45 o
  -2   8  10        129.17        145.11         7.01 o
  -1   8  10        482.16        500.30        11.13 o
   0   8  10         32.60         38.50         3.70 o
   1   8  10         41.46         37.14         2.83 o
   2   8  10        268.40        273.34        10.48 o
   3   8  10          0.37         -1.31         2.12 o
   4   8  10        315.79        301.49        12.02 o
   5   8  10         10.58          3.84         2.44 o
   6   8  10        125.28        118.53        12.08 o
   7   8  10        303.13        341.60        17.09 o
   8   8  10          6.08          6.66         7.40 o
   9   8  10         47.34         50.74        11.27 o
  -7   9  10          0.78          0.95         6.75 o
  -6   9  10          5.75          1.98         6.19 o
  -5   9  10         12.44         14.25         7.05 o
  -4   9  10        324.96        316.30        19.28 o
  -3   9  10         67.15         71.52         6.42 o
  -2   9  10        258.52        260.06         9.85 o
  -1   9  10        199.93        192.76         7.94 o
   0   9  10        212.48        211.49        10.68 o
   1   9  10         36.09         43.14         5.11 o
   2   9  10         15.99         12.61         2.74 o
   3   9  10         21.68         21.26         3.22 o
   4   9  10         87.37        102.37         6.07 o
   5   9  10        306.12        310.31        10.43 o
   6   9  10         18.27         17.92         7.27 o
   7   9  10         38.18         34.21         7.96 o
   8   9  10         66.27         65.22        10.30 o
   9   9  10         20.46         12.59         8.58 o
  -7  10  10          0.06         -0.90         7.06 o
  -6  10  10          5.49         -1.98         6.13 o
  -5  10  10         11.17          9.86         6.19 o
  -4  10  10          0.88          8.91         6.33 o
  -3  10  10          4.53         -1.62         4.13 o
  -2  10  10        141.44        141.34         8.53 o
  -1  10  10         43.69         49.83         7.85 o
   0  10  10         14.39         15.26         2.56 o
   1  10  10          7.22          5.17         2.41 o
   2  10  10          0.11          0.85         2.91 o
   3  10  10        535.75        533.14        12.44 o
   4  10  10        354.46        344.94        10.48 o
   5  10  10         47.47         53.30         6.34 o
   6  10  10        270.51        248.54        14.97 o
   7  10  10         33.37         48.23        13.92 o
   8  10  10        222.03        220.63        15.91 o
  -7  11  10          5.38         -7.72         7.84 o
  -6  11  10         19.66         24.04         7.22 o
  -5  11  10         13.18         16.13         6.97 o
  -4  11  10          1.43         -2.54         6.15 o
  -3  11  10        126.24        117.17        10.61 o
  -2  11  10          1.19          9.43         3.72 o
  -1  11  10        892.45        890.20        21.73 o
   0  11  10         34.46         38.05         4.43 o
   1  11  10         60.64         67.41         5.48 o
   2  11  10        405.84        398.30        11.78 o
   3  11  10        847.10        848.32        17.39 o
   4  11  10        263.98        269.49        11.62 o
   5  11  10          4.13          3.35         5.41 o
   6  11  10        174.44        164.04        12.25 o
   7  11  10         54.60         47.02         9.17 o
   8  11  10        100.12         94.32        11.48 o
  -6  12  10         34.67         31.71         9.75 o
  -5  12  10         28.92         33.64        10.10 o
  -4  12  10          3.60          1.08         6.18 o
  -3  12  10        122.74        119.54        13.63 o
  -2  12  10        303.80        306.60        14.95 o
  -1  12  10        915.26        906.89        22.75 o
   0  12  10         11.90         15.68         3.87 o
   1  12  10        246.10        257.72         9.15 o
   2  12  10        129.08        139.92         7.48 o
   3  12  10         44.36         39.38         7.52 o
   4  12  10          4.83         10.46         4.55 o
   5  12  10         34.25         35.31         6.82 o
   6  12  10         11.55          7.99         6.61 o
   7  12  10          4.42          8.37         7.38 o
   8  12  10          7.28          4.01         7.99 o
  -6  13  10         25.47         18.17         9.13 o
  -5  13  10         24.86         18.72         8.32 o
  -4  13  10         57.98         60.72        10.00 o
  -3  13  10          3.74          3.07         6.81 o
  -2  13  10         91.17         92.76        12.12 o
  -1  13  10        100.12        111.07         9.45 o
   0  13  10        672.11        614.90        18.40 o
   1  13  10        425.94        413.80        11.91 o
   2  13  10         81.82         80.21         7.88 o
   3  13  10        127.80        113.20         9.73 o
   4  13  10        115.77        124.40         9.44 o
   5  13  10         80.03         56.88         8.30 o
   6  13  10          4.68         -0.71         6.29 o
   7  13  10          0.02         -7.03         7.03 o
   8  13  10         17.77         24.30        16.04 o
  -5  14  10          0.02          8.59         8.76 o
  -4  14  10          9.39         -3.03         7.82 o
  -3  14  10          3.76         -4.11         7.09 o
  -2  14  10        258.70        255.98        16.58 o
  -1  14  10          0.08          5.60         6.78 o
   0  14  10        431.80        422.44        19.36 o
   1  14  10        300.74        279.60        13.19 o
   2  14  10        441.47        448.25        17.62 o
   3  14  10         43.96         40.70         7.86 o
   4  14  10         17.33          4.12        12.00 o
   5  14  10         10.28          7.15         7.68 o
   6  14  10          0.84         -7.73         7.73 o
   7  14  10          0.81         -3.69         9.72 o
  -5  15  10         17.16         26.29        10.07 o
  -4  15  10         31.36         26.52         8.81 o
  -3  15  10          0.45         -6.49         6.49 o
  -2  15  10        162.48        146.63        13.41 o
  -1  15  10        137.20        119.48        12.71 o
   0  15  10          4.71          0.50         8.30 o
   1  15  10         36.70         34.03         6.90 o
   2  15  10         62.10         69.57         8.38 o
   3  15  10          9.66          2.14         6.78 o
   4  15  10          0.43         -5.14         7.49 o
   5  15  10         47.39         55.53        11.15 o
   6  15  10          0.00         -6.68         8.02 o
   7  15  10          0.79          1.62        13.54 o
  -4  16  10         11.24         -0.31         8.32 o
  -3  16  10         40.60         39.15        10.23 o
  -2  16  10         16.59          5.85         8.16 o
  -1  16  10        135.80        122.81        12.35 o
   0  16  10         36.55         32.15         8.99 o
   1  16  10         99.85         91.37        14.75 o
   2  16  10          5.48          0.93         7.28 o
   3  16  10         82.54         87.78        11.03 o
   4  16  10         30.92         28.71         9.59 o
   5  16  10         46.24         66.33        12.19 o
   6  16  10          0.13         -4.10         9.02 o
  -3  17  10         23.35         19.91         9.75 o
  -2  17  10         91.27        115.52        14.25 o
  -1  17  10        115.17        113.30        15.90 o
   0  17  10          0.32          8.47         7.67 o
   1  17  10          3.02         12.73         9.82 o
   2  17  10         71.78         54.24        11.90 o
   3  17  10          0.93         -2.70         7.25 o
   4  17  10         23.71         16.60         9.15 o
   5  17  10         40.69         24.01        10.27 o
  -2  18  10          0.59         -9.54         9.54 o
  -1  18  10          0.05          8.24        10.23 o
   0  18  10          0.32          6.01         9.68 o
   1  18  10          0.07          0.41        14.61 o
   2  18  10          7.21         -8.72         8.72 o
   3  18  10          1.26         -8.51         8.51 o
   4  18  10          1.71          9.94         8.89 o
  -2  -8  11         25.80          2.41        12.40 o
  -1  -8  11         24.33          6.95        11.82 o
   0  -8  11         24.56         13.99        11.68 o
   1  -8  11        123.47        144.31        28.93 o
   2  -8  11          5.55          9.38        10.65 o
  -4  -7  11         20.14         -1.23        22.78 o
  -3  -7  11          5.22          3.86        20.01 o
  -2  -7  11          2.26         10.94        21.54 o
  -1  -7  11          1.10         -2.15        10.88 o
   0  -7  11         87.40         77.36        15.53 o
   1  -7  11         43.60         27.51        11.92 o
   2  -7  11          1.56         -1.54        12.62 o
   3  -7  11         30.56         41.45        10.28 o
   4  -7  11          6.98          0.49        12.31 o
  -4  -6  11          0.06         -7.43        11.68 o
  -3  -6  11          4.64        -10.13        10.13 o
  -2  -6  11          2.85         -8.58         8.58 o
  -1  -6  11          2.05         -5.93        14.47 o
   0  -6  11        118.35        145.79        18.14 o
   1  -6  11          0.80         -2.23         9.02 o
   2  -6  11         48.67         43.69        22.16 o
   3  -6  11         32.15         42.23        10.86 o
   4  -6  11         50.25         62.63        13.74 o
   5  -6  11          0.31          4.90         8.94 o
  -5  -5  11          8.69         12.42        12.70 o
  -4  -5  11         18.94         -8.06        13.54 o
  -3  -5  11          9.52          9.87        10.94 o
  -2  -5  11         14.48         10.51        10.50 o
  -1  -5  11         36.96         29.39        11.29 o
   0  -5  11        501.91        557.48        44.63 o
   1  -5  11          4.66         15.48         8.86 o
   2  -5  11        262.21        269.79        21.75 o
   3  -5  11         19.05          5.07        19.08 o
   4  -5  11         10.68         -8.93         8.93 o
   5  -5  11        123.32        133.69        29.55 o
   6  -5  11          0.95         -5.46        10.77 o
  -6  -4  11          0.93         -0.89        12.26 o
  -5  -4  11         26.88         17.45         8.04 o
  -4  -4  11         78.66         59.77         9.39 o
  -3  -4  11         23.46         13.44         6.54 o
  -2  -4  11          3.96         -0.33         5.15 o
  -1  -4  11        129.76        138.98        22.89 o
   0  -4  11          3.18         -5.81         7.69 o
   1  -4  11        100.09         94.28        13.14 o
   2  -4  11          0.42         -1.18        12.62 o
   3  -4  11         19.86         -2.57         7.25 o
   4  -4  11          1.98          4.04         6.54 o
   5  -4  11         15.22         25.24         9.78 o
   6  -4  11          2.10         16.87         9.11 o
  -6  -3  11         24.02         21.06         9.58 o
  -5  -3  11         19.50         26.39         8.48 o
  -4  -3  11         84.68         95.45        10.32 o
  -3  -3  11         18.58         18.58         6.69 o
  -2  -3  11         14.83          8.25         5.54 o
  -1  -3  11         85.16         84.56         8.02 o
   0  -3  11          5.27          7.22         4.20 o
   1  -3  11        133.50        120.51        11.09 o
   2  -3  11         87.82         68.52        11.73 o
   3  -3  11         30.23         26.20         8.91 o
   4  -3  11          2.50         -5.24         5.24 o
   5  -3  11          0.13          6.20         8.07 o
   6  -3  11         14.62         16.46         8.75 o
   7  -3  11          2.18          7.01         8.88 o
  -7  -2  11         14.45          6.89         8.57 o
  -6  -2  11         24.08         20.97         8.29 o
  -5  -2  11          0.00         -4.43         6.28 o
  -4  -2  11         98.66        103.23        11.15 o
  -3  -2  11         29.58         26.15         6.75 o
  -2  -2  11         27.78         32.34        10.04 o
  -1  -2  11          9.23          6.01         3.82 o
   0  -2  11        245.98        249.25         8.73 o
   1  -2  11         26.96         33.72         4.38 o
   2  -2  11        146.67        151.88        11.95 o
   3  -2  11         10.76         -1.55         4.71 o
   4  -2  11         34.82         16.00         6.59 o
   5  -2  11          8.65         19.03         7.83 o
   6  -2  11          1.27         -3.68         6.97 o
   7  -2  11         37.17         28.43        10.01 o
  -7  -1  11          0.35          5.96         9.01 o
  -6  -1  11          2.56          8.09         7.64 o
  -5  -1  11         31.15         33.62         8.56 o
  -4  -1  11         64.42         58.26         8.65 o
  -3  -1  11          1.58          7.26         5.46 o
  -2  -1  11        112.63        118.95         9.50 o
  -1  -1  11          0.16         -2.42         2.42 o
   0  -1  11          0.76         -1.72         2.59 o
   1  -1  11          0.53         -2.94         2.94 o
   2  -1  11        149.61        158.26         8.67 o
   3  -1  11        274.61        245.66        10.32 o
   4  -1  11         35.96         36.78         5.67 o
   5  -1  11          5.52          6.33         7.00 o
   6  -1  11          0.50          2.38         7.30 o
   7  -1  11         12.60         11.77        13.66 o
   8  -1  11          3.17         -7.86        13.02 o
  -7   0  11          0.29         -9.15         9.15 o
  -6   0  11         50.51         59.56        10.08 o
  -5   0  11          2.14         14.64         7.18 o
  -4   0  11          8.00         -1.46         5.78 o
  -3   0  11        327.70        339.69        16.01 o
  -2   0  11          0.06         -0.11         3.74 o
  -1   0  11         86.10         79.11         4.36 o
   0   0  11        323.52        322.47        10.02 o
   1   0  11         46.66         53.53         5.29 o
   2   0  11        185.10        204.25         7.31 o
   3   0  11        534.42        481.26        15.93 o
   4   0  11        901.20        882.78        29.85 o
   5   0  11         90.26         75.14         8.34 o
   6   0  11          0.00          2.20         6.39 o
   7   0  11         13.15         -2.24         6.64 o
   8   0  11         55.39         49.13        18.06 o
  -7   1  11         21.29         22.55         9.12 o
  -6   1  11          5.06          2.92         8.17 o
  -5   1  11          4.36          5.87         6.20 o
  -4   1  11        119.03        131.67        11.34 o
  -3   1  11          0.25         -1.86         4.68 o
  -2   1  11         51.09         44.03         5.39 o
  -1   1  11         17.77         11.63         3.03 o
   0   1  11         36.21         33.04         3.90 o
   1   1  11        292.06        316.65        10.38 o
   2   1  11         69.12         80.19        10.34 o
   3   1  11        381.06        379.52        19.15 o
   4   1  11        173.45        166.59        15.93 o
   5   1  11         80.71         70.77         9.47 o
   6   1  11        147.98        203.15        23.28 o
   7   1  11         71.67         94.75        20.62 o
   8   1  11          0.06          1.34         8.08 o
  -7   2  11        105.02         75.48        10.81 o
  -6   2  11         39.46         28.77         8.07 o
  -5   2  11          6.68          7.49         6.55 o
  -4   2  11         51.11         51.83         7.00 o
  -3   2  11         44.46         49.96         8.07 o
  -2   2  11          1.77          0.94         4.46 o
  -1   2  11        317.09        321.14         9.38 o
   0   2  11        112.14        104.23         7.24 o
   1   2  11          3.69          6.59         5.58 o
   2   2  11          0.12          2.46         5.66 o
   3   2  11         57.01         61.72         8.22 o
   4   2  11         12.60         11.10         7.25 o
   5   2  11         30.15         19.69         6.84 o
   6   2  11        351.86        346.85        37.49 o
   7   2  11        123.36        163.02        22.37 o
   8   2  11          0.12          0.37         7.15 o
  -7   3  11         61.68         36.68         9.79 o
  -6   3  11         22.32         20.65         7.87 o
  -5   3  11          4.40         -5.25         5.25 o
  -4   3  11         82.50         75.67         7.55 o
  -3   3  11         21.91         20.84         4.28 o
  -2   3  11         31.54         29.13         3.25 o
  -1   3  11          4.88          4.36         2.66 o
   0   3  11         46.07         44.71         3.15 o
   1   3  11         88.46        100.41         8.83 o
   2   3  11        179.19        159.54        14.14 o
   3   3  11        213.97        227.84        28.32 o
   4   3  11       1938.48       1894.40        48.74 o
   5   3  11        121.84        121.67        11.74 o
   6   3  11        215.86        164.86        13.36 o
   7   3  11          2.06          8.55         6.69 o
   8   3  11         10.87          9.02         8.03 o
  -8   4  11          4.22         -3.69        17.85 o
  -7   4  11         12.55         20.39        12.44 o
  -6   4  11         53.00         45.63        13.59 o
  -5   4  11        180.72        207.37        14.62 o
  -4   4  11        224.96        228.10        11.28 o
  -3   4  11        339.20        334.28        11.84 o
  -2   4  11         36.15         36.28         3.73 o
  -1   4  11         22.28         19.23         4.40 o
   0   4  11        628.94        675.99        14.14 o
   1   4  11        160.19        153.82        13.22 o
   2   4  11        343.84        379.79        24.37 o
   3   4  11        311.63        332.61        16.83 o
   4   4  11       1968.25       1916.68        49.02 o
   5   4  11        545.13        563.77        22.10 o
   6   4  11       1326.99       1285.49        37.12 o
   7   4  11        152.66        170.40        14.07 o
   8   4  11          0.70         -7.74         7.74 o
   9   4  11          0.55          5.23         8.14 o
  -8   5  11         10.98          4.92        18.47 o
  -7   5  11         34.30         38.16        10.15 o
  -6   5  11         11.89         18.53         8.00 o
  -5   5  11        100.37        103.85        10.83 o
  -4   5  11        158.98        151.64        10.11 o
  -3   5  11          1.75         -1.39         2.88 o
  -2   5  11        204.24        217.20         7.62 o
  -1   5  11         94.83        104.82         6.31 o
   0   5  11        262.49        257.60        10.28 o
   1   5  11          1.04         -2.51         4.37 o
   2   5  11         21.65         16.32         5.24 o
   3   5  11        600.25        557.97        20.36 o
   4   5  11        407.03        409.44        24.24 o
   5   5  11       1187.26       1187.54        45.24 o
   6   5  11       1109.88       1189.62        75.71 o
   7   5  11         27.12         19.30        10.79 o
   8   5  11         46.52         49.50         9.88 o
   9   5  11          1.31          6.96         8.42 o
  -7   6  11          2.38         -6.94         8.17 o
  -6   6  11          5.98         -2.11         8.51 o
  -5   6  11        112.82        136.78        14.04 o
  -4   6  11        636.70        707.97        21.54 o
  -3   6  11         52.09         40.63         3.78 o
  -2   6  11        146.40        158.53         6.25 o
  -1   6  11        203.81        193.81         7.79 o
   0   6  11          4.40          6.10         2.76 o
   1   6  11        220.07        227.82        13.11 o
   2   6  11          4.07          8.02         4.31 o
   3   6  11         69.89         75.45         8.51 o
   4   6  11        532.36        559.60        21.44 o
   5   6  11        978.38        979.28        52.32 o
   6   6  11          6.30         11.32        10.50 o
   7   6  11          0.79          3.53         6.43 o
   8   6  11          2.48          6.88         7.31 o
   9   6  11         20.26         43.03        10.69 o
  -7   7  11          7.12          6.45         9.38 o
  -6   7  11         24.35         18.28         8.94 o
  -5   7  11         54.17         52.07         8.70 o
  -4   7  11        491.34        494.60        14.88 o
  -3   7  11         60.76         55.56         5.04 o
  -2   7  11        148.99        149.75         5.59 o
  -1   7  11        567.76        577.67        10.99 o
   0   7  11         71.37         71.90         6.56 o
   1   7  11        386.01        441.57        17.11 o
   2   7  11        317.18        330.87        13.13 o
   3   7  11          0.49          3.99         5.30 o
   4   7  11        190.22        189.72        22.52 o
   5   7  11         15.59         -0.14         6.52 o
   6   7  11        766.76        715.53        21.60 o
   7   7  11        480.82        447.18        18.90 o
   8   7  11          2.21         -6.44         6.44 o
   9   7  11          0.01          5.84         8.39 o
  -7   8  11          1.18         -1.69         8.07 o
  -6   8  11         24.29         35.19        12.11 o
  -5   8  11         62.83         77.91        10.72 o
  -4   8  11         42.17         38.03         5.98 o
  -3   8  11         39.33         31.56         4.55 o
  -2   8  11        891.78        953.85        18.01 o
  -1   8  11         34.46         32.00         3.03 o
   0   8  11       1773.27       1826.25        30.40 o
   1   8  11         33.49         32.90         3.32 o
   2   8  11        150.30        149.84         9.67 o
   3   8  11        271.85        325.46        15.53 o
   4   8  11          0.89         -0.39         5.90 o
   5   8  11         33.44         19.71         6.40 o
   6   8  11          0.00         -7.64         7.64 o
   7   8  11         29.11         22.28         7.13 o
   8   8  11          1.29         15.42         7.28 o
   9   8  11          0.43         -7.13         7.29 o
  -7   9  11          1.90         -1.98         7.69 o
  -6   9  11         12.65          1.04        10.84 o
  -5   9  11          0.00         -3.94         6.14 o
  -4   9  11         11.70          0.97         5.40 o
  -3   9  11        337.30        323.91        17.62 o
  -2   9  11          9.77         11.20         3.75 o
  -1   9  11          0.70          1.06         2.84 o
   0   9  11          4.09          3.10         2.31 o
   1   9  11         42.97         40.20         3.63 o
   2   9  11        149.28        149.41         6.11 o
   3   9  11        253.52        234.36         8.58 o
   4   9  11          0.87         -0.08         2.47 o
   5   9  11        226.44        219.85        15.64 o
   6   9  11        151.61        158.90        11.69 o
   7   9  11         93.58         99.83        16.88 o
   8   9  11         16.79         20.02         8.14 o
  -7  10  11          0.13          4.84         8.41 o
  -6  10  11          0.44          3.51         7.99 o
  -5  10  11         15.50         13.16         7.43 o
  -4  10  11         25.34         24.06         6.29 o
  -3  10  11        133.87        127.82         8.20 o
  -2  10  11          0.05          5.13         3.64 o
  -1  10  11        182.86        183.55         8.02 o
   0  10  11         26.03         24.17         3.82 o
   1  10  11          9.97          7.72         2.79 o
   2  10  11        258.25        231.15         7.55 o
   3  10  11        147.24        142.06         7.50 o
   4  10  11        398.89        373.32        14.19 o
   5  10  11         26.07         22.96         5.92 o
   6  10  11         60.34         53.02         7.91 o
   7  10  11         74.93         70.94         9.41 o
   8  10  11         40.79         30.51         8.70 o
  -6  11  11          0.02         -0.61         7.70 o
  -5  11  11          2.76          5.69         6.23 o
  -4  11  11         42.29         28.04         7.99 o
  -3  11  11        405.90        420.24        26.48 o
  -2  11  11          0.13         -1.35         3.55 o
  -1  11  11        254.82        245.87         9.09 o
   0  11  11        370.34        354.04        10.54 o
   1  11  11         99.15        110.72         4.88 o
   2  11  11         77.80         83.75         5.19 o
   3  11  11          7.53          4.78         3.13 o
   4  11  11         19.22         28.28         6.39 o
   5  11  11        133.51        112.98         9.71 o
   6  11  11          2.20         14.00         6.41 o
   7  11  11        107.53        103.70        11.21 o
   8  11  11          1.69         -2.84         7.46 o
  -6  12  11          0.69        -10.40        10.40 o
  -5  12  11         18.77         19.77         7.87 o
  -4  12  11        179.65        179.19        14.97 o
  -3  12  11          8.62         15.80         6.32 o
  -2  12  11        521.29        531.73        19.59 o
  -1  12  11        562.09        599.98        26.36 o
   0  12  11         25.28         18.63         5.53 o
   1  12  11        491.89        479.73        13.04 o
   2  12  11         81.43         83.89         5.83 o
   3  12  11        404.68        408.32        12.76 o
   4  12  11         60.63         59.32         7.52 o
   5  12  11         81.19         80.94         9.07 o
   6  12  11          1.76         -1.89         5.89 o
   7  12  11          3.92          3.37         6.95 o
   8  12  11         34.94         20.41         8.97 o
  -6  13  11          6.57         13.13        12.26 o
  -5  13  11         22.77         42.04        13.68 o
  -4  13  11        116.07        104.30        18.56 o
  -3  13  11         62.34         85.39        10.90 o
  -2  13  11        264.37        269.76        16.72 o
  -1  13  11          7.02         16.93         6.70 o
   0  13  11         36.76         39.16         8.15 o
   1  13  11         24.20         27.65         5.49 o
   2  13  11       1313.87       1310.98        26.21 o
   3  13  11         21.72         32.38         8.11 o
   4  13  11          0.56         -1.84         6.54 o
   5  13  11         28.59         32.97        10.67 o
   6  13  11         31.70         47.50        12.21 o
   7  13  11          0.05         -0.18         8.47 o
  -5  14  11         17.60         23.37        11.73 o
  -4  14  11         29.12         31.25         8.60 o
  -3  14  11          8.88          1.74         8.29 o
  -2  14  11        224.13        235.76        16.30 o
  -1  14  11        167.02        188.50        19.76 o
   0  14  11          0.09         -4.23         5.93 o
   1  14  11        165.71        182.37        11.12 o
   2  14  11        580.03        584.74        18.40 o
   3  14  11         68.60         76.14         9.63 o
   4  14  11         55.29         40.19         9.40 o
   5  14  11         39.21         33.19         9.45 o
   6  14  11          1.18         -4.24        17.10 o
   7  14  11          1.37        -12.35        12.35 o
  -5  15  11         57.89         45.23        13.39 o
  -4  15  11         14.63          4.57        11.64 o
  -3  15  11         11.72         12.41         8.08 o
  -2  15  11        230.34        212.31        15.71 o
  -1  15  11         15.82         12.93         7.35 o
   0  15  11        109.13        114.46        11.79 o
   1  15  11         22.25         27.20         7.80 o
   2  15  11        374.63        393.08        18.85 o
   3  15  11         26.52         27.69         8.03 o
   4  15  11         85.21         84.45        11.75 o
   5  15  11         42.09         23.71        13.71 o
   6  15  11          9.73          3.40         9.93 o
  -4  16  11          3.74          9.28        11.24 o
  -3  16  11         52.32         57.27        13.59 o
  -2  16  11         20.93         16.07         8.52 o
  -1  16  11          0.03          8.37         8.23 o
   0  16  11          2.89          4.11        10.26 o
   1  16  11         15.71         16.28        12.56 o
   2  16  11         21.81         15.73         7.54 o
   3  16  11          0.14         -6.05         6.05 o
   4  16  11         28.73         21.93         9.44 o
   5  16  11         31.32         56.75        14.10 o
   6  16  11         24.84         20.75        11.71 o
  -3  17  11         21.13         14.97        10.32 o
  -2  17  11         67.36         73.81        13.95 o
  -1  17  11          7.18          0.23         9.55 o
   0  17  11          9.91         -8.83        10.35 o
   1  17  11          2.48         -0.75         9.01 o
   2  17  11         10.04         25.32        10.50 o
   3  17  11         64.27         52.30        14.66 o
   4  17  11          1.00          1.71        10.33 o
   5  17  11          3.55          8.59         9.58 o
  -1  18  11          3.98         13.69        10.54 o
   0  18  11          5.10         13.81         9.87 o
   1  18  11          0.82         -9.01         9.01 o
   2  18  11         19.70         13.99        11.11 o
   3  18  11         15.68         11.06        10.57 o
   4  18  11         16.44          0.00        22.78 o
  -2  -7  12         11.41         31.70        24.93 o
  -1  -7  12          2.66          8.00        12.00 o
   0  -7  12         48.69         29.35        13.30 o
   1  -7  12         91.01        130.05        18.92 o
   2  -7  12         10.72         22.57        11.53 o
  -3  -6  12         40.36         86.40        18.14 o
  -2  -6  12         17.94         26.47        13.23 o
  -1  -6  12         63.28         59.04        16.11 o
   0  -6  12          0.76          3.95        10.47 o
   1  -6  12          6.62          2.65        18.16 o
   2  -6  12          5.70          8.37         9.89 o
   3  -6  12          1.24         -0.71         8.85 o
   4  -6  12         22.84         35.14        12.31 o
  -4  -5  12          0.34        -10.21        10.21 o
  -3  -5  12          0.42          0.70        10.94 o
  -2  -5  12          3.64         -3.47         9.97 o
  -1  -5  12         11.33          4.41        13.54 o
   0  -5  12        145.30        141.70        27.39 o
   1  -5  12          1.53         -5.24         8.54 o
   2  -5  12          5.06         13.16         9.11 o
   3  -5  12          1.44         -7.53         7.53 o
   4  -5  12          0.98          1.58         8.86 o
   5  -5  12         11.02         19.21        10.24 o
  -5  -4  12          0.03        -10.02        10.02 o
  -4  -4  12         40.91         44.97        14.72 o
  -3  -4  12         16.32         20.10        12.07 o
  -2  -4  12        130.94        111.94        16.05 o
  -1  -4  12         80.75         71.11        14.10 o
   0  -4  12        192.68        164.09        18.40 o
   1  -4  12          3.14          3.89         8.24 o
   2  -4  12          3.40         -0.37         7.83 o
   3  -4  12          6.67          3.52         7.39 o
   4  -4  12         81.72         79.98        13.78 o
   5  -4  12         32.05         40.66        11.62 o
  -5  -3  12          5.38         26.77         9.94 o
  -4  -3  12          0.05         -0.46         8.15 o
  -3  -3  12          6.28          1.52         7.06 o
  -2  -3  12         60.28         49.63         9.28 o
  -1  -3  12          0.55         -7.53         7.53 o
   0  -3  12          0.29         -2.31         7.97 o
   1  -3  12          0.73         -6.80         6.80 o
   2  -3  12         53.52         71.83        11.38 o
   3  -3  12          2.51          2.59         7.17 o
   4  -3  12         10.45          9.68         6.39 o
   5  -3  12         24.99         17.63         8.55 o
   6  -3  12          0.37          8.02         8.75 o
  -6  -2  12         17.41         11.15         9.84 o
  -5  -2  12        176.53        178.19        17.39 o
  -4  -2  12         45.47         37.59        10.02 o
  -3  -2  12          2.20         -6.47         6.47 o
  -2  -2  12          0.90         -5.74         5.74 o
  -1  -2  12         66.35         52.64         7.94 o
   0  -2  12         83.73         72.30         8.77 o
   1  -2  12         54.04         47.25         6.93 o
   2  -2  12        424.68        450.13        22.19 o
   3  -2  12          8.92          6.30         7.06 o
   4  -2  12         88.21         80.76        12.45 o
   5  -2  12         10.74          5.23         7.10 o
   6  -2  12          2.38         10.31         8.62 o
   7  -2  12          1.02          6.77         8.22 o
  -6  -1  12          1.57         -1.96         9.33 o
  -5  -1  12         32.29         29.16         9.59 o
  -4  -1  12          5.86          1.33         6.12 o
  -3  -1  12        197.20        206.79        13.41 o
  -2  -1  12         96.74         81.20         8.62 o
  -1  -1  12         32.24         34.84         5.40 o
   0  -1  12         42.71         45.55         8.09 o
   1  -1  12        296.04        274.64        13.18 o
   2  -1  12        457.08        449.00        16.23 o
   3  -1  12         94.48         85.93         8.15 o
   4  -1  12         10.37          8.87         5.31 o
   5  -1  12         16.19         14.71         7.52 o
   6  -1  12         15.77         26.44         8.25 o
   7  -1  12          2.58         -7.02         7.02 o
  -7   0  12          1.76        -16.62        16.62 o
  -6   0  12         11.64         12.52        10.65 o
  -5   0  12          1.54         -5.15         6.33 o
  -4   0  12         46.59         47.64         9.44 o
  -3   0  12          3.60          3.71         5.15 o
  -2   0  12          1.84         -4.24         4.24 o
  -1   0  12         48.71         56.19         9.73 o
   0   0  12         43.01         37.63         4.66 o
   1   0  12          7.86         -1.21         2.96 o
   2   0  12        157.68        153.69         7.36 o
   3   0  12        735.16        749.57        48.94 o
   4   0  12          0.00         -5.15         5.15 o
   5   0  12         77.87         86.28         9.10 o
   6   0  12         15.87         22.85         7.26 o
   7   0  12          4.60         -5.61         6.40 o
  -7   1  12          2.06         -7.96        10.58 o
  -6   1  12          8.84          3.42         7.88 o
  -5   1  12         55.28         30.99         9.15 o
  -4   1  12          8.06         13.13         6.91 o
  -3   1  12          4.84          3.52         5.36 o
  -2   1  12         15.39         14.82         5.15 o
  -1   1  12          2.69          2.01         2.28 o
   0   1  12          1.83         -2.61         2.61 o
   1   1  12         45.70         43.75         4.94 o
   2   1  12         95.61         75.52        15.70 o
   3   1  12        573.88        573.46        24.80 o
   4   1  12          4.97          6.38         7.73 o
   5   1  12        235.07        231.46        18.54 o
   6   1  12          0.34          2.42        11.73 o
   7   1  12          3.20         12.86        12.70 o
   8   1  12          6.75         -1.17         7.95 o
  -7   2  12         72.51         71.47        13.38 o
  -6   2  12          1.71          3.60         9.86 o
  -5   2  12         32.97         13.38         7.08 o
  -4   2  12         36.35         37.44         7.70 o
  -3   2  12         90.73        106.92         9.89 o
  -2   2  12          8.15         13.27         4.27 o
  -1   2  12          1.81          0.35         2.56 o
   0   2  12        319.76        309.40         9.76 o
   1   2  12        230.87        224.16        17.41 o
   2   2  12       2193.67       2152.92        65.25 o
   3   2  12        199.61        199.71        14.25 o
   4   2  12        189.83        203.21        31.70 o
   5   2  12         30.83         25.65         8.13 o
   6   2  12        127.43        125.24        18.27 o
   7   2  12         36.47         42.57         9.31 o
   8   2  12         16.77          9.81        10.29 o
  -7   3  12         11.39          4.92        11.55 o
  -6   3  12         25.82         28.95        13.06 o
  -5   3  12         63.94         60.65        13.16 o
  -4   3  12         24.29         10.57         6.29 o
  -3   3  12          5.48         -2.36         4.12 o
  -2   3  12        468.04        475.89        11.38 o
  -1   3  12        424.22        427.75        10.67 o
   0   3  12        476.75        470.28        10.66 o
   1   3  12         27.57         23.20         7.35 o
   2   3  12        319.97        326.41        43.70 o
   3   3  12         20.93         38.64         7.33 o
   4   3  12        693.71        672.54        27.36 o
   5   3  12          2.77         -2.27         6.34 o
   6   3  12         48.27         61.66        10.33 o
   7   3  12          7.58         17.04        12.42 o
   8   3  12         27.74         33.10        12.01 o
  -7   4  12        164.92        186.74        16.58 o
  -6   4  12          0.30          3.92         7.07 o
  -5   4  12         64.92         82.46        10.04 o
  -4   4  12        167.15        179.62        12.77 o
  -3   4  12         21.54         28.96         4.78 o
  -2   4  12         35.15         31.12         3.62 o
  -1   4  12        109.49        107.82         6.52 o
   0   4  12        678.91        670.26        13.47 o
   1   4  12        157.02        157.99        11.78 o
   2   4  12         63.92         63.76         8.11 o
   3   4  12       1134.18       1113.50        32.78 o
   4   4  12         52.61         55.44        11.18 o
   5   4  12        333.49        351.35        38.42 o
   6   4  12          3.69         -0.35         6.35 o
   7   4  12          8.61         20.42        12.79 o
   8   4  12          6.49         16.01         8.15 o
  -7   5  12          7.06          7.74         8.82 o
  -6   5  12        125.30        142.55        13.15 o
  -5   5  12          5.53         16.25         7.46 o
  -4   5  12          1.41         -2.83         5.69 o
  -3   5  12          2.84          0.10         3.09 o
  -2   5  12          2.89         -2.61         2.61 o
  -1   5  12         93.65         96.31         5.83 o
   0   5  12        834.11        817.64        22.05 o
   1   5  12         36.06         25.32         6.47 o
   2   5  12          3.26          2.46         7.83 o
   3   5  12       1064.50        977.58        23.27 o
   4   5  12        179.73        190.49        14.66 o
   5   5  12        576.46        671.87        27.06 o
   6   5  12          2.62          6.74         6.93 o
   7   5  12          0.54        -10.17        10.17 o
   8   5  12          6.39         10.49         8.12 o
  -7   6  12         40.01         20.74         9.77 o
  -6   6  12        193.06        200.14        15.48 o
  -5   6  12        226.07        225.29        15.10 o
  -4   6  12        261.24        239.32        17.20 o
  -3   6  12          9.40          1.03         2.90 o
  -2   6  12         14.49         13.05         3.52 o
  -1   6  12        292.42        292.98        13.76 o
   0   6  12          9.63          2.54         2.62 o
   1   6  12         24.23         35.21         7.16 o
   2   6  12          5.86         -4.79         4.79 o
   3   6  12        231.22        276.14        16.57 o
   4   6  12        178.16        185.27        14.67 o
   5   6  12         75.33         90.00        14.54 o
   6   6  12        100.62         70.76        15.70 o
   7   6  12         16.33          2.49        11.73 o
   8   6  12          0.55         -1.63         8.76 o
  -7   7  12         51.00         51.14        12.75 o
  -6   7  12         23.71         10.92         8.87 o
  -5   7  12        211.00        226.70        22.71 o
  -4   7  12        234.30        227.72        13.23 o
  -3   7  12          1.07         -2.00         3.50 o
  -2   7  12         92.56         90.86         5.17 o
  -1   7  12          6.35          0.81         2.75 o
   0   7  12        423.41        430.52        11.44 o
   1   7  12         17.87         28.25         6.17 o
   2   7  12        216.85        249.33        13.06 o
   3   7  12          3.37         -1.62         4.87 o
   4   7  12         62.03         53.80         9.09 o
   5   7  12        403.21        381.65        28.15 o
   6   7  12        261.25        221.43        18.21 o
   7   7  12         41.90         48.03         8.19 o
   8   7  12         12.31         13.80         7.92 o
  -7   8  12         17.27         27.86         9.60 o
  -6   8  12         10.78         13.89         8.12 o
  -5   8  12        205.16        212.07        15.62 o
  -4   8  12          4.14         -2.69         4.83 o
  -3   8  12         84.50         89.65         8.98 o
  -2   8  12         93.97         81.32         5.76 o
  -1   8  12        125.31        126.37         5.25 o
   0   8  12         15.66         18.47         3.03 o
   1   8  12          6.12          3.82         4.89 o
   2   8  12         86.62         92.57        11.44 o
   3   8  12        148.90        177.25        14.23 o
   4   8  12          0.21         -5.40         5.40 o
   5   8  12        149.88        176.54        15.20 o
   6   8  12          0.19          7.50         8.44 o
   7   8  12         49.93         53.83        11.65 o
   8   8  12          1.43          5.75         6.87 o
  -7   9  12         20.04          5.03         9.42 o
  -6   9  12          0.30         11.32         8.00 o
  -5   9  12         41.91         38.36         8.95 o
  -4   9  12         31.00         31.97         6.79 o
  -3   9  12        173.17        168.67        10.73 o
  -2   9  12         44.43         40.47         5.00 o
  -1   9  12          3.71          8.04         2.51 o
   0   9  12          3.35         -0.51         3.40 o
   1   9  12        208.86        233.96         7.79 o
   2   9  12          6.27         -0.50         4.17 o
   3   9  12          5.65         -1.05         5.06 o
   4   9  12        331.95        348.58        18.76 o
   5   9  12         26.83          3.58         8.15 o
   6   9  12         86.46         67.31        12.88 o
   7   9  12         32.26         39.85         7.98 o
   8   9  12         13.96          7.88         8.09 o
  -6  10  12         33.20         15.68         8.64 o
  -5  10  12         55.50         56.79        11.16 o
  -4  10  12         23.84         23.04         6.72 o
  -3  10  12        875.22        916.58        29.41 o
  -2  10  12        542.31        489.77        14.77 o
  -1  10  12         46.59         49.15         5.02 o
   0  10  12        246.71        221.79         7.34 o
   1  10  12        406.34        386.49        13.29 o
   2  10  12         12.48         15.17         3.18 o
   3  10  12          0.21          1.48         3.07 o
   4  10  12        105.86         88.12        17.53 o
   5  10  12         93.34         87.54         8.71 o
   6  10  12          5.20          3.45         5.67 o
   7  10  12          9.71         -2.15         6.03 o
   8  10  12          2.08         -4.58         6.93 o
  -6  11  12          9.03          2.05         7.61 o
  -5  11  12         15.48         13.21         6.99 o
  -4  11  12          9.40          4.31         6.07 o
  -3  11  12          0.00         -1.19         6.22 o
  -2  11  12         53.06         45.53         7.49 o
  -1  11  12        553.05        530.38        15.21 o
   0  11  12        130.12        141.40         5.43 o
   1  11  12        475.21        478.46        11.03 o
   2  11  12        223.00        224.83         9.33 o
   3  11  12         22.06         31.84         5.67 o
   4  11  12        547.95        557.62        18.08 o
   5  11  12        149.66        153.95        10.96 o
   6  11  12        131.58        104.52        10.18 o
   7  11  12         11.12          7.52         6.55 o
   8  11  12          0.65         10.44         8.09 o
  -6  12  12          3.12          8.65        22.34 o
  -5  12  12         26.54         22.97         7.91 o
  -4  12  12          0.41         -6.32         6.32 o
  -3  12  12         25.94         15.45         7.30 o
  -2  12  12          0.25          3.74         5.77 o
  -1  12  12          9.11          4.46         5.17 o
   0  12  12         18.10         23.78         4.35 o
   1  12  12        118.85        107.07         7.75 o
   2  12  12        232.73        236.78         8.96 o
   3  12  12        127.22        109.80         7.86 o
   4  12  12        218.79        227.69        17.86 o
   5  12  12         21.33         19.74         6.81 o
   6  12  12         16.39         31.56         7.35 o
   7  12  12          0.51          1.35         6.68 o
  -5  13  12         22.29         25.41         9.51 o
  -4  13  12        153.47        156.88        14.62 o
  -3  13  12         16.43         18.32         7.54 o
  -2  13  12          0.06          9.76         6.25 o
  -1  13  12         16.39         12.71         6.52 o
   0  13  12         14.79          2.39         5.64 o
   1  13  12         70.56         65.00         6.54 o
   2  13  12         10.28          6.11         6.93 o
   3  13  12         19.22         24.07         6.85 o
   4  13  12         36.06         40.54         8.86 o
   5  13  12         64.01         61.63        10.14 o
   6  13  12          5.30          6.80         7.75 o
   7  13  12          0.19          6.56        12.09 o
  -5  14  12          0.44         12.14         9.82 o
  -4  14  12         14.04         10.91        15.71 o
  -3  14  12         32.20         21.68        12.40 o
  -2  14  12         60.59         53.08        10.57 o
  -1  14  12         64.18         65.88         9.28 o
   0  14  12         33.49         22.49         9.23 o
   1  14  12        279.98        289.98        15.05 o
   2  14  12        320.68        333.21        16.69 o
   3  14  12         24.04         33.10         7.79 o
   4  14  12        158.01        144.31        13.88 o
   5  14  12         10.60         27.53         9.04 o
   6  14  12         73.79         74.69        13.98 o
   7  14  12          1.58          4.41         8.94 o
  -4  15  12          0.70         -4.00         9.77 o
  -3  15  12        186.36        211.21        27.15 o
  -2  15  12          2.04         -0.51         8.50 o
  -1  15  12        902.07        923.86        34.08 o
   0  15  12        363.64        349.90        22.64 o
   1  15  12        365.07        396.41        33.80 o
   2  15  12         75.60         88.79        10.00 o
   3  15  12         11.49         24.33         7.40 o
   4  15  12         82.98         85.75        12.38 o
   5  15  12         49.33         38.25        10.06 o
   6  15  12          5.64         14.40        12.83 o
  -3  16  12         26.92         24.19        11.19 o
  -2  16  12         21.15         10.92        12.44 o
  -1  16  12         85.06        100.31        13.92 o
   0  16  12         33.93         35.74        10.62 o
   1  16  12          0.46          6.55         9.56 o
   2  16  12         92.08         64.10        12.14 o
   3  16  12          1.14         -0.61         6.70 o
   4  16  12         17.39         11.27         9.15 o
   5  16  12          0.36         -7.02         7.02 o
  -2  17  12          2.39          1.13        10.47 o
  -1  17  12          5.44         -0.61         9.91 o
   0  17  12         59.77         72.86        13.62 o
   1  17  12         30.59         22.89        10.01 o
   2  17  12          6.85          3.08        10.01 o
   3  17  12          0.04         -1.99         9.83 o
   4  17  12          0.15          6.23         7.16 o
   5  17  12         74.11         94.41        19.02 o
  -1  18  12          2.31         10.27        11.30 o
   0  18  12          2.63         -1.77         9.06 o
   1  18  12          9.80         -4.24         9.12 o
   2  18  12         17.39         11.30        10.33 o
   3  18  12          6.34         -6.38        10.29 o
  -1  -6  13          4.60         -4.05        10.02 o
   0  -6  13         95.41        118.13        17.97 o
   1  -6  13          0.22         13.80        11.04 o
   2  -6  13         28.42         16.62        15.70 o
  -3  -5  13          0.81         -8.00        22.16 o
  -2  -5  13         19.52         26.29        13.41 o
  -1  -5  13          0.09        -12.93        12.93 o
   0  -5  13          7.66         20.67        11.38 o
   1  -5  13          2.57          1.19         9.44 o
   2  -5  13          2.04         -1.18         8.28 o
   3  -5  13          3.48          5.28         9.17 o
  -4  -4  13         10.81         14.59        12.86 o
  -3  -4  13         20.99         15.18        12.27 o
  -2  -4  13         39.63         38.74        13.16 o
  -1  -4  13        122.70        117.83        17.26 o
   0  -4  13          3.95          1.45         9.31 o
   1  -4  13         12.80         -0.88         8.39 o
   2  -4  13         12.91         16.36         9.11 o
   3  -4  13          1.32          1.23        10.77 o
   4  -4  13         13.84         14.59         9.76 o
  -4  -3  13          1.42         -1.60        11.27 o
  -3  -3  13         52.16         61.31        14.19 o
  -2  -3  13          0.47         -9.44        18.77 o
  -1  -3  13        455.35        466.01        28.32 o
   0  -3  13          4.55          4.23        20.93 o
   1  -3  13         55.99         27.58        13.54 o
   2  -3  13          0.90         20.04        10.46 o
   3  -3  13          5.43         15.06         7.97 o
   4  -3  13          7.18         -3.52         7.69 o
   5  -3  13          2.60          5.76         8.07 o
  -5  -2  13          1.61         -5.87         8.59 o
  -4  -2  13          2.85         -7.19         7.19 o
  -3  -2  13          6.22         -0.40         7.48 o
  -2  -2  13          0.12         -6.27         6.27 o
  -1  -2  13         35.42         28.96        11.39 o
   0  -2  13          0.66         -7.93         8.62 o
   1  -2  13         16.46         15.74        15.39 o
   2  -2  13         11.41          9.85         9.23 o
   3  -2  13         78.28         74.55        11.04 o
   4  -2  13         69.63         66.21         9.39 o
   5  -2  13          0.36         -6.28        13.23 o
   6  -2  13         11.15         17.58        14.47 o
  -5  -1  13         14.67         11.29         9.23 o
  -4  -1  13          0.39         -5.40         9.61 o
  -3  -1  13         43.68         36.94         9.10 o
  -2  -1  13          7.08          5.28         6.50 o
  -1  -1  13         37.57         36.43         7.71 o
   0  -1  13        304.11        312.71        15.36 o
   1  -1  13        199.92        202.31        20.51 o
   2  -1  13        184.85        186.63        43.70 o
   3  -1  13         88.79        101.28        11.37 o
   4  -1  13         63.49         54.27         8.11 o
   5  -1  13          6.38          6.77        11.08 o
   6  -1  13          5.21         11.93         7.54 o
  -6   0  13          0.14         -7.88         7.88 o
  -5   0  13          0.11         -1.24         9.28 o
  -4   0  13          0.02         -0.09        11.63 o
  -3   0  13         17.60         19.59         8.50 o
  -2   0  13          2.05         -6.03         6.03 o
  -1   0  13          0.37         -4.87         4.87 o
   0   0  13        270.81        302.76        15.75 o
   1   0  13         34.28         34.75         6.22 o
   2   0  13         61.47         59.20         7.25 o
   3   0  13        170.10        132.12        13.90 o
   4   0  13         56.30         68.83         9.80 o
   5   0  13         23.88         19.70        17.85 o
   6   0  13         21.58         33.24        13.49 o
   7   0  13         28.22         15.39        13.71 o
  -6   1  13          2.36         -8.97         8.97 o
  -5   1  13         10.96         16.43         9.56 o
  -4   1  13          0.93          8.48         7.96 o
  -3   1  13          8.37          7.54         7.48 o
  -2   1  13          0.05         -3.28         6.63 o
  -1   1  13         27.73         25.00         4.91 o
   0   1  13         66.64         70.62         8.09 o
   1   1  13        366.01        382.61        50.17 o
   2   1  13        326.27        280.29        19.72 o
   3   1  13        290.02        332.01        28.93 o
   4   1  13         20.66          4.25         6.63 o
   5   1  13          3.08          8.54         7.92 o
   6   1  13         41.29         81.31        28.32 o
   7   1  13          2.16        -11.43        14.77 o
  -6   2  13         78.42         55.30        12.58 o
  -5   2  13         27.55         45.66        11.13 o
  -4   2  13          0.94          1.44         7.80 o
  -3   2  13         40.30         43.28         7.73 o
  -2   2  13          1.35         -1.02         4.47 o
  -1   2  13         13.25         13.56         3.69 o
   0   2  13          0.60         -0.40         2.45 o
   1   2  13         66.44         53.48         9.79 o
   2   2  13       1009.70        967.80        36.33 o
   3   2  13          8.00         10.99        13.54 o
   4   2  13        377.09        385.67        21.08 o
   5   2  13         97.54         86.77        18.71 o
   6   2  13         47.59         36.54        23.70 o
   7   2  13          6.44          9.73        12.53 o
  -6   3  13         18.71         13.07         9.92 o
  -5   3  13         28.71          7.91         8.78 o
  -4   3  13        111.00        115.55        11.28 o
  -3   3  13          0.32         -0.08         4.95 o
  -2   3  13         27.72         32.10         6.23 o
  -1   3  13         96.58         95.14         5.78 o
   0   3  13        301.73        329.24         9.13 o
   1   3  13        350.26        334.57        16.57 o
   2   3  13         51.15         55.77        10.42 o
   3   3  13        130.06        125.11        12.24 o
   4   3  13        318.46        287.16        30.78 o
   5   3  13          0.03         -5.91         5.91 o
   6   3  13          7.51         19.78        11.96 o
   7   3  13          3.59         -1.48        10.65 o
   8   3  13         28.88         51.38        20.01 o
  -7   4  13          3.41         12.38        13.46 o
  -6   4  13         23.96         18.16         9.91 o
  -5   4  13        184.16        206.12        18.33 o
  -4   4  13          1.39         16.39         6.31 o
  -3   4  13         75.29         62.47         7.97 o
  -2   4  13         40.71         47.59         5.83 o
  -1   4  13        833.04        829.36        16.85 o
   0   4  13        102.69        105.15         6.72 o
   1   4  13        463.55        460.65        18.53 o
   2   4  13        772.01        813.27        29.86 o
   3   4  13        572.99        578.24        24.14 o
   4   4  13          0.68         -3.64         6.22 o
   5   4  13        172.82        183.20        18.81 o
   6   4  13        105.56         89.74        16.52 o
   7   4  13          6.97          1.99        11.92 o
   8   4  13          9.56         -4.92        13.49 o
  -7   5  13         12.14          3.45        10.08 o
  -6   5  13          2.54         -4.57         8.85 o
  -5   5  13        135.68        145.63        15.39 o
  -4   5  13          6.16         -2.56         5.81 o
  -3   5  13         97.19        119.21        10.63 o
  -2   5  13         20.86         25.38         3.98 o
  -1   5  13        257.64        242.60         8.74 o
   0   5  13         13.48         16.31         6.33 o
   1   5  13         44.93         29.91        11.40 o
   2   5  13        317.52        304.41        17.62 o
   3   5  13         38.68         47.49         7.64 o
   4   5  13        879.90        947.91        30.59 o
   5   5  13         19.04          4.09         6.59 o
   6   5  13          5.99         -5.68         6.64 o
   7   5  13         14.35         18.57        14.16 o
   8   5  13          4.56          8.52        13.58 o
  -7   6  13         30.15         38.09        12.43 o
  -6   6  13          1.29          0.08        12.35 o
  -5   6  13          6.11          1.70         7.19 o
  -4   6  13         21.38         26.71         7.63 o
  -3   6  13         19.36         15.24         4.79 o
  -2   6  13          3.05          3.59         3.32 o
  -1   6  13         44.83         46.56         4.81 o
   0   6  13         25.63         28.46         5.32 o
   1   6  13         47.95         48.03        12.05 o
   2   6  13         23.93         25.78         6.34 o
   3   6  13        137.92        112.83         8.73 o
   4   6  13         30.47         20.30         6.43 o
   5   6  13        361.75        340.53        31.95 o
   6   6  13          4.96          0.38         6.69 o
   7   6  13         85.34         97.97        26.78 o
   8   6  13         11.17         12.52        12.97 o
  -7   7  13         13.48         28.32        19.08 o
  -6   7  13         47.27         51.84        12.18 o
  -5   7  13          9.00         -7.59         7.59 o
  -4   7  13        120.89        119.77        13.57 o
  -3   7  13         53.91         53.83         7.45 o
  -2   7  13         56.80         59.87         7.99 o
  -1   7  13         85.83         94.66         6.06 o
   0   7  13        169.69        174.99         7.25 o
   1   7  13        199.94        221.50        14.35 o
   2   7  13        115.10        118.02         9.41 o
   3   7  13         15.36          8.24         5.69 o
   4   7  13          1.75         -0.11         8.24 o
   5   7  13          1.26          6.13         7.51 o
   6   7  13         21.27          5.50        14.95 o
   7   7  13          0.25         12.77         9.24 o
   8   7  13          1.20         -2.91        10.25 o
  -6   8  13         16.63         -5.93         8.95 o
  -5   8  13         30.01         17.08        14.13 o
  -4   8  13         17.95         10.43         5.79 o
  -3   8  13         13.70         11.16         5.25 o
  -2   8  13         32.99         26.72         5.03 o
  -1   8  13         47.26         44.41         4.07 o
   0   8  13        102.18        120.65         7.82 o
   1   8  13          5.80          2.17         4.78 o
   2   8  13        134.10        155.28        10.69 o
   3   8  13         13.53         20.75         6.31 o
   4   8  13          3.24         -2.49         6.17 o
   5   8  13        139.99        138.59        14.03 o
   6   8  13          8.34          3.31         8.37 o
   7   8  13          8.21         11.68         9.06 o
   8   8  13          1.08          2.65        10.18 o
  -6   9  13         40.91         32.00        12.07 o
  -5   9  13         29.39         27.55        14.91 o
  -4   9  13          2.93         -0.77         5.35 o
  -3   9  13        111.08        103.08         9.32 o
  -2   9  13         82.04         82.89         7.81 o
  -1   9  13          7.41          3.70         2.26 o
   0   9  13        129.96        119.32         8.41 o
   1   9  13          0.45         -3.13         3.13 o
   2   9  13        186.67        191.34        11.76 o
   3   9  13         49.53         44.87         7.24 o
   4   9  13         15.60          4.43         6.20 o
   5   9  13         57.20         61.57        10.67 o
   6   9  13          1.79         -6.62         9.90 o
   7   9  13         10.10         11.19         9.65 o
   8   9  13         26.33         22.78         8.34 o
  -6  10  13         61.74         66.91        14.12 o
  -5  10  13         11.77         15.22        10.05 o
  -4  10  13        165.27        141.53        11.10 o
  -3  10  13         32.82         42.56         6.95 o
  -2  10  13        194.66        225.76        13.40 o
  -1  10  13          1.27          2.09         3.76 o
   0  10  13        167.56        162.11         6.83 o
   1  10  13         94.68        108.54         7.17 o
   2  10  13         26.55         31.18         6.19 o
   3  10  13          0.35         -3.76         4.99 o
   4  10  13         22.56         18.01         7.27 o
   5  10  13         52.82         42.89         9.90 o
   6  10  13         18.83          9.89         8.49 o
   7  10  13          0.83          8.48         6.18 o
   8  10  13         39.29         43.96        17.33 o
  -6  11  13         11.32         -8.99         9.45 o
  -5  11  13         27.55         27.36         8.57 o
  -4  11  13         99.47         91.70        14.30 o
  -3  11  13          0.35          7.28         6.27 o
  -2  11  13          2.89          4.46         7.73 o
  -1  11  13         15.62         13.34         7.85 o
   0  11  13          1.64          0.29         4.83 o
   1  11  13          3.97          6.83         4.00 o
   2  11  13         58.08         74.99         6.35 o
   3  11  13         39.01         27.45         9.35 o
   4  11  13         77.57         71.90        11.78 o
   5  11  13         22.54         26.37         8.44 o
   6  11  13         10.80          6.73         6.10 o
   7  11  13          0.03         -5.58         6.15 o
  -5  12  13          1.01          6.06         7.50 o
  -4  12  13          1.11         -5.11         6.92 o
  -3  12  13         24.23         20.91         8.51 o
  -2  12  13         64.11         57.70        10.64 o
  -1  12  13         52.51         63.25        10.17 o
   0  12  13        188.82        187.04        14.83 o
   1  12  13        230.46        228.54        13.82 o
   2  12  13        374.16        364.17        12.57 o
   3  12  13        199.34        201.13        10.59 o
   4  12  13         76.97         86.03         8.50 o
   5  12  13        202.12        175.18        13.42 o
   6  12  13          2.90         -4.64         5.53 o
   7  12  13         18.51         11.94         8.53 o
  -5  13  13         57.13         49.89        11.19 o
  -4  13  13         91.01         87.41        17.12 o
  -3  13  13        102.95         92.55        12.63 o
  -2  13  13         26.89         15.98         8.50 o
  -1  13  13         20.56         23.53        12.88 o
   0  13  13         88.11        104.04        13.01 o
   1  13  13         35.99         41.46         6.84 o
   2  13  13        105.68        123.76        10.49 o
   3  13  13         50.59         43.79        10.75 o
   4  13  13         41.18         28.97         8.10 o
   5  13  13         15.51         14.51         7.53 o
   6  13  13          8.34         10.27         7.65 o
   7  13  13          1.07          0.97         8.22 o
  -4  14  13          0.10         -9.49        14.13 o
  -3  14  13        169.71        171.19        16.87 o
  -2  14  13         73.32         70.27        12.28 o
  -1  14  13        327.05        331.67        28.85 o
   0  14  13        380.85        450.42        36.67 o
   1  14  13         37.64         40.08         9.92 o
   2  14  13         62.26         70.80         8.88 o
   3  14  13          0.31          5.98         6.80 o
   4  14  13         37.97         33.32         9.88 o
   5  14  13         28.52         28.90         8.90 o
   6  14  13         23.47         45.02        10.19 o
  -4  15  13         36.64         40.05        12.47 o
  -3  15  13          3.75         17.35        15.35 o
  -2  15  13        113.87        104.63        13.79 o
  -1  15  13         13.28         22.57        10.79 o
   0  15  13         22.09         15.85         9.14 o
   1  15  13         11.26         34.28        10.23 o
   2  15  13          3.57         -8.90         8.90 o
   3  15  13          1.43         -7.11         7.11 o
   4  15  13          3.05         -6.16         6.16 o
   5  15  13         52.26         63.35        11.14 o
   6  15  13          2.76         14.04        10.42 o
  -3  16  13          7.10         -2.38        12.06 o
  -2  16  13        122.34        150.20        22.20 o
  -1  16  13         61.32         80.02        13.39 o
   0  16  13          0.01          7.94         8.72 o
   1  16  13         14.83         11.34         9.23 o
   2  16  13          2.72         -8.62        13.35 o
   3  16  13         38.44         18.53        10.46 o
   4  16  13          0.45         -1.12         6.75 o
   5  16  13         24.20         13.74         9.15 o
  -2  17  13          1.18         16.45        10.31 o
  -1  17  13         19.68          8.45         9.77 o
   0  17  13          2.05         13.71        10.08 o
   1  17  13          3.42          9.02        10.08 o
   2  17  13          0.56         -8.39         8.39 o
   3  17  13         30.51          9.15         9.93 o
   4  17  13          5.65         21.41        10.13 o
   0  18  13          5.47         14.19        12.48 o
   1  18  13         10.03         19.62        10.55 o
   2  18  13         10.62         11.79        10.29 o
   3  18  13          1.96         -5.35        12.16 o
   0  -5  14         17.41         26.18        12.57 o
   1  -5  14         29.82         16.83        10.50 o
  -2  -4  14        254.57        263.57        26.27 o
  -1  -4  14         26.15         10.61        11.22 o
   0  -4  14         39.89         52.14        12.86 o
   1  -4  14         15.22          3.99        12.31 o
   2  -4  14          0.69         -7.49         8.00 o
   3  -4  14          0.52          1.34         7.73 o
  -3  -3  14          0.00         16.16        12.64 o
  -2  -3  14         71.60         67.46        25.24 o
  -1  -3  14         21.19         17.35        12.00 o
   0  -3  14          0.08          4.79         8.73 o
   1  -3  14         24.87         25.75        10.46 o
   2  -3  14          0.05         -5.25        12.93 o
   3  -3  14          0.33          4.01         7.65 o
   4  -3  14         19.08         18.08        19.08 o
  -4  -2  14         19.80         -0.85        15.08 o
  -3  -2  14         11.26         -0.50        10.50 o
  -2  -2  14        124.07        110.77        54.78 o
  -1  -2  14         26.40         34.56        11.37 o
   0  -2  14         75.86         68.32        12.40 o
   1  -2  14         92.55        103.87        13.42 o
   2  -2  14          0.06         -1.23        10.16 o
   3  -2  14         33.55         35.51        12.31 o
   4  -2  14         29.83         18.80        18.47 o
   5  -2  14         27.59         24.04         8.96 o
  -5  -1  14         15.35         10.81        10.49 o
  -4  -1  14         10.50         13.27         8.90 o
  -3  -1  14          2.24         -6.90         6.90 o
  -2  -1  14        223.29        211.48        22.71 o
  -1  -1  14         55.95         49.84        11.62 o
   0  -1  14        224.38        234.92        19.37 o
   1  -1  14         62.78         70.35        14.16 o
   2  -1  14          1.61         11.90         8.62 o
   3  -1  14          0.28         -4.31        12.93 o
   4  -1  14         28.84         26.22        10.47 o
   5  -1  14         18.44         -6.77        16.00 o
  -5   0  14          6.32          8.26         9.82 o
  -4   0  14         24.52         27.04         9.70 o
  -3   0  14        115.18        131.30        14.33 o
  -2   0  14          2.81         -6.95        11.51 o
  -1   0  14         28.87         20.89         7.06 o
   0   0  14          0.28          4.33         6.39 o
   1   0  14         72.14         60.75         7.98 o
   2   0  14        172.55        113.88        22.16 o
   3   0  14        185.39        227.76        28.32 o
   4   0  14         12.28         17.85        10.02 o
   5   0  14          4.64         -8.00        16.00 o
   6   0  14         13.14         -9.28        11.22 o
  -5   1  14         13.35         15.72        12.69 o
  -4   1  14          1.66          0.07        13.04 o
  -3   1  14         17.26         18.67         8.61 o
  -2   1  14         57.40         43.94         9.27 o
  -1   1  14          5.00          4.76         7.65 o
   0   1  14        190.88        206.65        12.79 o
   1   1  14          0.14          2.91         7.27 o
   2   1  14        366.70        341.41        21.30 o
   3   1  14         21.66         15.45         8.24 o
   4   1  14         33.56         35.42         8.66 o
   5   1  14         87.64         98.49        26.47 o
   6   1  14          0.29         -6.11        11.09 o
  -6   2  14          6.07        -10.73        19.22 o
  -5   2  14          6.41         -3.96         9.06 o
  -4   2  14          0.87         -2.71         8.33 o
  -3   2  14         11.95          5.68         7.92 o
  -2   2  14          0.08          1.35         6.47 o
  -1   2  14         88.79         88.24        10.50 o
   0   2  14          5.66          6.69         4.40 o
   1   2  14         44.08         53.74         9.24 o
   2   2  14         97.16         80.93        12.09 o
   3   2  14         25.14         14.97        13.85 o
   4   2  14         74.70         63.71         9.75 o
   5   2  14          1.60          0.32         8.35 o
   6   2  14         27.11         58.15        15.95 o
   7   2  14         40.33         40.99        22.78 o
  -6   3  14          2.43         -4.44        10.16 o
  -5   3  14         53.38         64.37        12.41 o
  -4   3  14         66.13         39.30         9.99 o
  -3   3  14         19.71         24.08        11.19 o
  -2   3  14        513.99        531.60        22.50 o
  -1   3  14          8.35         15.67         4.65 o
   0   3  14        548.88        595.02        17.41 o
   1   3  14        193.16        180.75        13.88 o
   2   3  14        364.12        354.21        41.55 o
   3   3  14          0.19         -3.96         6.16 o
   4   3  14          0.82         -1.87         6.02 o
   5   3  14          0.20         -5.03         6.64 o
   6   3  14         61.34         93.41        30.47 o
   7   3  14         19.63         45.66        16.32 o
  -6   4  14         30.79         39.44        13.92 o
  -5   4  14          5.23         22.71         9.96 o
  -4   4  14          7.43         10.94         8.42 o
  -3   4  14          2.18         -6.70         6.70 o
  -2   4  14         79.39         74.91        10.93 o
  -1   4  14        159.00        165.13         9.83 o
   0   4  14        104.09        106.29        10.31 o
   1   4  14         35.60         30.31         7.50 o
   2   4  14         60.51         48.37        12.54 o
   3   4  14         24.51         22.92         7.42 o
   4   4  14        469.82        501.82        18.88 o
   5   4  14         14.00         13.88         8.35 o
   6   4  14          0.30          5.44        11.09 o
   7   4  14         15.77         -6.22        11.92 o
  -6   5  14        260.63        285.17        22.63 o
  -5   5  14         26.06         22.75         9.66 o
  -4   5  14         69.24         84.26        12.48 o
  -3   5  14          2.63          4.03         6.93 o
  -2   5  14         17.74         14.75         7.10 o
  -1   5  14          7.13          5.00         4.98 o
   0   5  14         96.70         87.42        10.59 o
   1   5  14        583.66        597.09        22.63 o
   2   5  14        604.26        612.16        35.91 o
   3   5  14          8.87         16.14         5.39 o
   4   5  14        324.53        351.57        17.86 o
   5   5  14         10.97         12.40         7.29 o
   6   5  14          3.10        -10.20        10.20 o
   7   5  14         58.22         84.58        17.59 o
  -6   6  14         96.78         82.95        15.05 o
  -5   6  14         38.02         29.40        10.41 o
  -4   6  14        101.44        111.60        20.27 o
  -3   6  14        215.71        248.99        18.06 o
  -2   6  14        128.13        126.60         9.42 o
  -1   6  14         41.46         41.04         5.61 o
   0   6  14         76.11         77.11        10.92 o
   1   6  14         27.46         23.83         7.56 o
   2   6  14        105.29        113.55        10.02 o
   3   6  14        163.01        193.39        11.62 o
   4   6  14        457.75        450.77        18.76 o
   5   6  14         26.47         28.57         7.66 o
   6   6  14          5.30         -4.79         7.14 o
   7   6  14        141.67        170.84        23.02 o
  -6   7  14         22.06         24.55        11.17 o
  -5   7  14         22.96          2.05         9.60 o
  -4   7  14        117.13        120.44        15.43 o
  -3   7  14        214.24        191.87        15.84 o
  -2   7  14          0.91          4.00         5.69 o
  -1   7  14          7.34          2.34         4.79 o
   0   7  14         11.20          0.74        11.14 o
   1   7  14        396.40        402.16        16.44 o
   2   7  14         29.74         19.80         6.28 o
   3   7  14        135.03        149.83        10.50 o
   4   7  14         12.85         17.58         6.35 o
   5   7  14         28.32         17.10         8.00 o
   6   7  14         13.83          8.45         7.31 o
   7   7  14         13.37          2.54         9.12 o
  -6   8  14          0.63         -3.24        14.98 o
  -5   8  14          1.15        -10.59        10.59 o
  -4   8  14         76.69         81.43        12.54 o
  -3   8  14         22.55         30.09         7.17 o
  -2   8  14         33.63         39.44         6.83 o
  -1   8  14          0.56         -3.37         4.22 o
   0   8  14         41.46         40.07         5.36 o
   1   8  14         47.84         15.66         8.21 o
   2   8  14        270.84        264.54        14.27 o
   3   8  14         55.90         47.48         7.46 o
   4   8  14        758.40        761.37        27.35 o
   5   8  14         26.81         13.15         9.05 o
   6   8  14          1.09         -7.54         7.54 o
   7   8  14         30.23         44.46        11.71 o
  -6   9  14          0.12         -6.76         9.67 o
  -5   9  14         61.36         49.48        12.72 o
  -4   9  14         36.64         36.07        10.50 o
  -3   9  14          0.91         -3.49        12.71 o
  -2   9  14         77.70         86.90         9.39 o
  -1   9  14        177.56        194.14         9.37 o
   0   9  14         30.19         38.56         9.77 o
   1   9  14         67.34         85.08         9.96 o
   2   9  14        160.27        168.41        11.37 o
   3   9  14          2.14          3.96         5.43 o
   4   9  14         36.45         25.70         8.04 o
   5   9  14          6.22         -0.84         7.04 o
   6   9  14         71.53         71.31        11.67 o
   7   9  14         17.75         12.88        10.59 o
  -6  10  14          0.00          0.38        12.18 o
  -5  10  14         18.68         11.93        13.55 o
  -4  10  14          7.70          9.97         8.76 o
  -3  10  14         19.40         22.69         7.22 o
  -2  10  14         27.31         28.62        13.24 o
  -1  10  14          0.50          9.66         5.94 o
   0  10  14         84.17         94.63         7.87 o
   1  10  14        270.21        243.91        10.04 o
   2  10  14          5.41         19.35         6.75 o
   3  10  14        123.29        114.94        10.45 o
   4  10  14         26.32         28.44         8.28 o
   5  10  14         17.18          9.06         8.37 o
   6  10  14         37.17         42.37        12.21 o
   7  10  14         11.93          1.06        13.02 o
  -5  11  14          0.29         -5.61         8.15 o
  -4  11  14         62.81         67.93         9.90 o
  -3  11  14         11.04         11.30         6.95 o
  -2  11  14         97.47         97.62        11.23 o
  -1  11  14          4.46          4.87         6.59 o
   0  11  14          0.00         -5.60         5.60 o
   1  11  14        252.92        269.77        10.56 o
   2  11  14       1492.41       1445.31        34.77 o
   3  11  14        118.12        116.68        13.60 o
   4  11  14        303.81        262.87        17.42 o
   5  11  14         73.80         84.54        16.78 o
   6  11  14          3.86          3.56        12.07 o
   7  11  14          6.03          3.83         9.27 o
  -5  12  14         37.09         26.07        10.97 o
  -4  12  14         27.76         29.44         9.02 o
  -3  12  14          0.04         -4.79         7.05 o
  -2  12  14         10.78          9.83         7.75 o
  -1  12  14        160.05        167.06        15.44 o
   0  12  14          1.39          1.16         6.39 o
   1  12  14          0.80          2.87         6.31 o
   2  12  14          0.07         -3.21         6.70 o
   3  12  14        302.64        313.38        14.67 o
   4  12  14         13.07          2.38         7.15 o
   5  12  14         21.88         29.85         9.46 o
   6  12  14          0.05         11.65        11.96 o
   7  12  14          0.03          2.57        12.09 o
  -5  13  14         23.13          1.85        19.70 o
  -4  13  14          7.75          7.06         8.43 o
  -3  13  14         44.51         67.79        11.81 o
  -2  13  14          4.59          1.49         7.79 o
  -1  13  14          0.20          5.50         7.51 o
   0  13  14         99.90         89.79        11.35 o
   1  13  14          0.10         -5.89         5.89 o
   2  13  14         10.21         10.55         6.75 o
   3  13  14          4.12         -1.30         5.23 o
   4  13  14        258.58        266.69        15.23 o
   5  13  14          7.84         13.95         7.45 o
   6  13  14        102.53        105.41        12.48 o
  -4  14  14         48.53         49.69        12.14 o
  -3  14  14         46.20         30.88        15.35 o
  -2  14  14         10.01         -2.37         7.81 o
  -1  14  14         21.91         24.60        10.60 o
   0  14  14        198.96        185.57        16.22 o
   1  14  14         87.68        121.27        14.94 o
   2  14  14          0.54         -2.17         7.08 o
   3  14  14         25.02         18.90         7.82 o
   4  14  14         34.63         57.21         8.67 o
   5  14  14         56.96         50.81         9.99 o
   6  14  14         15.77         27.06         8.79 o
  -3  15  14        212.11        197.43        18.69 o
  -2  15  14         44.90         47.00        11.67 o
  -1  15  14        233.38        227.93        19.14 o
   0  15  14        178.41        182.29        17.11 o
   1  15  14        152.68        179.12        16.54 o
   2  15  14         12.13          9.21         9.29 o
   3  15  14         42.28         56.79        11.30 o
   4  15  14          0.12         14.58         7.88 o
   5  15  14          0.03         -7.38         7.38 o
  -3  16  14         11.98          3.87        13.47 o
  -2  16  14         57.60         72.57        14.06 o
  -1  16  14         25.66         36.62        13.27 o
   0  16  14        426.88        442.24        26.71 o
   1  16  14          0.19          3.98         9.40 o
   2  16  14         88.27        102.57        21.28 o
   3  16  14          1.04         -4.00         8.67 o
   4  16  14         14.25         21.42         9.73 o
   5  16  14          0.34         -7.13         7.13 o
  -1  17  14          0.57         -3.50         8.87 o
   0  17  14         47.34         49.82        12.49 o
   1  17  14          6.79         -9.23         9.23 o
   2  17  14         32.28         41.93        11.92 o
   3  17  14          0.18          4.28         9.05 o
   4  17  14          0.26         -5.94        11.70 o
   1  18  14          0.41         -2.89        10.22 o
  -1  -3  15         10.49         18.67        20.62 o
   0  -3  15          0.85          2.77         9.50 o
   1  -3  15          1.70         14.42        14.16 o
   2  -3  15          6.59         -2.60         7.83 o
  -3  -2  15         97.48         97.94        22.78 o
  -2  -2  15         34.42         41.11        13.46 o
  -1  -2  15          0.40          9.70         9.68 o
   0  -2  15         37.11         43.21        11.70 o
   1  -2  15         23.71         20.72         9.78 o
   2  -2  15          0.69         -4.31         7.16 o
   3  -2  15          2.53          3.19        12.00 o
  -3  -1  15          5.28         10.17        19.70 o
  -2  -1  15          2.76          6.82        16.31 o
  -1  -1  15         66.16         69.48        13.09 o
   0  -1  15          0.99         -0.06         7.52 o
   1  -1  15         42.65         30.45        12.31 o
   2  -1  15          1.52          4.39         7.04 o
   3  -1  15          1.55          9.85        14.77 o
   4  -1  15         13.81         18.47        17.85 o
  -4   0  15         43.74         38.28        13.96 o
  -3   0  15         16.50         -0.19         7.77 o
  -2   0  15         42.93         51.24        10.03 o
  -1   0  15          0.13          2.64        11.08 o
   0   0  15         75.10         63.19        11.50 o
   1   0  15        201.48        242.86        17.87 o
   2   0  15         20.74         28.93        13.54 o
   3   0  15          5.02         -1.85        12.93 o
   4   0  15         29.55          9.67        10.34 o
   5   0  15          9.76         11.70        15.39 o
  -4   1  15          0.04         -4.88         9.44 o
  -3   1  15         42.53         24.12         9.53 o
  -2   1  15          2.56         -6.03         6.45 o
  -1   1  15         11.45          5.21         6.48 o
   0   1  15        149.86        151.38        12.33 o
   1   1  15          0.28          3.08         7.06 o
   2   1  15        131.23        108.34        22.16 o
   3   1  15         67.85         74.48        18.47 o
   4   1  15          7.11          5.18        13.54 o
   5   1  15          1.87         19.70        17.85 o
   6   1  15         55.54         83.36        20.01 o
  -5   2  15          4.16         20.57        10.61 o
  -4   2  15          4.50          5.63         9.12 o
  -3   2  15          0.96         -0.62         8.12 o
  -2   2  15          5.33          4.31         6.98 o
  -1   2  15          2.76         -5.65         5.65 o
   0   2  15        265.93        262.17        14.73 o
   1   2  15        294.23        308.31        21.16 o
   2   2  15         52.37         58.00        10.86 o
   3   2  15         36.97         58.59        11.09 o
   4   2  15         50.41         62.96        13.30 o
   5   2  15          6.88         10.36        11.04 o
   6   2  15          8.91         13.60        17.85 o
  -5   3  15          0.10         -0.75         8.71 o
  -4   3  15          1.17         11.30         9.58 o
  -3   3  15         25.63         29.96         9.55 o
  -2   3  15        164.87        188.68        15.18 o
  -1   3  15         34.98         39.23         8.25 o
   0   3  15         20.99         20.26         7.12 o
   1   3  15         20.69         20.67         8.06 o
   2   3  15          0.77          1.63         6.06 o
   3   3  15         59.62         44.46         8.92 o
   4   3  15         97.67         88.59        14.79 o
   5   3  15         34.67         33.00         7.84 o
   6   3  15         18.27         22.60        13.04 o
  -5   4  15         15.96         24.09        10.66 o
  -4   4  15         57.44         62.78        12.21 o
  -3   4  15         10.88          1.17         7.42 o
  -2   4  15        181.12        160.70        14.40 o
  -1   4  15        806.07        836.52        27.54 o
   0   4  15        551.69        557.14        34.40 o
   1   4  15        135.55        139.75        12.62 o
   2   4  15         20.03         18.99         7.30 o
   3   4  15         62.79         66.69         8.74 o
   4   4  15        133.96        158.47        12.80 o
   5   4  15          0.52          1.67         6.09 o
   6   4  15         18.16          5.40        11.73 o
   7   4  15          0.37          8.62        20.31 o
  -5   5  15          3.93         -8.29         8.29 o
  -4   5  15         56.28         58.43        10.94 o
  -3   5  15         22.10         12.48         8.28 o
  -2   5  15          1.13         -1.22         8.13 o
  -1   5  15         82.93         75.52        11.07 o
   0   5  15         50.09         47.06         8.96 o
   1   5  15         52.83         71.51        10.08 o
   2   5  15         39.38         42.10        13.15 o
   3   5  15        257.36        268.23        14.05 o
   4   5  15        111.82        122.20        10.48 o
   5   5  15         23.50         26.74         8.79 o
   6   5  15         12.31        -11.77        30.16 o
   7   5  15          3.84         -0.79        14.16 o
  -5   6  15          2.64          0.10         8.50 o
  -4   6  15          1.05          4.11         8.32 o
  -3   6  15          5.90         16.11         8.93 o
  -2   6  15         17.67         29.27         8.40 o
  -1   6  15        216.05        246.77        14.48 o
   0   6  15         10.27         11.89         9.48 o
   1   6  15        369.82        383.67        19.78 o
   2   6  15          9.57         21.47         6.18 o
   3   6  15         47.55         40.40         6.98 o
   4   6  15          5.26          6.19         5.44 o
   5   6  15         41.96         52.30         9.05 o
   6   6  15          0.03         -0.13        11.09 o
   7   6  15          4.77         -1.59        12.42 o
  -5   7  15         50.42         54.58        16.01 o
  -4   7  15         61.73         39.06        23.29 o
  -3   7  15         15.56         17.60         8.67 o
  -2   7  15         25.06         25.80         8.24 o
  -1   7  15        162.06        137.49        10.28 o
   0   7  15         39.42         38.80         8.46 o
   1   7  15        144.58        142.10        11.22 o
   2   7  15          0.37         -1.02         5.13 o
   3   7  15         84.90         98.39         9.20 o
   4   7  15          3.26          2.04         7.10 o
   5   7  15         25.41         30.78         8.97 o
   6   7  15         17.68         12.87         7.50 o
   7   7  15          3.62         -7.61         9.10 o
  -5   8  15         20.15          4.49         9.95 o
  -4   8  15         13.15         22.15         9.33 o
  -3   8  15         10.05          6.99         9.67 o
  -2   8  15        280.40        294.98        24.34 o
  -1   8  15         27.70         17.38         4.90 o
   0   8  15        236.75        232.28        13.66 o
   1   8  15          6.11          2.86         5.38 o
   2   8  15         97.90         92.53         8.80 o
   3   8  15        343.94        317.96        16.91 o
   4   8  15        102.13        121.66        11.89 o
   5   8  15         42.50         38.74        10.23 o
   6   8  15          0.12          0.23         7.02 o
   7   8  15          1.55          3.11         9.92 o
  -5   9  15         13.31         17.76        10.83 o
  -4   9  15          3.70          5.68         8.64 o
  -3   9  15          4.02         -0.38         7.34 o
  -2   9  15          0.01         -0.29         5.54 o
  -1   9  15         74.17         67.34         8.39 o
   0   9  15        221.10        200.55        12.56 o
   1   9  15        269.56        247.15        15.99 o
   2   9  15         15.84          6.95         5.87 o
   3   9  15          0.31          2.14         5.71 o
   4   9  15         48.99         32.77         7.87 o
   5   9  15         11.33          1.71         7.67 o
   6   9  15          4.22          7.62         8.32 o
   7   9  15         16.16         29.95        10.94 o
  -5  10  15          1.44          4.71         9.68 o
  -4  10  15         66.47         68.61        12.20 o
  -3  10  15         31.00         37.80         8.42 o
  -2  10  15         12.84         14.65         7.20 o
  -1  10  15          0.79          1.64         5.77 o
   0  10  15         28.02         16.57         6.79 o
   1  10  15          0.17         -4.06         5.70 o
   2  10  15        509.40        486.93        23.37 o
   3  10  15         36.57         25.15         7.37 o
   4  10  15          0.27         -1.81         6.23 o
   5  10  15        138.01        131.22        14.34 o
   6  10  15          0.10          8.32         8.65 o
   7  10  15          0.48         -5.94         9.56 o
  -5  11  15         28.39         22.10        17.28 o
  -4  11  15         43.06         37.99        11.03 o
  -3  11  15          0.46         -4.70         6.31 o
  -2  11  15         13.78         10.32         6.54 o
  -1  11  15         49.30         69.91        10.38 o
   0  11  15        374.52        392.86        27.16 o
   1  11  15          0.08         -3.99         8.53 o
   2  11  15         29.22         27.18         6.84 o
   3  11  15         15.74         15.04         6.70 o
   4  11  15          4.77         11.53         6.92 o
   5  11  15         82.33         61.25        11.08 o
   6  11  15          4.69          2.11        21.41 o
   7  11  15          0.17          0.00         9.78 o
  -4  12  15         13.71          6.68         9.34 o
  -3  12  15          0.00         -1.10         6.73 o
  -2  12  15          0.21         -1.07         8.89 o
  -1  12  15          8.28         11.68        10.01 o
   0  12  15         22.06         12.85         7.56 o
   1  12  15        102.93         98.45        10.86 o
   2  12  15         35.49         33.87         9.16 o
   3  12  15          2.26         -2.45         8.42 o
   4  12  15          0.19          4.36         7.71 o
   5  12  15         11.40         16.09        23.70 o
   6  12  15          5.59         -2.14        20.62 o
  -4  13  15          5.87        -14.02        14.11 o
  -3  13  15         39.76         22.56         9.92 o
  -2  13  15         13.25         28.22        10.14 o
  -1  13  15          5.58         14.47         7.99 o
   0  13  15          1.69          8.08         9.85 o
   1  13  15         28.53         37.81         8.84 o
   2  13  15        103.49         96.82        13.82 o
   3  13  15         25.26          6.55         7.71 o
   4  13  15          6.86         -2.21         7.61 o
   5  13  15         18.11         26.47        12.52 o
   6  13  15         22.05         20.44        23.08 o
  -3  14  15         71.58         54.11        12.03 o
  -2  14  15         71.41         64.71        12.07 o
  -1  14  15          8.85          9.18         8.40 o
   0  14  15          0.12          4.74         7.79 o
   1  14  15         10.18         -2.21         6.87 o
   2  14  15          3.03          8.53        14.24 o
   3  14  15         67.10         61.58        10.48 o
   4  14  15         14.79         22.86         7.39 o
   5  14  15          5.28         -6.44        10.44 o
  -3  15  15         18.96         11.14         9.82 o
  -2  15  15         37.07         48.21        15.14 o
  -1  15  15          0.04         -5.62         8.58 o
   0  15  15          3.68          9.77         8.36 o
   1  15  15          0.26         -2.76         7.70 o
   2  15  15         41.32         40.83        10.06 o
   3  15  15          8.83         17.25        15.24 o
   4  15  15          4.97         10.73         7.95 o
   5  15  15         34.76         53.01        15.94 o
  -2  16  15        148.33        110.69        14.83 o
  -1  16  15          0.00          8.51         9.11 o
   0  16  15         40.22         48.11        10.74 o
   1  16  15         78.21        102.83        14.95 o
   2  16  15         28.32         12.27         9.21 o
   3  16  15         27.02         20.91         9.98 o
   4  16  15          7.92          1.35         9.04 o
  -1  17  15          0.53        -15.39        15.39 o
   0  17  15        106.93        109.69        15.30 o
   1  17  15          6.38         13.59         9.92 o
   2  17  15          9.50         11.78         9.99 o
   3  17  15          5.48          7.31         9.33 o
   0  -2  16          0.29          1.38         9.10 o
   1  -2  16          0.00        -11.23        11.70 o
  -2  -1  16         28.77          4.94        19.39 o
  -1  -1  16          0.49          4.40        10.77 o
   0  -1  16        101.08        117.55        15.03 o
   1  -1  16        159.48        151.79        24.62 o
   2  -1  16          9.98          6.16        16.00 o
   3  -1  16         22.86         24.01        17.85 o
  -3   0  16          0.21         -5.85        10.02 o
  -2   0  16         21.84         11.46        12.31 o
  -1   0  16          1.80          6.41        12.93 o
   0   0  16         29.90         29.04         9.58 o
   1   0  16         18.94         19.12        17.54 o
   2   0  16         18.94          9.85        16.62 o
   3   0  16         14.65         22.78        16.00 o
   4   0  16          1.96         43.09        19.70 o
  -3   1  16          0.76         -6.15         7.66 o
  -2   1  16          1.20         -6.96         6.96 o
  -1   1  16          0.03         -1.46        13.54 o
   0   1  16          7.48          5.44         7.36 o
   1   1  16        136.58        153.27        27.70 o
   2   1  16        103.26        111.42        22.78 o
   3   1  16         39.35         18.47        15.39 o
   4   1  16          9.85         -0.62        10.20 o
  -4   2  16          0.00         -8.15         8.15 o
  -3   2  16         13.74         14.80         9.01 o
  -2   2  16         36.55         32.22         9.31 o
  -1   2  16         21.24         19.04         7.53 o
   0   2  16         26.67         34.08        12.82 o
   1   2  16         20.92         20.78        12.93 o
   2   2  16        105.66        120.65        23.39 o
   3   2  16          0.79         -3.69        12.31 o
   4   2  16          8.02          1.90        15.39 o
   5   2  16        115.18        149.96        21.98 o
  -4   3  16         30.73         16.23         9.87 o
  -3   3  16         15.17          2.04         9.24 o
  -2   3  16         82.01         92.82        12.04 o
  -1   3  16          0.30          2.03         6.33 o
   0   3  16        134.31        116.37        15.78 o
   1   3  16         16.58          5.41         8.04 o
   2   3  16          0.60          9.33         7.81 o
   3   3  16         19.89         13.82         7.92 o
   4   3  16          5.33         -0.48        14.47 o
   5   3  16          0.94         -7.46        11.73 o
  -4   4  16          8.79         -2.01         8.92 o
  -3   4  16         41.57         64.68        11.47 o
  -2   4  16         11.90         18.70         7.74 o
  -1   4  16         12.74          5.26         6.13 o
   0   4  16         19.99         46.87        11.73 o
   1   4  16          4.74         -5.63         6.07 o
   2   4  16          5.10          3.71         6.83 o
   3   4  16          9.14          7.18         6.19 o
   4   4  16          1.83          7.59         6.43 o
   5   4  16          5.01         -0.89         6.69 o
   6   4  16          0.63        -11.32        17.24 o
  -4   5  16         16.43         11.44        16.48 o
  -3   5  16        453.30        501.28        29.50 o
  -2   5  16         22.42         25.63         8.49 o
  -1   5  16        224.55        279.13        24.16 o
   0   5  16         17.46         19.22        10.78 o
   1   5  16        138.79        152.46        13.60 o
   2   5  16         43.54         30.00         8.75 o
   3   5  16         69.00         90.08         9.25 o
   4   5  16         20.97         25.44         8.13 o
   5   5  16          0.95         -5.83         5.83 o
   6   5  16          0.01         -2.38        12.62 o
  -5   6  16          0.24         -0.57        11.31 o
  -4   6  16          0.90         -0.24         8.86 o
  -3   6  16         41.19         63.10        18.21 o
  -2   6  16          0.01         -6.32         6.32 o
  -1   6  16        688.90        779.04        26.80 o
   0   6  16         86.30         99.41        11.59 o
   1   6  16         58.53         40.55         9.02 o
   2   6  16        134.52        141.72        14.29 o
   3   6  16         16.15         30.49         6.69 o
   4   6  16         32.04         33.50         7.29 o
   5   6  16         21.25         23.21         6.65 o
   6   6  16          7.45         -4.97        11.02 o
  -5   7  16         44.85         28.93        12.03 o
  -4   7  16          0.24          2.39         8.78 o
  -3   7  16          7.64         -3.19         7.84 o
  -2   7  16        128.18        137.85        14.10 o
  -1   7  16        251.41        259.96        17.03 o
   0   7  16          6.17          4.76         7.29 o
   1   7  16          1.39         -1.36         5.37 o
   2   7  16        163.27        193.49        13.70 o
   3   7  16        112.01        100.91         9.38 o
   4   7  16         40.71         29.99         6.82 o
   5   7  16          6.75          8.99         6.28 o
   6   7  16          2.94         13.98         9.68 o
  -5   8  16          9.52         11.51        10.47 o
  -4   8  16         19.41         14.08        10.07 o
  -3   8  16          0.09         -7.73         7.73 o
  -2   8  16         38.74         27.63         9.28 o
  -1   8  16         22.52         23.91         7.70 o
   0   8  16          0.24          2.61         6.93 o
   1   8  16          0.98         -2.40         5.45 o
   2   8  16         99.57         99.52         9.37 o
   3   8  16         51.48         55.04         7.83 o
   4   8  16         26.05         19.32         6.77 o
   5   8  16         10.69         10.43         7.31 o
   6   8  16         22.81         28.39         9.27 o
  -4   9  16          4.11         -2.48         8.91 o
  -3   9  16         20.30         14.43        14.72 o
  -2   9  16          0.14         -1.02         7.73 o
  -1   9  16         10.71         -2.51         6.66 o
   0   9  16         49.16         48.93        10.66 o
   1   9  16          3.76          0.06         5.50 o
   2   9  16         17.28          9.85         9.73 o
   3   9  16         67.14         72.36         9.32 o
   4   9  16          0.29         -1.71         5.85 o
   5   9  16          3.91         -6.22         9.56 o
   6   9  16         21.44         29.72        11.65 o
  -4  10  16          9.08         19.43        11.07 o
  -3  10  16          2.01          7.75        11.09 o
  -2  10  16        242.03        289.67        20.10 o
  -1  10  16         30.35         31.87         7.39 o
   0  10  16        737.26        797.34        30.61 o
   1  10  16         19.89         12.79         7.31 o
   2  10  16         24.70          6.85         6.09 o
   3  10  16         73.35         89.43        14.09 o
   4  10  16          4.80          2.46         6.53 o
   5  10  16          6.65         14.28         8.54 o
   6  10  16          7.75         -3.04         9.06 o
  -4  11  16          2.51         -5.47         8.87 o
  -3  11  16         18.11          8.46         9.40 o
  -2  11  16         44.02         24.30        11.55 o
  -1  11  16          0.77          5.80         6.37 o
   0  11  16        120.55        144.35        12.66 o
   1  11  16          0.47         -4.55        10.07 o
   2  11  16          0.27         -5.15         5.16 o
   3  11  16        215.94        183.63        13.47 o
   4  11  16         19.12         24.14         8.08 o
   5  11  16          0.25         -7.22         7.22 o
   6  11  16          7.65          0.05         9.19 o
  -4  12  16          4.71          1.93         9.74 o
  -3  12  16         14.34          8.32         9.22 o
  -2  12  16          9.01         10.52         7.48 o
  -1  12  16         12.00         16.99         8.07 o
   0  12  16          4.85          4.67         6.79 o
   1  12  16         28.97         16.77        12.07 o
   2  12  16          3.52          7.91        11.73 o
   3  12  16         58.13         61.00        10.90 o
   4  12  16         33.91         19.37         9.55 o
   5  12  16         12.85         10.61        11.09 o
   6  12  16          2.89         19.10        12.09 o
  -3  13  16         13.17         10.58        10.49 o
  -2  13  16         46.36         30.18        12.33 o
  -1  13  16         16.93         22.10         8.41 o
   0  13  16        161.79        171.22        15.43 o
   1  13  16        114.09        100.78        11.71 o
   2  13  16         13.29         12.10        11.29 o
   3  13  16          1.86         -9.73         9.73 o
   4  13  16         46.33         49.56        11.57 o
   5  13  16          7.00          2.26         9.95 o
  -3  14  16          0.99         -7.45         8.64 o
  -2  14  16          0.23         -1.31         8.58 o
  -1  14  16          0.03         11.64         8.59 o
   0  14  16          2.65          4.79         7.75 o
   1  14  16         15.39         11.45         7.96 o
   2  14  16          2.63         10.42         7.13 o
   3  14  16         46.63         76.60        17.59 o
   4  14  16          0.25        -13.08        13.54 o
   5  14  16         26.15         35.83        18.60 o
  -2  15  16         43.16         41.20        12.11 o
  -1  15  16         60.94         45.60        10.97 o
   0  15  16         16.54          8.48        12.15 o
   1  15  16          0.30          6.98         8.19 o
   2  15  16          6.10          5.42         7.30 o
   3  15  16          0.06         13.01         7.39 o
   4  15  16          9.88          9.57        14.19 o
  -1  16  16         31.30         32.23        10.92 o
   0  16  16          0.41          6.34        13.31 o
   1  16  16         34.44         23.40         9.68 o
   2  16  16          4.10          0.07         7.42 o
   3  16  16          0.16         -0.83         8.17 o
   0   0  17          4.83         -4.31         7.90 o
   1   0  17         18.74         21.54        19.08 o
  -2   1  17         24.05         12.29        10.70 o
  -1   1  17         63.65         80.12        21.24 o
   0   1  17          4.41          9.89         8.14 o
   1   1  17         82.43         46.17        20.93 o
   2   1  17          6.35         -8.62        13.54 o
   3   1  17          1.34          6.77        13.54 o
  -2   2  17         14.16         10.75        10.35 o
  -1   2  17         27.26         16.40         9.85 o
   0   2  17          3.31         12.93        15.39 o
   1   2  17          2.96          9.85        17.24 o
   2   2  17         58.48         60.94        20.31 o
   3   2  17          5.85         10.46        14.16 o
   4   2  17         20.52         21.91        13.54 o
  -3   3  17          0.66         -8.24         8.24 o
  -2   3  17         65.65         77.55        12.91 o
  -1   3  17         70.37         71.52        10.25 o
   0   3  17          0.17          2.31         9.89 o
   1   3  17         11.23         14.08         9.73 o
   2   3  17          1.52         14.77        13.54 o
   3   3  17          5.26          7.03         8.62 o
   4   3  17          1.85         -5.27         9.61 o
  -3   4  17        159.51        142.90        15.19 o
  -2   4  17          1.28         -3.77         7.85 o
  -1   4  17         63.31         54.43         9.81 o
   0   4  17         50.85         67.85        26.78 o
   1   4  17         19.57          7.06        17.54 o
   2   4  17         22.65         41.13         9.12 o
   3   4  17          3.62          9.79         6.45 o
   4   4  17          3.05          7.84         6.68 o
   5   4  17          6.33         -9.10        14.47 o
  -3   5  17         77.10         99.26        13.78 o
  -2   5  17        143.52        151.17        18.05 o
  -1   5  17         36.33         46.39         8.69 o
   0   5  17          1.51         -1.27        12.62 o
   1   5  17         33.55         26.26        10.66 o
   2   5  17         74.71         68.01        10.98 o
   3   5  17         22.70         31.67         7.14 o
   4   5  17          0.13          5.18         5.84 o
   5   5  17          1.45         23.08         9.32 o
  -4   6  17          2.16          8.53         9.15 o
  -3   6  17         55.98         48.77        11.20 o
  -2   6  17         12.11         20.22         9.31 o
  -1   6  17          6.21         13.19        10.09 o
   0   6  17        100.23        102.77        16.32 o
   1   6  17         16.35         27.01         9.85 o
   2   6  17         17.16         14.79         7.93 o
   3   6  17        138.61        164.84        12.33 o
   4   6  17         15.69          9.55         6.06 o
   5   6  17          7.72         -0.23         6.36 o
  -4   7  17        117.65        140.41        23.23 o
  -3   7  17         54.14         46.34        18.32 o
  -2   7  17        102.21        107.89        12.91 o
  -1   7  17          5.63          7.69         6.70 o
   0   7  17          0.77         -0.86        22.16 o
   1   7  17          5.35          4.98         7.84 o
   2   7  17          0.20         -2.52         8.88 o
   3   7  17         39.95         42.14         7.85 o
   4   7  17         57.01         44.69         7.86 o
   5   7  17         34.22         40.07         8.18 o
  -4   8  17          6.00        -10.15        10.15 o
  -3   8  17         44.53         47.23        11.45 o
  -2   8  17          3.35          4.38         8.39 o
  -1   8  17        208.43        222.58        16.05 o
   0   8  17          0.03         12.68         8.41 o
   1   8  17         58.36         62.47         9.42 o
   2   8  17          0.12          0.11         5.41 o
   3   8  17         23.20         25.45         7.04 o
   4   8  17         14.55          8.72         6.30 o
   5   8  17         22.23         38.64         8.79 o
  -4   9  17          0.32          3.24        10.14 o
  -3   9  17         15.93         11.97         9.37 o
  -2   9  17          0.21         -1.93         7.89 o
  -1   9  17          0.00          5.44         6.83 o
   0   9  17         64.64         54.64        16.51 o
   1   9  17         20.93         23.91         7.19 o
   2   9  17        183.66        183.28        12.22 o
   3   9  17         46.48         50.18         7.62 o
   4   9  17          3.69         -4.26         5.43 o
   5   9  17          0.26          1.18         6.66 o
  -3  10  17         28.45         19.15        10.50 o
  -2  10  17          4.47          8.69        13.22 o
  -1  10  17         66.88         41.53        20.53 o
   0  10  17         51.12         36.91        10.72 o
   1  10  17         44.22         42.96        11.93 o
   2  10  17         17.32         13.08         6.28 o
   3  10  17          1.45          4.08         6.56 o
   4  10  17         14.54          8.32         7.15 o
   5  10  17          3.01          0.90         7.31 o
  -3  11  17          1.32          4.52         9.22 o
  -2  11  17         54.80         72.44        12.42 o
  -1  11  17          0.05         -6.14         6.14 o
   0  11  17        196.48        196.10        12.99 o
   1  11  17          1.81          8.43         9.98 o
   2  11  17          3.19         -1.90         9.78 o
   3  11  17          6.44          3.35         8.48 o
   4  11  17         12.51          5.43         8.05 o
   5  11  17         15.19          7.58        11.42 o
  -3  12  17          2.64         -8.10         8.10 o
  -2  12  17          0.43         -9.60        15.90 o
  -1  12  17          1.22         -3.56         6.65 o
   0  12  17        300.14        328.25        45.81 o
   1  12  17        130.23        112.08        18.14 o
   2  12  17         27.13         30.04        20.62 o
   3  12  17         27.73         12.93        16.62 o
   4  12  17          9.81         -6.25         8.64 o
   5  12  17         18.38         15.09        10.66 o
  -2  13  17         46.43         42.17        11.01 o
  -1  13  17          4.60          9.30        12.49 o
   0  13  17          0.09          0.35         9.49 o
   1  13  17         17.81         40.92        13.41 o
   2  13  17         34.60         35.04        14.34 o
   3  13  17          0.30        -15.70        15.70 o
   4  13  17         95.96         84.12        19.02 o
  -2  14  17         10.19          5.85        10.08 o
  -1  14  17          0.96          3.43         7.68 o
   0  14  17          9.24         28.38         9.11 o
   1  14  17         88.27        100.13        19.05 o
   2  14  17         24.90         11.84        18.77 o
   3  14  17         18.03          9.85        13.49 o
   4  14  17          5.86          3.51        12.70 o
  -1  15  17         37.17         28.36         9.92 o
   0  15  17          0.01          2.39         8.05 o
   1  15  17          7.98         14.87         8.31 o
   2  15  17         19.46          6.12        17.69 o
   3  15  17          0.42         -0.47        11.92 o
   1   2  18          3.48         11.08        15.39 o
  -1   3  18         28.58         30.91        18.77 o
   0   3  18         30.53         35.70        21.54 o
   1   3  18          0.61        -14.16        14.16 o
   2   3  18          0.22          4.31        15.39 o
  -2   4  18          1.62         -1.15         7.98 o
  -1   4  18         21.32         12.42         7.59 o
   0   4  18          7.91         12.31        16.00 o
   1   4  18          3.17          8.62        10.34 o
   2   4  18         14.56         22.78        18.47 o
   3   4  18          1.38          0.76        10.17 o
  -2   5  18         45.84         62.20        10.70 o
  -1   5  18          1.90         -9.11        13.85 o
   0   5  18          1.88         -1.49         9.44 o
   1   5  18          8.30          7.81         9.44 o
   2   5  18          2.34         -3.60         8.13 o
   3   5  18         60.34         60.59         8.30 o
   4   5  18          8.84         11.64         7.76 o
  -2   6  18         10.19         24.20        11.80 o
  -1   6  18        157.43        200.82        23.49 o
   0   6  18         35.70         31.68        18.16 o
   1   6  18         35.45         52.55        20.31 o
   2   6  18          0.04         -9.11         9.11 o
   3   6  18         14.36         17.00         6.99 o
   4   6  18          0.32          2.70         5.90 o
  -3   7  18         46.85         46.78        22.78 o
  -2   7  18          1.34          3.52         7.60 o
  -1   7  18        208.78        211.49        30.78 o
   0   7  18          6.79         10.77        10.88 o
   1   7  18          7.39         13.53        10.78 o
   2   7  18         71.46         61.38         9.16 o
   3   7  18         38.49         40.83         7.95 o
   4   7  18         48.28         51.48         8.00 o
  -3   8  18         55.93         32.62        22.78 o
  -2   8  18         12.57         21.23         9.32 o
  -1   8  18         20.10         18.10        14.77 o
   0   8  18          1.60         15.13        11.82 o
   1   8  18        109.72        129.40        27.70 o
   2   8  18         16.55         18.05         8.02 o
   3   8  18         22.15         23.36         7.20 o
   4   8  18          0.25         -6.00         6.82 o
  -2   9  18          0.12         -2.52         9.13 o
  -1   9  18         11.73         -2.81        12.09 o
   0   9  18          0.82          4.36        10.60 o
   1   9  18         22.55          7.10        12.70 o
   2   9  18        148.91        155.15        11.89 o
   3   9  18        172.23        170.90        12.47 o
   4   9  18         36.95         33.25         7.83 o
  -2  10  18         30.55          3.74        10.72 o
  -1  10  18         57.69         61.01        13.07 o
   0  10  18         15.31          3.02        12.16 o
   1  10  18         15.13          2.76         8.35 o
   2  10  18          2.26         -0.21         7.66 o
   3  10  18          4.71          1.58         6.49 o
   4  10  18         12.99          6.64         6.76 o
  -2  11  18          0.13         -6.04         8.68 o
  -1  11  18          0.40         -7.27         7.27 o
   0  11  18         99.61         93.48        13.68 o
   1  11  18        109.25         91.81        13.83 o
   2  11  18          7.47         11.21         9.91 o
   3  11  18          6.87         13.81         9.95 o
   4  11  18         24.11          7.26        18.31 o
  -2  12  18         59.57         57.49        12.03 o
  -1  12  18         48.52         61.34        30.27 o
   0  12  18         28.41         21.99        10.23 o
   1  12  18         34.88         57.74        32.93 o
   2  12  18          3.39         -6.20        10.78 o
   3  12  18          0.53          5.48        12.35 o
   4  12  18         21.32         -2.33        13.27 o
  -1  13  18          1.81         -3.73         9.57 o
   0  13  18          3.21          4.94         7.57 o
   1  13  18         30.80         33.86        14.34 o
   2  13  18          3.44        -11.04        11.04 o
   3  13  18          0.45         -7.68        19.08 o
   0  14  18          1.93         -6.04         6.93 o
   1  14  18         29.32         38.28        16.93 o
   2  14  18          4.17         -5.60        12.35 o
   0   6  19          1.02         21.42        11.62 o
   1   6  19          0.48          0.39        10.06 o
   2   6  19         11.63         24.41        11.48 o
  -1   7  19          0.46         -8.62        18.47 o
   0   7  19         24.67         30.36        14.54 o
   1   7  19         43.75         62.18        31.70 o
   2   7  19          6.09          3.64         8.40 o
  -1   8  19          0.21        -10.66        10.66 o
   0   8  19         27.94         31.51        31.09 o
   1   8  19         49.74         66.02        15.85 o
   2   8  19         33.89         30.63        10.09 o
   3   8  19         98.30        126.65        11.53 o
  -1   9  19         34.89         43.05        15.65 o
   0   9  19         14.26          5.17        14.16 o
   1   9  19         10.81         -9.98        10.06 o
   2   9  19          2.03          2.63         7.35 o
   3   9  19         17.80         19.24         7.37 o
  -1  10  19         42.09         52.29        16.96 o
   0  10  19         26.97         39.00        15.65 o
   1  10  19         17.86          5.96        12.53 o
   2  10  19         15.65         26.31        10.26 o
   3  10  19         38.77         12.59        10.16 o
   0  11  19         13.84         14.58        12.60 o
   1  11  19          1.31          4.20        13.91 o
   2  11  19          7.73         11.78        12.89 o
   0  12  19          0.05         -4.31        17.85 o
   1  12  19         20.53         -1.82        15.10 o
   2  12  19          0.71         -9.81        29.55 o
                                                
