# Supplementary material for: Crystal structure of 3,13-dimethoxy-5,6,10,11-tetrahydrofuro[3,4-i][5]helicene-7,9-dione
Source: Acta Crystallogr Sect E Struct Rep Online. 2014 Oct 29;70(Pt 11):418–20. doi: 10.1107/S1600536814023137 (PMC4257283; doi:10.1107/S1600536814023137)
Supplement: Supplementary file 3 [file e-70-00418-Isup4.mol]

shelx
  --CCDC--091214    3D                              

102112  0  0  0  0  0  0  0  0999 V2000
    2.1448   -1.9746    5.7817 O      0
    1.1514   -0.1357   -2.0216 O      0
    4.5283    6.8588    5.4013 O      0
    3.5638    7.7169    3.5611 O      0
    2.4468    7.9889    1.6227 O      0
    1.5183    0.9600    3.7851 C      0
    0.8746    1.2433    3.1763 H      0
    1.3841   -0.2690    4.3847 C      0
    0.6494   -0.8020    4.1849 H      0
    2.3363   -0.7210    5.2858 C      0
    3.3927    0.1109    5.6272 C      0
    4.0222   -0.1733    6.2495 H      0
    4.5954    2.3263    5.4745 C      0
    5.3213    2.3142    4.8311 H      0
    4.9486    2.0588    6.3369 H      0
    4.0112    3.7242    5.5669 C      0
    3.3481    3.7504    6.2738 H      0
    4.7147    4.3548    5.7910 H      0
    3.3476    5.4241    3.8084 C      0
    2.7183    5.7781    2.6234 C      0
    1.4925    5.1655    0.4662 C      0
    2.1467    5.1789   -0.2493 H      0
    1.0911    6.0474    0.5272 H      0
    0.4197    4.1357    0.1580 C      0
   -0.2691    4.1630    0.8410 H      0
    0.0085    4.3328   -0.6977 H      0
    0.7794    1.8535   -0.8825 C      0
    0.1200    2.0408   -1.5115 H      0
    1.4741    0.6652   -0.9608 C      0
    2.4475    0.3771   -0.0295 C      0
    2.9313   -0.4152   -0.0874 H      0
    2.7011    1.2743    0.9919 C      0
    3.3600    1.0749    1.6175 H      0
    2.6051    1.7941    4.0725 C      0
    3.5157    1.3682    5.0451 C      0
    2.7640    3.1320    3.4606 C      0
    3.3750    4.1260    4.2712 C      0
    2.2953    3.4767    2.1581 C      0
    2.1682    4.8250    1.7668 C      0
    1.9957    2.4653    1.1079 C      0
    1.0501    2.7742    0.1206 C      0
    3.2063   -2.5605    6.5373 C      0
    2.9431   -3.4347    6.8340 H      0
    3.3993   -2.0089    7.2982 H      0
    3.9896   -2.6312    5.9873 H      0
    1.9011   -1.3170   -2.2221 C      0
    1.5752   -1.7740   -3.0015 H      0
    1.8105   -1.8878   -1.4556 H      0
    2.8257   -1.0921   -2.3468 H      0
    3.9030    6.6556    4.4073 C      0
    2.8310    7.2394    2.4671 C      0
    5.2030   12.7363    2.9273 O      0
    5.5998    4.8185    0.9860 O      0
   12.3712    9.9430    7.5999 O      0
   11.9570    7.7924    8.1084 O      0
   11.1611    5.6947    8.1197 O      0
    6.6144    9.6691    4.1514 C      0
    6.2985    8.8370    4.4213 H      0
    5.7265   10.6198    3.7319 C      0
    4.8151   10.4336    3.7150 H      0
    6.1893   11.8612    3.3316 C      0
    7.5341   12.1503    3.3726 C      0
    7.8364   12.9873    3.1032 H      0
    9.8961   11.4858    4.0031 C      0
   10.0541   12.4405    3.9357 H      0
   10.4111   11.0434    3.3110 H      0
   10.3379   10.9872    5.3705 C      0
   11.2931   11.1162    5.4701 H      0
    9.8900   11.4988    6.0618 H      0
   10.6635    8.6835    6.4039 C      0
   10.3115    7.3452    6.5456 C      0
    8.9888    5.2888    5.8260 C      0
    9.1067    4.9854    6.7395 H      0
    9.5650    4.7569    5.2552 H      0
    7.5492    5.0990    5.4106 C      0
    7.3300    4.1545    5.4171 H      0
    6.9657    5.5484    6.0417 H      0
    6.5686    5.0075    3.0895 C      0
    6.1754    4.1908    3.2967 H      0
    6.3803    5.5563    1.8276 C      0
    7.0050    6.7400    1.4927 C      0
    6.9099    7.0983    0.6404 H      0
    7.7776    7.3868    2.4431 C      0
    8.2106    8.1765    2.2107 H      0
    7.9885    9.9244    4.1812 C      0
    8.4398   11.1985    3.8146 C      0
    8.9410    8.9705    4.7873 C      0
   10.0072    9.5243    5.5304 C      0
    8.7450    7.5596    4.7640 C      0
    9.3776    6.7402    5.7217 C      0
    7.9246    6.8920    3.7328 C      0
    7.3302    5.6560    4.0428 C      0
    5.5768   13.9480    2.4600 C      0
    4.7967   14.4524    2.2178 H      0
    6.1368   13.8351    1.6877 H      0
    6.0630   14.4173    3.1405 H      0
    5.3178    5.3673   -0.2908 C      0
    4.7591    4.7620   -0.7837 H      0
    6.1386    5.5055   -0.7694 H      0
    4.8641    6.2071   -0.1848 H      0
   11.7316    8.9610    7.3737 C      0
   11.1189    6.7829    7.6293 C      0
  1 10  1
  1 42  1
  2 29  1
  2 46  1
  3 50  1
  4 50  1
  4 51  1
  5 51  1
  6  7  1
  6  8  1
  6 34  1
  8  9  1
  8 10  1
 10 11  1
 11 12  1
 11 35  1
 13 14  1
 13 15  1
 13 16  1
 13 35  1
 16 17  1
 16 18  1
 16 37  1
 19 20  1
 19 37  1
 19 50  1
 20 39  1
 20 51  1
 21 22  1
 21 23  1
 21 24  1
 21 39  1
 24 25  1
 24 26  1
 24 41  1
 27 28  1
 27 29  1
 27 41  1
 29 30  1
 30 31  1
 30 32  1
 32 33  1
 32 40  1
 34 35  1
 34 36  1
 36 37  1
 36 38  1
 38 39  1
 38 40  1
 40 41  1
 42 43  1
 42 44  1
 42 45  1
 46 47  1
 46 48  1
 46 49  1
 52 61  1
 52 93  1
 53 80  1
 53 97  1
 54101  1
 55101  1
 55102  1
 56102  1
 57 58  1
 57 59  1
 57 85  1
 59 60  1
 59 61  1
 61 62  1
 62 63  1
 62 86  1
 64 65  1
 64 66  1
 64 67  1
 64 86  1
 67 68  1
 67 69  1
 67 88  1
 70 71  1
 70 88  1
 70101  1
 71 90  1
 71102  1
 72 73  1
 72 74  1
 72 75  1
 72 90  1
 75 76  1
 75 77  1
 75 92  1
 78 79  1
 78 80  1
 78 92  1
 80 81  1
 81 82  1
 81 83  1
 83 84  1
 83 91  1
 85 86  1
 85 87  1
 87 88  1
 87 89  1
 89 90  1
 89 91  1
 91 92  1
 93 94  1
 93 95  1
 93 96  1
 97 98  1
 97 99  1
 97100  1
M  END
$$$$
